# Supplementary material for: Detection of allele-specific expression in spatial transcriptomics with spASE
Source: Genome Biol. 2024 Jul 8;25:180. doi: 10.1186/s13059-024-03317-4 (PMC11229351; doi:10.1186/s13059-024-03317-4)
Supplement: Supplementary file 2 — Additional file 2: Table S2 List of genes detected with an overall maternal or paternal bias at \documentclass[12pt]{minimal} \usepackage{amsmath} \usepackage{wasysym} \usepackage{amsfonts} \usepackage{amssymb} \usepackage{amsbsy} \usepackage{mathrsfs} \usepackage{upgreek} \setlength{\oddsidemargin}{-69pt} \begin{document}$$q < 0.01$$\end{document}q<0.01 for each sample. [file 13059_2024_3317_MOESM2_ESM.csv]

	tissue	sample	technology	gene	totalUMI	totalCells	p	ci.low	ci.high	z	pval	qval	bias	xchr	previously_reported_imprinted	geneimprint_status	geneimprint_allele
1	Hippocampus	Mouse 1	Slide-seq	0610012G03Rik	182	179	0.357176913535371	0.289670223172405	0.430872946000695	-3.79920701028019	7.25799039752812e-05	0.000437184569706061	paternal	FALSE	FALSE	NA	NA
2	Hippocampus	Mouse 1	Slide-seq	1110032A03Rik	637	579	0.190491529701108	0.160700919867716	0.224328624482918	-14.0329891578695	4.896752353061e-45	2.80350957533987e-43	paternal	FALSE	FALSE	NA	NA
3	Hippocampus	Mouse 1	Slide-seq	1110032F04Rik	209	201	0.350143397842602	0.286508225946379	0.419600343180554	-4.20693925150642	1.29426343958722e-05	9.19550783523598e-05	paternal	FALSE	FALSE	NA	NA
4	Hippocampus	Mouse 1	Slide-seq	1500011B03Rik	1126	1026	0.356579104417965	0.327668608635945	0.386573753509581	-9.18625956023502	2.03369457613602e-20	5.35388255155094e-19	paternal	FALSE	FALSE	NA	NA
5	Hippocampus	Mouse 1	Slide-seq	1700120C14Rik	155	154	0.935063006900857	0.892640584656213	0.961446465774239	9.71311867130251	1.32549596944091e-22	3.72041555699738e-21	maternal	FALSE	FALSE	NA	NA
6	Hippocampus	Mouse 1	Slide-seq	1810058I24Rik	281	266	0.631897642264874	0.57146469096297	0.688454362028645	4.27950575948817	9.36543955856018e-06	6.81827124405301e-05	maternal	FALSE	FALSE	NA	NA
7	Hippocampus	Mouse 1	Slide-seq	2210016L21Rik	1557	1385	0.552076362281047	0.526125701167413	0.577746452049286	4.0025371695283	3.13334094016162e-05	0.000202183328770957	low_bias	FALSE	FALSE	NA	NA
8	Hippocampus	Mouse 1	Slide-seq	2310022B05Rik	1038	956	0.450831630359387	0.419568194470922	0.482488159796293	-3.10152021534505	0.000962648630490718	0.00432678275457604	low_bias	FALSE	FALSE	NA	NA
9	Hippocampus	Mouse 1	Slide-seq	2510002D24Rik	447	404	0.416034164932941	0.36838652882186	0.465304519664259	-3.38956836018653	0.000350013763112418	0.00179950406370874	low_bias	FALSE	FALSE	NA	NA
10	Hippocampus	Mouse 1	Slide-seq	2900027M19Rik	246	228	0.597537758022441	0.533748247283393	0.658188923702047	3.03991829329	0.00118321169044756	0.0051642431321119	low_bias	FALSE	FALSE	NA	NA
11	Hippocampus	Mouse 1	Slide-seq	2900052N01Rik	646	605	0.187182495689007	0.15799837692971	0.2203465596179	-14.3418411753073	5.99167775441553e-47	3.79923910943961e-45	paternal	FALSE	FALSE	NA	NA
12	Hippocampus	Mouse 1	Slide-seq	3300002P13Rik	258	244	0.391466630848938	0.332014392355694	0.454324039499831	-3.4206162667042	0.000312397112812621	0.0016360619664796	paternal	FALSE	FALSE	NA	NA
13	Hippocampus	Mouse 1	Slide-seq	4933434E20Rik	259	254	0.299175782161525	0.245032306844695	0.359584796221758	-6.21198718789914	2.61593469658428e-10	3.48220471913261e-09	paternal	FALSE	FALSE	NA	NA
14	Hippocampus	Mouse 1	Slide-seq	4933439C10Rik	220	205	0.343670815292808	0.280850585046448	0.41248303106249	-4.41219560502935	5.11638005567649e-06	3.90314271517778e-05	paternal	FALSE	FALSE	NA	NA
15	Hippocampus	Mouse 1	Slide-seq	5730409E04Rik	1656	1422	0.428015793478789	0.40283443890418	0.453575643602563	-5.59117615974347	1.12768308812189e-08	1.28625670612278e-07	low_bias	FALSE	FALSE	NA	NA
16	Hippocampus	Mouse 1	Slide-seq	9330102E08Rik	178	171	0.327523275171781	0.260129940259711	0.402869388227871	-4.41510689491707	5.04800445017905e-06	3.85596920242304e-05	paternal	FALSE	FALSE	NA	NA
17	Hippocampus	Mouse 1	Slide-seq	9330162G02Rik	524	374	0.0786073241764597	0.0563770404942707	0.108594548862953	-13.8187676368786	9.82017086710982e-44	5.51519500984253e-42	paternal	FALSE	FALSE	NA	NA
18	Hippocampus	Mouse 1	Slide-seq	9430015G10Rik	170	158	0.641622409008959	0.563422578528203	0.712951346707775	3.55836426876547	0.00018658577320214	0.0010321728935957	maternal	FALSE	FALSE	NA	NA
19	Hippocampus	Mouse 1	Slide-seq	9530068E07Rik	652	619	0.441063396503368	0.40188219747182	0.48099262757424	-2.9462064363045	0.0016084881068136	0.00676438975956977	low_bias	FALSE	FALSE	NA	NA
20	Hippocampus	Mouse 1	Slide-seq	A2ml1	205	191	0.155598727126432	0.110836222124221	0.214086436493939	-8.65404002649566	2.48538818913765e-18	5.93373852281162e-17	paternal	FALSE	FALSE	NA	NA
21	Hippocampus	Mouse 1	Slide-seq	A430073D23Rik	330	318	0.857481442059379	0.814557345171546	0.891789864770167	11.4072891864468	1.92263357384275e-30	7.6606555303721e-29	maternal	FALSE	FALSE	NA	NA
22	Hippocampus	Mouse 1	Slide-seq	A830018L16Rik	976	847	0.672079570871581	0.639838101478476	0.70277554937136	10.0403600253207	5.06518666199623e-24	1.5162134896341e-22	maternal	FALSE	FALSE	NA	NA
23	Hippocampus	Mouse 1	Slide-seq	A930005H10Rik	218	209	0.15788362146937	0.113697742083485	0.215074291127524	-8.82350943650593	5.54636704255315e-19	1.38003909071459e-17	paternal	FALSE	FALSE	NA	NA
24	Hippocampus	Mouse 1	Slide-seq	AA465934	159	159	0.0503144656631733	0.0250030980942259	0.0986565249953154	-8.09772166941219	2.79990029018652e-16	5.91792545205372e-15	paternal	FALSE	FALSE	NA	NA
25	Hippocampus	Mouse 1	Slide-seq	Aamdc	786	689	0.434115631126975	0.397455135287463	0.471511488819818	-3.51094921760641	0.000223254843568097	0.0012156360226418	low_bias	FALSE	FALSE	NA	NA
26	Hippocampus	Mouse 1	Slide-seq	Abat	1137	1035	0.451080731072955	0.42124006105717	0.481277454866976	-3.2345577717263	0.000609156351700555	0.00290161147494198	low_bias	FALSE	FALSE	NA	NA
27	Hippocampus	Mouse 1	Slide-seq	Abca8b	177	166	0.324317594927878	0.256784156680876	0.400051834133341	-4.46538839239002	3.99618141052401e-06	3.10890260921637e-05	paternal	FALSE	FALSE	NA	NA
28	Hippocampus	Mouse 1	Slide-seq	Abhd12	1521	1367	0.542708055768257	0.516552420467581	0.568630335353929	3.26141009214711	0.000554297911932775	0.00266614582925577	low_bias	FALSE	FALSE	NA	NA
29	Hippocampus	Mouse 1	Slide-seq	Abhd17a	933	896	0.550911915184395	0.517711107150277	0.583665175931966	3.06192873575027	0.00109957901531325	0.00485127246374213	low_bias	FALSE	FALSE	NA	NA
30	Hippocampus	Mouse 1	Slide-seq	Abl2	171	162	0.682433300034827	0.605588829068986	0.750474868628863	4.55113667922042	2.66784355978431e-06	2.14336150845342e-05	maternal	FALSE	FALSE	NA	NA
31	Hippocampus	Mouse 1	Slide-seq	Ablim1	1086	949	0.582207499888284	0.550453533653085	0.613294235306602	5.13136494365744	1.43824291462319e-07	1.39038007664475e-06	low_bias	FALSE	FALSE	NA	NA
32	Hippocampus	Mouse 1	Slide-seq	Ablim3	378	338	0.585375343716093	0.531461637810196	0.637318880042984	3.15150567103988	0.000812155041853401	0.00373287473250936	low_bias	FALSE	FALSE	NA	NA
33	Hippocampus	Mouse 1	Slide-seq	Abr	238	222	0.401529623623155	0.338590408723412	0.46789192693311	-2.95094798458897	0.00158400131420532	0.00667680897059957	low_bias	FALSE	FALSE	NA	NA
34	Hippocampus	Mouse 1	Slide-seq	Acaca	432	409	0.423859217362691	0.375992907003168	0.473198238843862	-3.07502990491604	0.00105240723986641	0.00467441132368154	low_bias	FALSE	FALSE	NA	NA
35	Hippocampus	Mouse 1	Slide-seq	Acbd6	598	559	0.435875995295223	0.394811399797337	0.477839365855584	-3.04837399284411	0.00115041691489781	0.0050363834796974	low_bias	FALSE	FALSE	NA	NA
36	Hippocampus	Mouse 1	Slide-seq	Acin1	467	444	0.413727312894712	0.368525639384967	0.460430718742654	-3.66983761274928	0.000121352299241771	0.000700209891026149	low_bias	FALSE	FALSE	NA	NA
37	Hippocampus	Mouse 1	Slide-seq	Aco2	1419	1315	0.580528501978242	0.553714280041009	0.60687547369306	5.94840789327487	1.35381589024127e-09	1.6950004893318e-08	low_bias	FALSE	FALSE	NA	NA
38	Hippocampus	Mouse 1	Slide-seq	Acot11	139	133	0.350157088371074	0.27285969664955	0.436215463818457	-3.41805790217514	0.000315348439552641	0.00164859020216483	paternal	FALSE	FALSE	NA	NA
39	Hippocampus	Mouse 1	Slide-seq	Acox1	652	617	0.43556160493811	0.396530534672136	0.475407956723686	-3.22487346759197	0.000630141785153984	0.00297752091911302	low_bias	FALSE	FALSE	NA	NA
40	Hippocampus	Mouse 1	Slide-seq	Acsbg1	1352	1234	0.460352156231314	0.43288545159424	0.488061793773437	-2.85931194119632	0.00212280533239677	0.00854236116696236	low_bias	FALSE	FALSE	NA	NA
41	Hippocampus	Mouse 1	Slide-seq	Acsl3	1554	1421	0.454334236539441	0.428643064126107	0.480270889112059	-3.51526424976253	0.00021965830864526	0.00119826553754033	low_bias	FALSE	FALSE	NA	NA
42	Hippocampus	Mouse 1	Slide-seq	Acsl4	235	220	NA	NA	NA	NA	NA	NA	paternal	TRUE	FALSE	NA	NA
43	Hippocampus	Mouse 1	Slide-seq	Acsl5	257	236	0.402618166224475	0.342024225357828	0.466338698722385	-3.03842494104791	0.00118909170285264	0.00518261180467261	low_bias	FALSE	FALSE	NA	NA
44	Hippocampus	Mouse 1	Slide-seq	Acss1	402	373	0.416218585852559	0.366371650228354	0.467840015079973	-3.22977412170387	0.000619440269102502	0.00294109441779183	low_bias	FALSE	FALSE	NA	NA
45	Hippocampus	Mouse 1	Slide-seq	Actb	396	381	0.87623114849548	0.839130589751482	0.905736551318303	12.8156707332568	6.69874061779872e-38	3.37627977975718e-36	maternal	FALSE	FALSE	NA	NA
46	Hippocampus	Mouse 1	Slide-seq	Actn1	234	225	0.349118490897304	0.288668598629655	0.414844627061705	-4.46626367302784	3.97987495885934e-06	3.10030682065965e-05	paternal	FALSE	TRUE	NA	NA
47	Hippocampus	Mouse 1	Slide-seq	Actr10	672	638	0.56553833783705	0.526191401854786	0.604076341767864	3.32060181895556	0.000449117940269703	0.00223309316506782	low_bias	FALSE	FALSE	NA	NA
48	Hippocampus	Mouse 1	Slide-seq	Actr2	958	861	0.450641625609069	0.418065988459613	0.483645976999968	-2.98672866272736	0.00140989936407586	0.00603789146692473	low_bias	FALSE	FALSE	NA	NA
49	Hippocampus	Mouse 1	Slide-seq	Actr3b	1571	1298	0.461905433362794	0.435894920935555	0.488124998473972	-2.90351068157879	0.00184502191518008	0.00758723447267566	low_bias	FALSE	FALSE	NA	NA
50	Hippocampus	Mouse 1	Slide-seq	Acvr1b	137	130	0.306476883540466	0.23373152673169	0.39033006465709	-4.40574214547206	5.27111553943104e-06	4.00048498533138e-05	paternal	FALSE	FALSE	NA	NA
51	Hippocampus	Mouse 1	Slide-seq	Acyp2	485	458	0.573613859431882	0.527211199250592	0.618755598174123	3.16117701761563	0.000785664867463011	0.0036195825964292	low_bias	FALSE	FALSE	NA	NA
52	Hippocampus	Mouse 1	Slide-seq	Adcy1	2161	1759	0.438230829579553	0.416155081794291	0.460553869149246	-5.50458435391177	1.85020126257926e-08	2.0470237983921e-07	low_bias	FALSE	FALSE	NA	NA
53	Hippocampus	Mouse 1	Slide-seq	Adh5	1029	938	0.44823236206961	0.416457059301165	0.480436039801503	-3.20902031635412	0.00066594040297858	0.00311918233229919	low_bias	FALSE	FALSE	NA	NA
54	Hippocampus	Mouse 1	Slide-seq	Adi1	1996	1657	0.423441260761913	0.400475267979735	0.446742882488373	-6.51029979273887	3.75004846229783e-11	5.48735379210181e-10	low_bias	FALSE	FALSE	NA	NA
55	Hippocampus	Mouse 1	Slide-seq	Adipor1	330	315	0.599116246725754	0.543501181240655	0.652290474333429	3.53467938406214	0.000204135105050382	0.00112084237847495	low_bias	FALSE	FALSE	NA	NA
56	Hippocampus	Mouse 1	Slide-seq	Adipor2	495	455	0.405062277534183	0.361086206639131	0.450616770477589	-4.12824633897072	1.82770195512477e-05	0.000123753913887286	low_bias	FALSE	FALSE	NA	NA
57	Hippocampus	Mouse 1	Slide-seq	Adora1	1505	1346	0.572593101350422	0.546686850994769	0.598107228111948	5.56253623892186	1.32940897275328e-08	1.50182465753373e-07	low_bias	FALSE	FALSE	NA	NA
58	Hippocampus	Mouse 1	Slide-seq	Aen	192	184	0.331459450524764	0.266024000999075	0.404128210048743	-4.47874591967426	3.75414189253506e-06	2.93999664545541e-05	paternal	FALSE	FALSE	NA	NA
59	Hippocampus	Mouse 1	Slide-seq	Afg3l1	402	374	0.586689487381741	0.53533547927476	0.636224634634685	3.35663925399768	0.000394479896620343	0.00199677935654091	low_bias	FALSE	FALSE	NA	NA
60	Hippocampus	Mouse 1	Slide-seq	Afg3l2	476	449	0.390862641870122	0.34660960663129	0.43698694926374	-4.66332431675071	1.55570908492119e-06	1.29211499630708e-05	paternal	FALSE	FALSE	NA	NA
61	Hippocampus	Mouse 1	Slide-seq	Agfg2	200	195	0.6503919735039	0.580072908455238	0.714726693973459	4.17053164448234	1.5194492570547e-05	0.0001052901559207	maternal	FALSE	FALSE	NA	NA
62	Hippocampus	Mouse 1	Slide-seq	Ago2	228	217	0.679798191351795	0.615133946346332	0.73822134244755	5.30359236762129	5.67728546337375e-08	5.91500925397791e-07	maternal	FALSE	TRUE	NA	NA
63	Hippocampus	Mouse 1	Slide-seq	Agpat4	798	717	0.439563245102178	0.403917364309738	0.475843674540438	-3.32254400579854	0.000446003001194909	0.00221947653843576	low_bias	FALSE	FALSE	NA	NA
64	Hippocampus	Mouse 1	Slide-seq	Ahi1	1287	1090	0.585208603291318	0.556489376684302	0.61336022112616	5.87027319564968	2.1753880063296e-09	2.63956030315343e-08	low_bias	FALSE	FALSE	NA	NA
65	Hippocampus	Mouse 1	Slide-seq	AI413582	482	461	0.586432148415176	0.540367546517221	0.631032398668107	3.72690694076972	9.69219939853968e-05	0.000574421104052146	low_bias	FALSE	FALSE	NA	NA
66	Hippocampus	Mouse 1	Slide-seq	Aifm3	469	446	0.587567956060495	0.540713315395805	0.632887954296504	3.71168984253641	0.00010294008424523	0.000607645322116238	low_bias	FALSE	FALSE	NA	NA
67	Hippocampus	Mouse 1	Slide-seq	Aip	171	169	0.1479143741009	0.101159826847513	0.21120063967008	-8.08147335276029	3.19944556611274e-16	6.66683056656072e-15	paternal	FALSE	FALSE	NA	NA
68	Hippocampus	Mouse 1	Slide-seq	Ajm1	154	152	0.381593826729054	0.306463090345366	0.462851008796317	-2.89165671673801	0.00191608207204201	0.00786300346474027	paternal	FALSE	FALSE	NA	NA
69	Hippocampus	Mouse 1	Slide-seq	Ak3	640	605	0.375550010435267	0.337643002445128	0.415046049802977	-6.15086552916741	3.85306180144451e-10	5.04922343180407e-09	paternal	FALSE	FALSE	NA	NA
70	Hippocampus	Mouse 1	Slide-seq	Akr1b3	239	233	0.635162671468739	0.570096950159758	0.695638165372305	4.07394933717886	2.31112704136289e-05	0.00015364956215239	maternal	FALSE	FALSE	NA	NA
71	Hippocampus	Mouse 1	Slide-seq	Akr1e1	138	134	0.376800842334399	0.297805003705712	0.462936481985034	-2.83765901430974	0.00227228518050783	0.00904771486121181	paternal	FALSE	FALSE	NA	NA
72	Hippocampus	Mouse 1	Slide-seq	Akt1	329	317	0.736848171363647	0.684628671934548	0.783159710732468	8.09076730163022	2.96450155713515e-16	6.22123333894164e-15	maternal	FALSE	FALSE	NA	NA
73	Hippocampus	Mouse 1	Slide-seq	Akt3	308	291	0.606860772935486	0.548897664285535	0.661962788324182	3.64945887750751	0.0001313966514506	0.000752277721945812	maternal	FALSE	FALSE	NA	NA
74	Hippocampus	Mouse 1	Slide-seq	Alad	437	412	0.338155863207578	0.293488396144848	0.385908226154643	-6.48882479160287	4.32542484649984e-11	6.28251978320432e-10	paternal	FALSE	FALSE	NA	NA
75	Hippocampus	Mouse 1	Slide-seq	Aldh1a1	1135	1007	0.338372658908046	0.30984389208264	0.368127087768888	-10.2929015560389	3.79277190817273e-25	1.2024718248653e-23	paternal	FALSE	FALSE	NA	NA
76	Hippocampus	Mouse 1	Slide-seq	Aldh4a1	133	128	0.679679547290208	0.592249977915395	0.756083254916426	3.96965633770557	3.59881842356697e-05	0.000228441681849025	maternal	FALSE	FALSE	NA	NA
77	Hippocampus	Mouse 1	Slide-seq	Aldh5a1	719	674	0.555461148786675	0.517125534068281	0.59314776305197	2.88864597306602	0.00193452201712641	0.00792764165044784	low_bias	FALSE	FALSE	NA	NA
78	Hippocampus	Mouse 1	Slide-seq	Aldh7a1	319	307	0.581792610074816	0.524855513078644	0.636630477026524	2.8628798105813	0.00209904887560693	0.00847814467085893	low_bias	FALSE	FALSE	NA	NA
79	Hippocampus	Mouse 1	Slide-seq	Aldh9a1	289	275	0.292120672823046	0.240536461034727	0.349673954554869	-6.68928969971879	1.12128199528021e-11	1.71300516221953e-10	paternal	FALSE	FALSE	NA	NA
80	Hippocampus	Mouse 1	Slide-seq	Aldoc	14236	9103	0.429323513762616	0.420608620358397	0.438082446788246	-15.9608549798753	1.19714448478419e-57	9.53994733347615e-56	low_bias	FALSE	FALSE	NA	NA
81	Hippocampus	Mouse 1	Slide-seq	Amd1	303	287	0.973029767276224	0.946598845059108	0.986564374685383	10.0914431462612	3.01383695992189e-24	9.13522000014353e-23	maternal	FALSE	FALSE	NA	NA
82	Hippocampus	Mouse 1	Slide-seq	Amer2	478	446	0.57989841712244	0.533021493588158	0.625376953235455	3.39183492383858	0.000347131271524119	0.00178624180469261	low_bias	FALSE	FALSE	NA	NA
83	Hippocampus	Mouse 1	Slide-seq	Amfr	565	540	0.395786138276515	0.354842573050515	0.438244857467557	-4.84138085648903	6.44699877842218e-07	5.72559515005356e-06	paternal	FALSE	FALSE	NA	NA
84	Hippocampus	Mouse 1	Slide-seq	Ank	580	561	0.58340044334601	0.541469796688956	0.624158206971758	3.95042321166075	3.90065623018786e-05	0.000246804396882165	low_bias	FALSE	FALSE	NA	NA
85	Hippocampus	Mouse 1	Slide-seq	Ankrd12	3678	2921	0.388861952903126	0.371780838424049	0.406220389684702	-12.474075790818	5.1699464793749e-36	2.51960118916312e-34	paternal	FALSE	FALSE	NA	NA
86	Hippocampus	Mouse 1	Slide-seq	Ankrd16	222	210	0.679520840887319	0.61252397604564	0.73985348828983	5.11905397328708	1.53536040103308e-07	1.47459613760457e-06	maternal	FALSE	FALSE	NA	NA
87	Hippocampus	Mouse 1	Slide-seq	Ankrd26	420	355	0.387821400755181	0.338273415133578	0.43980331810289	-4.25584227072269	1.04131747391017e-05	7.5160944230701e-05	paternal	FALSE	FALSE	NA	NA
88	Hippocampus	Mouse 1	Slide-seq	Anks1b	1353	1222	0.57958690344991	0.552151637371034	0.606539132233075	5.74842672387102	4.50388340124446e-09	5.30127752837097e-08	low_bias	FALSE	FALSE	NA	NA
89	Hippocampus	Mouse 1	Slide-seq	Anxa5	1388	1264	0.382400772854813	0.356006187982817	0.409507894358434	-8.4567099165362	1.37513475005752e-17	3.13095352165606e-16	paternal	FALSE	FALSE	NA	NA
90	Hippocampus	Mouse 1	Slide-seq	Anxa6	375	359	0.398477419962685	0.348644716630122	0.45050645118982	-3.86337011773376	5.59166833070846e-05	0.000343479876522789	paternal	FALSE	FALSE	NA	NA
91	Hippocampus	Mouse 1	Slide-seq	Anxa7	512	482	0.363434532053271	0.321287235230297	0.407788854110844	-5.98254774105471	1.09837046795614e-09	1.38695731253477e-08	paternal	FALSE	FALSE	NA	NA
92	Hippocampus	Mouse 1	Slide-seq	Ap1b1	328	322	0.356353368337076	0.304997902924048	0.411239410506886	-5.08838572480981	1.80562141411994e-07	1.72293680891024e-06	paternal	FALSE	FALSE	NA	NA
93	Hippocampus	Mouse 1	Slide-seq	Ap2s1	424	408	0.43063884280279	0.383041588433881	0.479553336704611	-2.82904710894383	0.00233434130864879	0.00924486950779176	low_bias	FALSE	FALSE	NA	NA
94	Hippocampus	Mouse 1	Slide-seq	Ap3b1	312	296	0.40043541274751	0.345529298039173	0.457961217173904	-3.43389508917891	0.000297487212766726	0.00156632329793338	low_bias	FALSE	FALSE	NA	NA
95	Hippocampus	Mouse 1	Slide-seq	Ap3m2	1392	1231	0.553698931273985	0.526029913905826	0.581039180123284	3.87075915719971	5.42484723252581e-05	0.000333928226828859	low_bias	FALSE	FALSE	NA	NA
96	Hippocampus	Mouse 1	Slide-seq	Aph1b	202	191	0.395882912690124	0.327893140379379	0.468150806491491	-2.86464335245101	0.00208739572369415	0.00844264237491387	paternal	FALSE	FALSE	NA	NA
97	Hippocampus	Mouse 1	Slide-seq	Apln	403	378	0.60181888255266	0.550628584217304	0.650875181495838	3.93682710667971	4.12830242987977e-05	0.000259537307345426	maternal	TRUE	FALSE	NA	NA
98	Hippocampus	Mouse 1	Slide-seq	Apobec3	249	236	0.983056757620323	0.970683125697074	0.990260311888178	14.4780046820073	8.34356400424745e-48	5.46688854811635e-46	maternal	FALSE	FALSE	NA	NA
99	Hippocampus	Mouse 1	Slide-seq	Apod	1365	980	0.999267439368225	0.994572166511556	0.999901533001937	7.1914111725021	3.20625238888011e-13	5.49629951663547e-12	maternal	FALSE	FALSE	NA	NA
100	Hippocampus	Mouse 1	Slide-seq	Apoo	199	189	NA	NA	NA	NA	NA	NA	paternal	TRUE	FALSE	NA	NA
101	Hippocampus	Mouse 1	Slide-seq	Apopt1	575	543	0.581425908129186	0.53883022525964	0.622841130482793	3.79928878653657	7.25559613252233e-05	0.000437184569706061	low_bias	FALSE	FALSE	NA	NA
102	Hippocampus	Mouse 1	Slide-seq	App	5327	3956	0.578750165003675	0.564683725268083	0.592689929936525	11.0577764749101	1.00509529746953e-28	3.72770249633827e-27	low_bias	FALSE	FALSE	NA	NA
103	Hippocampus	Mouse 1	Slide-seq	Appl2	388	367	0.411799819539734	0.362142892232551	0.463319882121966	-3.40288923995399	0.000333386523170101	0.00172757497990693	low_bias	FALSE	FALSE	NA	NA
104	Hippocampus	Mouse 1	Slide-seq	Aqp4	1013	886	0.604410709322288	0.572140066741594	0.635796760613709	6.3602536381107	1.00710435589635e-10	1.40068263837754e-09	maternal	FALSE	FALSE	NA	NA
105	Hippocampus	Mouse 1	Slide-seq	Araf	881	823	0.578784222129962	0.544301518616393	0.612515168155582	4.53613320538281	2.86475001876566e-06	2.2890827724473e-05	low_bias	TRUE	FALSE	NA	NA
106	Hippocampus	Mouse 1	Slide-seq	Arap2	546	508	0.425244618887226	0.382798970628567	0.468821735052371	-3.41577815730775	0.000318000185266313	0.00165657870363555	low_bias	FALSE	FALSE	NA	NA
107	Hippocampus	Mouse 1	Slide-seq	Arf3	10485	6536	0.455898529556074	0.445669327284166	0.466165074125776	-8.56105145195702	5.59213875034335e-18	1.29830087443995e-16	low_bias	FALSE	FALSE	NA	NA
108	Hippocampus	Mouse 1	Slide-seq	Arf4	482	465	0.422883269422497	0.378189972120648	0.46887560607698	-3.33833286639983	0.000421413584276049	0.00210421329930217	low_bias	FALSE	FALSE	NA	NA
109	Hippocampus	Mouse 1	Slide-seq	Arf5	509	482	0.701350775043146	0.659239151162792	0.740308268663413	8.80901150943444	6.3127112415587e-19	1.56412009207864e-17	maternal	FALSE	FALSE	NA	NA
110	Hippocampus	Mouse 1	Slide-seq	Arhgap21	536	503	0.338439070805452	0.297867623397461	0.381533768526952	-7.16031092688074	4.02471399161839e-13	6.85946196779585e-12	paternal	FALSE	FALSE	NA	NA
111	Hippocampus	Mouse 1	Slide-seq	Arhgap26	249	242	0.364396214435437	0.305361017028046	0.427815441051067	-4.18982847424477	1.39582699175847e-05	9.84615000920377e-05	paternal	FALSE	FALSE	NA	NA
112	Hippocampus	Mouse 1	Slide-seq	Arhgef2	1041	947	0.364942773452744	0.334857218139925	0.396121600179397	-8.37306898731998	2.80683596323705e-17	6.2460044057392e-16	paternal	FALSE	FALSE	NA	NA
113	Hippocampus	Mouse 1	Slide-seq	Arhgef28	348	320	0.410123161747219	0.3566653369395	0.465792181318894	-3.21058985812318	0.000662314232736717	0.0031071336757744	low_bias	FALSE	FALSE	NA	NA
114	Hippocampus	Mouse 1	Slide-seq	Arhgef9	1857	1556	0.584927167301487	0.560242506435432	0.609192775244877	6.80034620378132	5.21840180344948e-12	8.20611078265109e-11	low_bias	TRUE	FALSE	NA	NA
115	Hippocampus	Mouse 1	Slide-seq	Arl1	1516	1341	0.426734456612237	0.40075639764205	0.453123136033672	-5.5109570781926	1.78443876227019e-08	1.98170157836295e-07	low_bias	FALSE	FALSE	NA	NA
116	Hippocampus	Mouse 1	Slide-seq	Arl16	509	478	0.641001322721978	0.596356749652005	0.683330071963008	6.12140340832763	4.63773701235197e-10	5.98440594350975e-09	maternal	FALSE	FALSE	NA	NA
117	Hippocampus	Mouse 1	Slide-seq	Arl3	1104	1027	0.553853405843546	0.52307331824589	0.584225998265747	3.49093867376189	0.000240663361352078	0.0013020108641222	low_bias	FALSE	FALSE	NA	NA
118	Hippocampus	Mouse 1	Slide-seq	Arl4c	446	404	0.313907356495974	0.271709967275747	0.3594239194615	-7.66397529706961	9.01322905444328e-15	1.72009746712142e-13	paternal	FALSE	FALSE	NA	NA
119	Hippocampus	Mouse 1	Slide-seq	Armcx1	809	741	0.604862855274839	0.568677017046603	0.639935044295608	5.70302289352817	5.88505834446546e-09	6.87211664501244e-08	maternal	TRUE	FALSE	NA	NA
120	Hippocampus	Mouse 1	Slide-seq	Arnt2	645	616	0.579996297113294	0.540027172351614	0.618943030410608	3.977152911665	3.48726590327103e-05	0.00022183826355544	low_bias	FALSE	FALSE	NA	NA
121	Hippocampus	Mouse 1	Slide-seq	Arpc2	906	810	0.426704836484005	0.393809035857531	0.460262132606491	-4.34210425184012	7.05622680509563e-06	5.28723881444078e-05	low_bias	FALSE	FALSE	NA	NA
122	Hippocampus	Mouse 1	Slide-seq	Arpc5	1083	965	0.449484386668676	0.419238914246576	0.480108030429682	-3.29295299490271	0.000495705239129474	0.00241984585690936	low_bias	FALSE	FALSE	NA	NA
123	Hippocampus	Mouse 1	Slide-seq	Arpc5l	259	241	0.606266323519825	0.542336245675309	0.666753472930481	3.29634091437799	0.000489765363533002	0.0023977824273495	maternal	FALSE	FALSE	NA	NA
124	Hippocampus	Mouse 1	Slide-seq	Arpp21	769	708	0.431510557866928	0.395328460793715	0.468438745461582	-3.69366378327628	0.000110523012769016	0.000647867004273248	low_bias	FALSE	FALSE	NA	NA
125	Hippocampus	Mouse 1	Slide-seq	Arrdc2	294	280	0.610438591981722	0.551107679601787	0.666670671727096	3.68147213450896	0.000115945568443375	0.00067435073328756	maternal	FALSE	FALSE	NA	NA
126	Hippocampus	Mouse 1	Slide-seq	As3mt	398	382	0.743485694043518	0.69652522733364	0.785418090621052	9.12038988302288	3.74272745097163e-20	9.68020341157005e-19	maternal	FALSE	FALSE	NA	NA
127	Hippocampus	Mouse 1	Slide-seq	Asic2	562	527	0.426547950255965	0.384598009139932	0.469582101715476	-3.3992278658376	0.000337881954076203	0.00174779814314681	low_bias	FALSE	FALSE	NA	NA
128	Hippocampus	Mouse 1	Slide-seq	Asphd1	168	165	0.61311090504199	0.535841779418666	0.685076786867143	2.90666677311665	0.00182651056654871	0.00752970409881953	maternal	FALSE	FALSE	NA	NA
129	Hippocampus	Mouse 1	Slide-seq	Asphd2	244	236	NA	NA	NA	NA	NA	NA	paternal	FALSE	FALSE	NA	NA
130	Hippocampus	Mouse 1	Slide-seq	Atg12	789	734	0.601694296519064	0.565350419611227	0.636950736972235	5.51421501086657	1.75170046365864e-08	1.94901464796132e-07	maternal	FALSE	FALSE	NA	NA
131	Hippocampus	Mouse 1	Slide-seq	Atg4c	144	140	0.642863507324535	0.558491406530288	0.719218218281386	3.33253955731027	0.00043028617818509	0.00214488384848476	maternal	FALSE	FALSE	NA	NA
132	Hippocampus	Mouse 1	Slide-seq	Atl2	309	283	0.412956756309969	0.356217229674709	0.472106342712845	-2.93050289905792	0.00169206917983877	0.00706166451062223	low_bias	FALSE	FALSE	NA	NA
133	Hippocampus	Mouse 1	Slide-seq	Atp1a2	8717	5701	0.411959317258593	0.400747863394582	0.423262885878121	-15.313401057923	3.11116492600859e-53	2.21042645405695e-51	low_bias	FALSE	FALSE	NA	NA
134	Hippocampus	Mouse 1	Slide-seq	Atp1b1	7868	4729	0.470152092667005	0.458595820456776	0.481740456684744	-5.14532134787584	1.33531626279539e-07	1.30586401354965e-06	low_bias	FALSE	FALSE	NA	NA
135	Hippocampus	Mouse 1	Slide-seq	Atp1b3	1641	1454	0.415963151625697	0.391201783656149	0.44115609651832	-6.596319853542	2.10744545064388e-11	3.15421467574796e-10	low_bias	FALSE	FALSE	NA	NA
136	Hippocampus	Mouse 1	Slide-seq	Atp2a2	2489	2056	0.444232420220478	0.423793874943046	0.464861440026718	-5.38363712024409	3.64977962608285e-08	3.8849730063196e-07	low_bias	FALSE	FALSE	NA	NA
137	Hippocampus	Mouse 1	Slide-seq	Atp5e	1764	1633	0.569801911713952	0.545763299846734	0.593515871346785	5.76640014357992	4.04913275700083e-09	4.78511740842362e-08	low_bias	FALSE	FALSE	NA	NA
138	Hippocampus	Mouse 1	Slide-seq	Atp5g1	4668	3701	0.562571887640976	0.547557549896609	0.57747245388397	8.27659228032439	6.33751448663718e-17	1.37398246057719e-15	low_bias	FALSE	FALSE	NA	NA
139	Hippocampus	Mouse 1	Slide-seq	Atp5h	459	447	0.176629208026062	0.14355758515635	0.215403407907902	-12.4797204976926	4.81620910045662e-36	2.36676542211606e-34	paternal	FALSE	FALSE	NA	NA
140	Hippocampus	Mouse 1	Slide-seq	Atp5j2	3471	3006	0.463974096656621	0.446683735443698	0.481351504995287	-4.14065028071696	1.73161313315235e-05	0.000118323553258394	low_bias	FALSE	FALSE	NA	NA
141	Hippocampus	Mouse 1	Slide-seq	Atp5k	3246	2822	0.554267516265625	0.536625493640754	0.57177385759082	6.12471445532965	4.5423189227689e-10	5.87413479990531e-09	low_bias	FALSE	FALSE	NA	NA
142	Hippocampus	Mouse 1	Slide-seq	Atp6ap2	589	557	0.670057878340851	0.629313524645011	0.708398931191242	7.90792512774928	1.3085706420885e-15	2.65176669291954e-14	maternal	TRUE	FALSE	NA	NA
143	Hippocampus	Mouse 1	Slide-seq	Atp6v0e2	2988	2487	0.531571434223717	0.51299346627049	0.550062290867498	3.3961778745785	0.000341669685081349	0.00176429608837541	low_bias	FALSE	FALSE	NA	NA
144	Hippocampus	Mouse 1	Slide-seq	Atp6v1a	4612	3415	0.458629342108002	0.443495937833736	0.47383945336458	-5.42706076418445	2.86448144044743e-08	3.08245384202893e-07	low_bias	FALSE	FALSE	NA	NA
145	Hippocampus	Mouse 1	Slide-seq	Atp6v1c1	3158	2568	0.470555758714682	0.452199422535224	0.488992089284207	-3.19225656158774	0.000705829414144099	0.00328773780032208	low_bias	FALSE	FALSE	NA	NA
146	Hippocampus	Mouse 1	Slide-seq	Atp6v1f	3223	2737	0.591130888525903	0.573437026148927	0.608591772048771	10.133904577402	1.95364122845259e-24	6.00032412717966e-23	low_bias	FALSE	FALSE	NA	NA
147	Hippocampus	Mouse 1	Slide-seq	Atp6v1g2	3743	2923	0.54621659335256	0.529391485832064	0.562936791643568	5.47746439930813	2.15731888596364e-08	2.35587212417177e-07	low_bias	FALSE	FALSE	NA	NA
148	Hippocampus	Mouse 1	Slide-seq	Atrx	2351	1893	0.558381332451512	0.535930664985625	0.5805958478319	5.17730376796296	1.12557760338355e-07	1.11367971932094e-06	low_bias	TRUE	FALSE	NA	NA
149	Hippocampus	Mouse 1	Slide-seq	AU022252	223	214	0.339607674830026	0.278280079751492	0.40683207741505	-4.61889943231148	1.92890382751311e-06	1.57763465615046e-05	paternal	FALSE	FALSE	NA	NA
150	Hippocampus	Mouse 1	Slide-seq	Azin1	217	213	0.0422457031706209	0.0218307830488101	0.0801865115090742	-9.1625194130838	2.53497814500872e-20	6.61449828367983e-19	paternal	FALSE	FALSE	NA	NA
151	Hippocampus	Mouse 1	Slide-seq	B230209E15Rik	501	474	0.0168703736360523	0.00833871000683429	0.0338333022844427	-11.3983805189118	2.1298459476703e-30	8.42932990161862e-29	paternal	FALSE	TRUE	NA	NA
152	Hippocampus	Mouse 1	Slide-seq	B230334C09Rik	697	625	0.430720492034466	0.392356875398904	0.46993421114586	-3.51931319771957	0.000216332803407031	0.00118340866576184	low_bias	FALSE	FALSE	NA	NA
153	Hippocampus	Mouse 1	Slide-seq	B230354K17Rik	167	160	0.753183882920237	0.679355197148467	0.814651333818231	6.11565551826145	4.80804253228067e-10	6.19061720804784e-09	maternal	FALSE	FALSE	NA	NA
154	Hippocampus	Mouse 1	Slide-seq	B2m	934	871	0.560544045886258	0.527237453370853	0.593314120797866	3.62394018369646	0.000145074367893055	0.000821020678949465	low_bias	FALSE	FALSE	NA	NA
155	Hippocampus	Mouse 1	Slide-seq	B3galt1	258	246	0.628622356575696	0.626977110112485	0.630264625782796	149.499225675881	0	0	maternal	FALSE	FALSE	NA	NA
156	Hippocampus	Mouse 1	Slide-seq	B4galt6	658	625	0.35429293244502	0.317556429752462	0.392832961223896	-7.2841388503472	1.61865731056669e-13	2.8240302249739e-12	paternal	FALSE	FALSE	NA	NA
157	Hippocampus	Mouse 1	Slide-seq	Babam2	384	366	0.40582893971182	0.355936132834373	0.457744914351134	-3.59976964949074	0.00015924960053669	0.000890137340630199	low_bias	FALSE	FALSE	NA	NA
158	Hippocampus	Mouse 1	Slide-seq	Bace1	652	607	0.574677987705498	0.534744697539452	0.613660059582313	3.72110531403449	9.91763454305397e-05	0.00058719167570672	low_bias	FALSE	FALSE	NA	NA
159	Hippocampus	Mouse 1	Slide-seq	Basp1	3836	2965	0.461045554146433	0.444814424897979	0.477359707538871	-4.76665170058408	9.36563537260106e-07	8.06264989667569e-06	low_bias	FALSE	FALSE	NA	NA
160	Hippocampus	Mouse 1	Slide-seq	Baz2b	305	284	0.583749772159724	0.524569611373741	0.64061029907165	2.82023446040245	0.00239942861677162	0.00947083705026922	low_bias	FALSE	FALSE	NA	NA
161	Hippocampus	Mouse 1	Slide-seq	BC005624	362	345	0.412588015576178	0.360847046542044	0.466334980633506	-3.23494732307635	0.000608325874499496	0.00290161147494198	low_bias	FALSE	FALSE	NA	NA
162	Hippocampus	Mouse 1	Slide-seq	Bcap29	379	365	0.578467024235984	0.526268342937476	0.628969119281457	2.99539582156328	0.00137044455329489	0.00590322244761138	low_bias	FALSE	FALSE	NA	NA
163	Hippocampus	Mouse 1	Slide-seq	Bend6	1139	1044	0.101717866725516	0.0850595987481445	0.121206344100098	-22.0892425437717	2.00531999245812e-108	3.37867771300729e-106	paternal	FALSE	FALSE	NA	NA
164	Hippocampus	Mouse 1	Slide-seq	Bet1l	148	144	0.323372658153857	0.251094972658736	0.405198756021581	-4.16579286935653	1.55136159300468e-05	0.00010737534406043	paternal	FALSE	FALSE	NA	NA
165	Hippocampus	Mouse 1	Slide-seq	Bex2	1570	1391	0.574892302782078	0.548696987608157	0.60067370231775	5.67193863052414	7.05952795482906e-09	8.16275222541705e-08	low_bias	TRUE	FALSE	NA	NA
166	Hippocampus	Mouse 1	Slide-seq	Bloc1s6	272	253	0.379259009573796	0.321041004236854	0.441174396833083	-3.84471039376381	6.03474470641408e-05	0.000368776057344288	paternal	FALSE	FALSE	NA	NA
167	Hippocampus	Mouse 1	Slide-seq	Bmpr2	862	796	0.56861752727987	0.533814316994733	0.602756006766861	3.92490402610467	4.33821614104639e-05	0.000271864618318285	low_bias	FALSE	FALSE	NA	NA
168	Hippocampus	Mouse 1	Slide-seq	Bnip3l	655	614	0.581543928711133	0.541574831046176	0.62047033008675	4.05237642886922	2.53500019808149e-05	0.000167400852946098	low_bias	FALSE	FALSE	NA	NA
169	Hippocampus	Mouse 1	Slide-seq	Bod1	1538	1351	0.444118849913362	0.418016857117197	0.470532964362499	-4.21694065613883	1.23819555614569e-05	8.81840482438541e-05	low_bias	FALSE	FALSE	NA	NA
170	Hippocampus	Mouse 1	Slide-seq	Bok	969	861	0.387383210192438	0.355964072239016	0.419768041756167	-6.8102055970908	4.87296811417978e-12	7.74552371140652e-11	paternal	FALSE	FALSE	NA	NA
171	Hippocampus	Mouse 1	Slide-seq	Bpgm	1291	1162	0.4466110117185	0.418146298659015	0.475430137546784	-3.69562714624192	0.000109672337640364	0.000644803364970318	low_bias	FALSE	FALSE	NA	NA
172	Hippocampus	Mouse 1	Slide-seq	Brd9	236	224	0.404472163974608	0.341142555633452	0.471151157289263	-2.85150014751382	0.00217567330366969	0.00872192078296409	low_bias	FALSE	FALSE	NA	NA
173	Hippocampus	Mouse 1	Slide-seq	Brinp1	2051	1621	0.458409978240221	0.435825830934745	0.481166312573735	-3.64969511388066	0.000131275874732544	0.000752277721945812	low_bias	FALSE	FALSE	NA	NA
174	Hippocampus	Mouse 1	Slide-seq	Brip1os	283	267	0.837249466739981	0.787243600554442	0.877333418946124	9.94133993065795	1.37550735283943e-23	3.99574722152419e-22	maternal	FALSE	FALSE	NA	NA
175	Hippocampus	Mouse 1	Slide-seq	Brox	469	448	0.654910488624013	0.609021260552835	0.698083760099839	6.4882208063185	4.34279630621316e-11	6.2922530264715e-10	maternal	FALSE	FALSE	NA	NA
176	Hippocampus	Mouse 1	Slide-seq	Bsn	981	878	0.407666245243536	0.376232769476878	0.439873953672193	-5.6631698213407	7.43009803262186e-09	8.5744203715012e-08	low_bias	FALSE	FALSE	NA	NA
177	Hippocampus	Mouse 1	Slide-seq	Btf3	286	281	0.343212594431518	0.289119255626155	0.401707584124252	-5.17851245146092	1.11831074370786e-07	1.10834932027651e-06	paternal	FALSE	FALSE	NA	NA
178	Hippocampus	Mouse 1	Slide-seq	C1ql2	210	180	0.686927751637605	0.618217597984438	0.748306502067627	5.17301529885137	1.1517307259991e-07	1.1357451657553e-06	maternal	FALSE	FALSE	NA	NA
179	Hippocampus	Mouse 1	Slide-seq	C1ql3	238	217	0.607060776872601	0.540723567675322	0.669669805058356	3.20165665171578	0.000683198786419239	0.00319241144493998	maternal	FALSE	FALSE	NA	NA
180	Hippocampus	Mouse 1	Slide-seq	Cab39	1112	1016	0.610515344573522	0.580105932512254	0.640088814999046	7.11929210275097	5.42413917602366e-13	9.19142204626767e-12	maternal	FALSE	FALSE	NA	NA
181	Hippocampus	Mouse 1	Slide-seq	Cacng2	299	289	0.595287608498434	0.537493402080858	0.650555150670408	3.27544819835457	0.000527472296928966	0.00255587850040272	low_bias	FALSE	FALSE	NA	NA
182	Hippocampus	Mouse 1	Slide-seq	Cacng5	198	192	0.611145307296782	0.540049256333713	0.677808145454445	3.10114893134525	0.000963856539431165	0.00432891242423883	maternal	FALSE	FALSE	NA	NA
183	Hippocampus	Mouse 1	Slide-seq	Cadm3	177	172	0.385904414623527	0.3150423838309	0.461955678069193	-2.97710613735486	0.00145491627624211	0.00620364517787398	paternal	FALSE	FALSE	NA	NA
184	Hippocampus	Mouse 1	Slide-seq	Cald1	333	290	0.34478445412527	0.292223946492001	0.401436722165023	-5.29385098321094	5.98835199395281e-08	6.21160972508025e-07	paternal	FALSE	FALSE	NA	NA
185	Hippocampus	Mouse 1	Slide-seq	Calm1	16915	9665	0.451730723585062	0.443980824251714	0.459504104820563	-12.359499756006	2.16420941440297e-35	1.02098743333874e-33	low_bias	FALSE	FALSE	NA	NA
186	Hippocampus	Mouse 1	Slide-seq	Calm2	4208	3236	0.759043354564115	0.745612217217726	0.771982219026404	31.8309303341629	1.20860419106111e-222	3.95952161927074e-220	maternal	FALSE	FALSE	NA	NA
187	Hippocampus	Mouse 1	Slide-seq	Calm3	7013	4862	0.265366238082624	0.254954197431479	0.276045948474943	-37.643252350318	0	0	paternal	FALSE	FALSE	NA	NA
188	Hippocampus	Mouse 1	Slide-seq	Camk2a	5598	4309	0.371625079052065	0.35856677377111	0.384873597447755	-18.6462109555043	6.77750105276814e-78	7.54092900154221e-76	paternal	FALSE	FALSE	NA	NA
189	Hippocampus	Mouse 1	Slide-seq	Camk2b	2247	1785	0.380686648189054	0.359903581374925	0.401916288792641	-10.917473155962	4.75524721683349e-28	1.72034925384461e-26	paternal	FALSE	FALSE	NA	NA
190	Hippocampus	Mouse 1	Slide-seq	Camk4	1169	1020	0.598164044427012	0.568026906848832	0.627577152507207	6.41566141999067	7.01063785914118e-11	9.91408428185984e-10	low_bias	FALSE	FALSE	NA	NA
191	Hippocampus	Mouse 1	Slide-seq	Camkk2	1217	1055	0.388547812111165	0.359828097277946	0.418062834038756	-7.39133245427129	7.26823261910581e-14	1.29488724334945e-12	paternal	FALSE	FALSE	NA	NA
192	Hippocampus	Mouse 1	Slide-seq	Canx	2579	2219	0.445602990866827	0.42551143518621	0.465873905455301	-5.34534127192844	4.512342679222e-08	4.77725040922301e-07	low_bias	FALSE	FALSE	NA	NA
193	Hippocampus	Mouse 1	Slide-seq	Cap1	449	421	0.237833181920311	0.199217395477568	0.281304703138448	-10.2790105595783	4.38112432798868e-25	1.37422820011432e-23	paternal	FALSE	FALSE	NA	NA
194	Hippocampus	Mouse 1	Slide-seq	Capn10	306	286	0.583784646688254	0.524820872429064	0.64044441425464	2.83163226142167	0.0023155538073711	0.00918897765953391	low_bias	FALSE	FALSE	NA	NA
195	Hippocampus	Mouse 1	Slide-seq	Capns1	1799	1598	0.449116595731352	0.425061129740596	0.473412461194833	-4.17712391291842	1.47609109294014e-05	0.000103011942900213	low_bias	FALSE	FALSE	NA	NA
196	Hippocampus	Mouse 1	Slide-seq	Car10	822	712	0.590124964232212	0.553820695992355	0.625472916104774	4.91341730914443	4.47512455108424e-07	4.0787959007332e-06	low_bias	FALSE	FALSE	NA	NA
197	Hippocampus	Mouse 1	Slide-seq	Car11	530	498	0.381300977928178	0.339467236896051	0.42497321160458	-5.32956943173015	4.92229397657487e-08	5.16490526332064e-07	paternal	FALSE	FALSE	NA	NA
198	Hippocampus	Mouse 1	Slide-seq	Car4	273	258	0.627915126462228	0.566450598655042	0.685503773865196	4.08976373695376	2.15906408279381e-05	0.000144517603816517	maternal	FALSE	FALSE	NA	NA
199	Hippocampus	Mouse 1	Slide-seq	Carhsp1	494	463	0.355683813026543	0.313048525306203	0.400738403047096	-6.196844951059	2.88030986259138e-10	3.80833795060569e-09	paternal	FALSE	FALSE	NA	NA
200	Hippocampus	Mouse 1	Slide-seq	Casd1	247	237	0.390165518244218	0.32909238333062	0.454887982832141	-3.36210897694193	0.000386747952698905	0.00196410002328037	paternal	FALSE	TRUE	NA	NA
201	Hippocampus	Mouse 1	Slide-seq	Cbr1	379	365	0.337018299819231	0.289446398120425	0.388137944542856	-6.11033704380324	4.97104738969227e-10	6.37266662109029e-09	paternal	FALSE	FALSE	NA	NA
202	Hippocampus	Mouse 1	Slide-seq	Cbx6	247	233	0.663037437371725	0.599650145460609	0.721057184660074	4.96136771199663	3.4999267810671e-07	3.2349636720929e-06	maternal	FALSE	FALSE	NA	NA
203	Hippocampus	Mouse 1	Slide-seq	Ccdc124	899	837	0.581515528097536	0.547467586730514	0.614804163982608	4.74901961356477	1.02202560144413e-06	8.77275832855314e-06	low_bias	FALSE	FALSE	NA	NA
204	Hippocampus	Mouse 1	Slide-seq	Ccdc127	688	642	0.579178768412635	0.540198609641113	0.617196088426097	4.03641323616269	2.71372922030978e-05	0.000177734271580661	low_bias	FALSE	FALSE	NA	NA
205	Hippocampus	Mouse 1	Slide-seq	Ccdc148	178	169	0.382418334241902	0.311129961997057	0.459153617809596	-3.03788729365291	0.0011912152082551	0.00518803255766641	paternal	FALSE	FALSE	NA	NA
206	Hippocampus	Mouse 1	Slide-seq	Ccdc149	382	359	0.685970415182243	0.635334846426017	0.732534914278618	6.90923796272665	2.43632006829588e-12	3.94697237437934e-11	maternal	FALSE	FALSE	NA	NA
207	Hippocampus	Mouse 1	Slide-seq	Ccdc174	423	384	0.419653033301402	0.371010611532289	0.469908398049489	-3.18331298204186	0.000728000684232916	0.00337236452075531	low_bias	FALSE	FALSE	NA	NA
208	Hippocampus	Mouse 1	Slide-seq	Ccdc177	247	224	0.638686165259686	0.573394591101291	0.699226641227459	4.15888206011996	1.59904481398158e-05	0.000110416478548587	maternal	FALSE	FALSE	NA	NA
209	Hippocampus	Mouse 1	Slide-seq	Ccdc62	312	306	0.0522911306300979	0.0319595723154217	0.0844288385556199	-11.2824174349823	8.0139987810377e-30	3.06833750499321e-28	paternal	FALSE	FALSE	NA	NA
210	Hippocampus	Mouse 1	Slide-seq	Cck	4728	3351	0.41265461943669	0.398118772075227	0.427344368849929	-11.7067017369075	5.88862170688022e-32	2.42833581856452e-30	low_bias	FALSE	FALSE	NA	NA
211	Hippocampus	Mouse 1	Slide-seq	Ccl25	220	208	0.392018092100926	0.326926588093778	0.461189352399002	-3.09823927294983	0.00097337091338888	0.00436499488688534	paternal	FALSE	FALSE	NA	NA
212	Hippocampus	Mouse 1	Slide-seq	Ccnd1	154	150	0.713295217186724	0.634213792007681	0.781178539788535	5.04807019517466	2.2314758984224e-07	2.10207881357778e-06	maternal	FALSE	FALSE	NA	NA
213	Hippocampus	Mouse 1	Slide-seq	Ccnd2	429	372	0.406867369315085	0.358832210549475	0.45675202405089	-3.70437908159102	0.000105954580441761	0.000624189970894168	low_bias	FALSE	FALSE	NA	NA
214	Hippocampus	Mouse 1	Slide-seq	Ccnl2	248	237	0.386467180982699	0.325551020243316	0.451157063566886	-3.47260792800455	0.000257713861728292	0.0013853588355622	paternal	FALSE	FALSE	NA	NA
215	Hippocampus	Mouse 1	Slide-seq	Cct6a	1025	961	0.570257295557891	0.538828201487395	0.601130038288912	4.44551311067838	4.38411664799092e-06	3.37949488538594e-05	low_bias	FALSE	FALSE	NA	NA
216	Hippocampus	Mouse 1	Slide-seq	Ccz1	410	399	0.670716971476883	0.622424310392143	0.715654653210845	6.7249669036475	8.78161792963381e-12	1.35209401908748e-10	maternal	FALSE	FALSE	NA	NA
217	Hippocampus	Mouse 1	Slide-seq	Cd47	1508	1354	0.455324487439254	0.429373706903034	0.481520186195101	-3.40558920130132	0.000330107206450451	0.0017135934827802	low_bias	FALSE	FALSE	NA	NA
218	Hippocampus	Mouse 1	Slide-seq	Cd81	4537	3695	0.354838822571715	0.340316862021988	0.369633244133033	-18.668976208116	4.42668226044295e-78	5.02002794035232e-76	paternal	FALSE	TRUE	Imprinted	Maternal
219	Hippocampus	Mouse 1	Slide-seq	Cdh13	516	433	0.430871611705972	0.385877029360151	0.477037332233568	-2.98631884245921	0.0014117903874551	0.00604160226039383	low_bias	FALSE	FALSE	NA	NA
220	Hippocampus	Mouse 1	Slide-seq	Cdk5r1	1890	1626	0.533728487775827	0.510450306416008	0.556860709091622	2.89607739654419	0.00188929597552127	0.0077584807574157	low_bias	FALSE	FALSE	NA	NA
221	Hippocampus	Mouse 1	Slide-seq	Cdr1	1214	1038	0.600510515204974	0.570863035831408	0.629439317562726	6.66984598399316	1.28036006584768e-11	1.94094686588785e-10	maternal	TRUE	FALSE	NA	NA
222	Hippocampus	Mouse 1	Slide-seq	Cds2	2178	1862	0.550457132224185	0.528292749550292	0.572422968811115	4.53944396749738	2.82013829211571e-06	2.25649328474985e-05	low_bias	FALSE	FALSE	NA	NA
223	Hippocampus	Mouse 1	Slide-seq	Celf2	1776	1534	0.577181660622701	0.55299542791154	0.601003457958081	6.32334279291531	1.27982300668995e-10	1.7674745364053e-09	low_bias	FALSE	FALSE	NA	NA
224	Hippocampus	Mouse 1	Slide-seq	Cenpc1	196	186	0.371545102477038	0.303938565075233	0.444584667028217	-3.46905743935044	0.000261143888382446	0.0013986971024444	paternal	FALSE	FALSE	NA	NA
225	Hippocampus	Mouse 1	Slide-seq	Cerk	748	681	0.553082613999657	0.515573307733276	0.589997214371287	2.82632659209205	0.00235426150924439	0.00931750343625111	low_bias	FALSE	FALSE	NA	NA
226	Hippocampus	Mouse 1	Slide-seq	Cerox1	506	474	0.628897183726413	0.583845859140723	0.671812891327007	5.58462814823008	1.17100386621555e-08	1.33309069480176e-07	maternal	FALSE	FALSE	NA	NA
227	Hippocampus	Mouse 1	Slide-seq	Cers6	289	264	0.656546017060373	0.596414556745732	0.712043899626498	5.03465495294769	2.39355158563567e-07	2.25116007982353e-06	maternal	FALSE	FALSE	NA	NA
228	Hippocampus	Mouse 1	Slide-seq	Cfap298	143	132	0.312325399101594	0.238027014784161	0.397710609406911	-4.21780053345803	1.23348448863532e-05	8.80612352237591e-05	paternal	FALSE	FALSE	NA	NA
229	Hippocampus	Mouse 1	Slide-seq	Cfap36	1370	1237	0.59563149433941	0.568012405466844	0.622657831924202	6.82163543749308	4.50049261068922e-12	7.19225065724508e-11	low_bias	FALSE	FALSE	NA	NA
230	Hippocampus	Mouse 1	Slide-seq	Cfl1	2419	2135	0.662055524586152	0.642289179165579	0.681271637808015	15.4317005538373	5.00974775977061e-54	3.60274177309357e-52	maternal	FALSE	FALSE	NA	NA
231	Hippocampus	Mouse 1	Slide-seq	Chchd10	2175	1952	0.444249874300935	0.422564557564079	0.466149665061051	-5.07075288454963	1.98122503936969e-07	1.88136619277988e-06	low_bias	FALSE	FALSE	NA	NA
232	Hippocampus	Mouse 1	Slide-seq	Chchd2	1915	1770	0.60900203722432	0.586244127353811	0.631295452829964	9.36242477747114	3.89636982214735e-21	1.04917318909602e-19	maternal	FALSE	FALSE	NA	NA
233	Hippocampus	Mouse 1	Slide-seq	Chchd3	175	170	0.354257173100256	0.285703287095112	0.429372505958575	-3.80026573390161	7.22705028870056e-05	0.000436212032266809	paternal	FALSE	FALSE	NA	NA
234	Hippocampus	Mouse 1	Slide-seq	Chd8	205	197	0.612129428102281	0.541084686918693	0.678706547013195	3.12984653540947	0.000874488238495992	0.00397292537936122	maternal	FALSE	FALSE	NA	NA
235	Hippocampus	Mouse 1	Slide-seq	Chgb	7898	3923	0.445340052229566	0.433010312149699	0.457737441844692	-8.76971938234356	8.95560560960054e-19	2.182281251232e-17	low_bias	FALSE	FALSE	NA	NA
236	Hippocampus	Mouse 1	Slide-seq	Chic1	341	321	0.607825585291265	0.552399140169854	0.660605486037724	3.84686199396719	5.9820156998548e-05	0.000366313048619353	maternal	TRUE	FALSE	NA	NA
237	Hippocampus	Mouse 1	Slide-seq	Chid1	199	193	0.604616101043074	0.533040879854319	0.671971767045374	2.90537209886239	0.00183408366209655	0.00755278725934592	maternal	FALSE	FALSE	NA	NA
238	Hippocampus	Mouse 1	Slide-seq	Chka	281	266	0.404513837743064	0.346435457569452	0.465395497111902	-3.11782481856636	0.000910955305082827	0.00411324918382345	low_bias	FALSE	FALSE	NA	NA
239	Hippocampus	Mouse 1	Slide-seq	Chmp1a	475	449	0.404780161937436	0.359939755396116	0.451268245171717	-4.05797595737743	2.4749931196212e-05	0.000163621462179442	low_bias	FALSE	FALSE	NA	NA
240	Hippocampus	Mouse 1	Slide-seq	Chmp3	959	890	0.444487109965337	0.412134120015209	0.47731769914888	-3.373763685656	0.000370739962313687	0.00189122280083375	low_bias	FALSE	FALSE	NA	NA
241	Hippocampus	Mouse 1	Slide-seq	Chpf	191	180	0.387388499789694	0.31964996734434	0.459780849509296	-3.08540480651315	0.00101637641153614	0.00452345033873857	paternal	FALSE	FALSE	NA	NA
242	Hippocampus	Mouse 1	Slide-seq	Chrnb2	283	266	0.597372136522036	0.536710249334418	0.655193987895058	3.18910850938638	0.000713561486569733	0.00331589604909513	low_bias	FALSE	FALSE	NA	NA
243	Hippocampus	Mouse 1	Slide-seq	Chst11	172	168	0.389361229867668	0.317873979127816	0.465943641332401	-2.87023916590085	0.00205080717913724	0.00832893246237763	paternal	FALSE	FALSE	NA	NA
244	Hippocampus	Mouse 1	Slide-seq	Chst2	1329	1158	0.550633148320742	0.522502946074199	0.578443184026548	3.59200008457036	0.000164074871700758	0.000912782564546575	low_bias	FALSE	FALSE	NA	NA
245	Hippocampus	Mouse 1	Slide-seq	Churc1	459	437	0.0719145458697045	0.0509312904452034	0.100626134753653	-13.924520879025	2.24772971150808e-44	1.27450597199645e-42	paternal	FALSE	FALSE	NA	NA
246	Hippocampus	Mouse 1	Slide-seq	Cib2	194	184	0.298992306078864	0.236593030701814	0.36987519407708	-5.3364919347918	4.73810426157552e-08	4.9983185743311e-07	paternal	FALSE	FALSE	NA	NA
247	Hippocampus	Mouse 1	Slide-seq	Cirbp	513	488	0.40611918396566	0.363146350103418	0.450579389516736	-4.18302521076257	1.43827739320196e-05	0.000100850437428204	low_bias	FALSE	FALSE	NA	NA
248	Hippocampus	Mouse 1	Slide-seq	Cisd1	383	354	0.58344981733337	0.530740417735475	0.634317943209063	3.15151595928003	0.000812126430373099	0.00373287473250936	low_bias	FALSE	FALSE	NA	NA
249	Hippocampus	Mouse 1	Slide-seq	Ckap4	195	187	0.23750524650416	0.18115371676976	0.304859835625435	-6.81820584500481	4.60922476483753e-12	7.34610768601268e-11	paternal	FALSE	FALSE	NA	NA
250	Hippocampus	Mouse 1	Slide-seq	Ckb	34487	15589	0.464187639607327	0.458526268300559	0.46985825594882	-12.5973430609988	1.09188726693679e-36	5.41080606145061e-35	low_bias	FALSE	FALSE	NA	NA
251	Hippocampus	Mouse 1	Slide-seq	Clcn2	187	185	0.39572080480355	0.326862754918693	0.468978407789678	-2.83085027764123	0.00232122235016351	0.00919909153152839	paternal	FALSE	FALSE	NA	NA
252	Hippocampus	Mouse 1	Slide-seq	Clcn4	1858	1566	0.208851271959976	0.190614922811351	0.228340108755723	-23.3341136213066	9.9909913792497e-121	1.78535988374047e-118	paternal	FALSE	FALSE	NA	NA
253	Hippocampus	Mouse 1	Slide-seq	Clcn6	278	266	0.394955734565173	0.337108940978384	0.455902041092916	-3.41664333393735	0.000316991399342173	0.00165424626718655	paternal	FALSE	FALSE	NA	NA
254	Hippocampus	Mouse 1	Slide-seq	Cldn11	1400	1052	0.544194382868576	0.51689018375053	0.571235484220798	3.23272637756108	0.000613074718952144	0.00291556582069419	low_bias	FALSE	FALSE	NA	NA
255	Hippocampus	Mouse 1	Slide-seq	Cldn12	384	358	0.585313342038554	0.532731934162987	0.636020448206597	3.22819477772231	0.000622870600920674	0.00295262695629358	low_bias	FALSE	FALSE	NA	NA
256	Hippocampus	Mouse 1	Slide-seq	Clec16a	376	359	0.418800382549399	0.368171067497132	0.471199722847197	-3.08610598792557	0.00101398260426224	0.00451961860720668	low_bias	FALSE	FALSE	NA	NA
257	Hippocampus	Mouse 1	Slide-seq	Clic4	656	588	0.328663538113996	0.292107998737782	0.367419358547529	-8.35695697159299	3.21783802040386e-17	7.13368075425622e-16	paternal	FALSE	FALSE	NA	NA
258	Hippocampus	Mouse 1	Slide-seq	Clip1	1022	925	0.45262201075472	0.420794981148644	0.484841228743042	-2.9372533834767	0.00165566713374045	0.00692936060160924	low_bias	FALSE	FALSE	NA	NA
259	Hippocampus	Mouse 1	Slide-seq	Clmp	343	305	0.592737246357196	0.537570724092763	0.645660558761506	3.34000285975822	0.000418887635952897	0.00209514876099596	low_bias	FALSE	FALSE	NA	NA
260	Hippocampus	Mouse 1	Slide-seq	Cltc	639	604	0.607614165068183	0.567878347173831	0.645973987596793	5.32979167961129	4.91627430371228e-08	5.16490526332064e-07	maternal	FALSE	FALSE	NA	NA
261	Hippocampus	Mouse 1	Slide-seq	Clvs2	181	174	0.27631284790375	0.214950470258739	0.347439856066321	-5.79119232220402	3.49442464331364e-09	4.16295396396374e-08	paternal	FALSE	FALSE	NA	NA
262	Hippocampus	Mouse 1	Slide-seq	Cmc1	275	261	0.380958296185059	0.323036213643047	0.442477777830925	-3.81712907802949	6.75067723593683e-05	0.000409134056118392	paternal	FALSE	FALSE	NA	NA
263	Hippocampus	Mouse 1	Slide-seq	Cmc2	259	246	0.406569694881767	0.345749566864462	0.470396330606262	-2.91331494702455	0.00178806861649576	0.00739946710980735	low_bias	FALSE	FALSE	NA	NA
264	Hippocampus	Mouse 1	Slide-seq	Cmtm5	631	594	0.418626550519477	0.379410729868719	0.458898444615692	-4.01395791078974	2.98544990565797e-05	0.000193039452781415	low_bias	FALSE	FALSE	NA	NA
265	Hippocampus	Mouse 1	Slide-seq	Cnbp	1440	1317	0.588937765426138	0.56250635354239	0.614865645856869	6.64431555694381	1.52314654135201e-11	2.2971854614713e-10	low_bias	FALSE	FALSE	NA	NA
266	Hippocampus	Mouse 1	Slide-seq	Cnih1	668	621	0.205101772240046	0.175603488144476	0.238123958052725	-14.1324961864613	1.19750944109524e-45	7.13304361024101e-44	paternal	FALSE	FALSE	NA	NA
267	Hippocampus	Mouse 1	Slide-seq	Cnot7	272	255	0.349040064541645	0.29231449023553	0.41039003943616	-4.77763021574209	8.86865924432757e-07	7.70228034812955e-06	paternal	FALSE	FALSE	NA	NA
268	Hippocampus	Mouse 1	Slide-seq	Cnp	3439	2190	0.541935444696411	0.524291317067746	0.559475014597854	4.74326545073596	1.05150202720035e-06	8.99957540551593e-06	low_bias	FALSE	FALSE	NA	NA
269	Hippocampus	Mouse 1	Slide-seq	Cntnap2	929	806	0.601759000038919	0.568011237357124	0.63456649333247	5.93708404002705	1.45067982310912e-09	1.81242773662595e-08	maternal	FALSE	FALSE	NA	NA
270	Hippocampus	Mouse 1	Slide-seq	Coa3	2789	2397	0.545174209909252	0.525811419329728	0.564401349549728	4.6546702165597	1.6224983317926e-06	1.34191762448541e-05	low_bias	FALSE	FALSE	NA	NA
271	Hippocampus	Mouse 1	Slide-seq	Coa6	280	271	0.608360146191115	0.548033564899716	0.665548610756997	3.5561721160293	0.000188148800675389	0.0010359602965292	maternal	FALSE	FALSE	NA	NA
272	Hippocampus	Mouse 1	Slide-seq	Cobl	257	246	0.606557715303266	0.543741961488146	0.66603693500412	3.36272522031389	0.000385885711964314	0.00196338916605139	maternal	FALSE	TRUE	NA	NA
273	Hippocampus	Mouse 1	Slide-seq	Cog7	899	803	0.402126811565392	0.368612712819113	0.436581048746563	-5.60336741609962	1.05113468244674e-08	1.20360023735698e-07	low_bias	FALSE	FALSE	NA	NA
274	Hippocampus	Mouse 1	Slide-seq	Col4a2	177	163	0.662797682195376	0.587572619325881	0.730593076641891	4.19942840672935	1.33794809487374e-05	9.4944403314927e-05	maternal	FALSE	FALSE	NA	NA
275	Hippocampus	Mouse 1	Slide-seq	Commd8	720	681	0.583065037203662	0.545280328832768	0.619898651758592	4.36252871555125	6.42838522869676e-06	4.85380124118116e-05	low_bias	FALSE	FALSE	NA	NA
276	Hippocampus	Mouse 1	Slide-seq	Comt	1048	973	0.399172673345799	0.369171714091545	0.429949993604758	-6.44677480123403	5.71276800402885e-11	8.1176368481345e-10	paternal	FALSE	FALSE	NA	NA
277	Hippocampus	Mouse 1	Slide-seq	Cop1	561	540	0.60041469757809	0.55798557127415	0.641388573905187	4.67493593534626	1.47022698375877e-06	1.22977709549297e-05	maternal	FALSE	FALSE	NA	NA
278	Hippocampus	Mouse 1	Slide-seq	Cops6	501	472	0.39466191161268	0.351204597973017	0.439850988665642	-4.59977174594399	2.11477060869977e-06	1.72248650269372e-05	paternal	FALSE	FALSE	NA	NA
279	Hippocampus	Mouse 1	Slide-seq	Coq10b	335	321	0.617356425415417	0.562195242575845	0.669651448458644	4.19108983166115	1.38808853309301e-05	9.82660033571363e-05	maternal	FALSE	FALSE	NA	NA
280	Hippocampus	Mouse 1	Slide-seq	Coq2	834	782	0.425931022912267	0.391390008305435	0.461210312086515	-4.17440680979928	1.49381740502879e-05	0.000103757847319844	low_bias	FALSE	FALSE	NA	NA
281	Hippocampus	Mouse 1	Slide-seq	Coq5	305	297	0.383344281724973	0.32923109101009	0.440510619985054	-4.02372198452529	2.8642768715023e-05	0.000186225366165921	paternal	FALSE	FALSE	NA	NA
282	Hippocampus	Mouse 1	Slide-seq	Coq8a	344	323	0.396817597661714	0.344021500152009	0.452131561367822	-3.69455783216475	0.000110134878902902	0.000646429552463991	paternal	FALSE	FALSE	NA	NA
283	Hippocampus	Mouse 1	Slide-seq	Coro1c	267	254	0.625968925834461	0.56405567124308	0.68401504162205	4.00244797462697	3.13452279150134e-05	0.000202183328770957	maternal	FALSE	FALSE	NA	NA
284	Hippocampus	Mouse 1	Slide-seq	Coro2a	198	186	0.379771181901537	0.312147976616232	0.452408823417842	-3.27474971300417	0.000528778127492272	0.00255800214751594	paternal	FALSE	FALSE	NA	NA
285	Hippocampus	Mouse 1	Slide-seq	Cox15	171	166	0.759012288031386	0.686606069651219	0.819097407276502	6.3215409896793	1.29483830990655e-10	1.78403306390629e-09	maternal	FALSE	FALSE	NA	NA
286	Hippocampus	Mouse 1	Slide-seq	Cox18	183	171	0.31784254935255	0.251425940985333	0.392602195366903	-4.6664466806876	1.53226560329627e-06	1.27443868302371e-05	paternal	FALSE	FALSE	NA	NA
287	Hippocampus	Mouse 1	Slide-seq	Cox5b	14365	9267	0.486913898355853	0.478151923973315	0.495683922826752	-2.98398049086541	0.00142262456273731	0.00608355115769536	low_bias	FALSE	FALSE	NA	NA
288	Hippocampus	Mouse 1	Slide-seq	Cox7a2	2359	2151	0.45164955656804	0.430946035515772	0.472521804434221	-4.62009760588653	1.91779779606991e-06	1.57072966714226e-05	low_bias	FALSE	FALSE	NA	NA
289	Hippocampus	Mouse 1	Slide-seq	Cox7a2l	2833	2455	0.470100154504946	0.450976784649099	0.489311718943441	-3.11089079493477	0.000932619527307531	0.00419821171949047	low_bias	FALSE	FALSE	NA	NA
290	Hippocampus	Mouse 1	Slide-seq	Cox7c	6258	5043	0.574092706300026	0.561299523101732	0.586787463154461	11.4544828767221	1.11645946980959e-30	4.50942568045695e-29	low_bias	FALSE	FALSE	NA	NA
291	Hippocampus	Mouse 1	Slide-seq	Cox8a	7765	6135	0.477887749382374	0.466515255418563	0.489283213340595	-3.87906530707584	5.2429301476532e-05	0.000323872896627884	low_bias	FALSE	FALSE	NA	NA
292	Hippocampus	Mouse 1	Slide-seq	Cpe	22568	11861	0.519132555456778	0.512159682491869	0.526097983521142	5.48492610280696	2.06821146348393e-08	2.26695966545813e-07	low_bias	FALSE	FALSE	NA	NA
293	Hippocampus	Mouse 1	Slide-seq	Cplx2	3126	2435	0.537411688056055	0.519256511140287	0.555468198444148	4.11532253196108	1.93319192238089e-05	0.000130584567769531	low_bias	FALSE	FALSE	NA	NA
294	Hippocampus	Mouse 1	Slide-seq	Creg1	452	429	0.58930114876005	0.54157542664799	0.6354031963052	3.71496595111529	0.000101615528999525	0.000600427629769737	low_bias	FALSE	FALSE	NA	NA
295	Hippocampus	Mouse 1	Slide-seq	Creg2	688	613	0.621455913822199	0.582851775438341	0.658580214739244	6.14895735433188	3.89969719699902e-10	5.08772441829717e-09	maternal	FALSE	FALSE	NA	NA
296	Hippocampus	Mouse 1	Slide-seq	Creld1	382	351	0.0883087541720728	0.062341189564576	0.123666261593781	-12.4073980964459	1.19135273656586e-35	5.66565087703939e-34	paternal	FALSE	FALSE	NA	NA
297	Hippocampus	Mouse 1	Slide-seq	Cript	228	218	0.332203438833912	0.271899709207527	0.398560524624551	-4.86966748452855	5.58930997248831e-07	5.01676726145564e-06	paternal	FALSE	FALSE	NA	NA
298	Hippocampus	Mouse 1	Slide-seq	Cryab	555	502	0.650754954398523	0.6079855442045	0.691227939165294	6.78295101703522	5.88727840137857e-12	9.1602323833587e-11	maternal	FALSE	FALSE	NA	NA
299	Hippocampus	Mouse 1	Slide-seq	Crym	1241	940	0.398857357017956	0.370326433771895	0.428091971839695	-6.80378616339652	5.0952383391798e-12	8.0338557449581e-11	paternal	FALSE	FALSE	NA	NA
300	Hippocampus	Mouse 1	Slide-seq	Csde1	2236	1944	0.532773897643981	0.51087390379814	0.554548323553014	2.99115525159448	0.0013896207772806	0.00596404201137096	low_bias	FALSE	FALSE	NA	NA
301	Hippocampus	Mouse 1	Slide-seq	Csf2ra	168	161	0.029766248100126	0.0122239890550323	0.0706814674889627	-7.675263604237	8.25394115894146e-15	1.58030814981421e-13	paternal	FALSE	FALSE	NA	NA
302	Hippocampus	Mouse 1	Slide-seq	Csnk1e	791	738	0.410481335564201	0.37573665224557	0.446142744723613	-4.96851518893912	3.37337582069085e-07	3.12779830418458e-06	low_bias	FALSE	FALSE	NA	NA
303	Hippocampus	Mouse 1	Slide-seq	Csnk1g3	280	266	0.407139382999163	0.349998471155622	0.466908060659198	-3.08995511224605	0.00100093373675081	0.00446821063256586	low_bias	FALSE	FALSE	NA	NA
304	Hippocampus	Mouse 1	Slide-seq	Csnk2a1	307	298	0.279499339833925	0.230664737031594	0.334181855095056	-7.35163611889792	9.78976165335962e-14	1.73886218282716e-12	paternal	FALSE	FALSE	NA	NA
305	Hippocampus	Mouse 1	Slide-seq	Cspg5	918	860	0.569569798190333	0.536051235042237	0.602462630280694	4.12997705603479	1.81399719755821e-05	0.000123366361403879	low_bias	FALSE	FALSE	NA	NA
306	Hippocampus	Mouse 1	Slide-seq	Cst3	24575	12425	0.538560057979402	0.531826523758169	0.545279551203824	11.4188963816426	1.68239764223131e-30	6.74904686818914e-29	low_bias	FALSE	FALSE	NA	NA
307	Hippocampus	Mouse 1	Slide-seq	Ctcfl	272	266	0.0514673377551302	0.0303919640146205	0.0858632705348817	-10.6204875210212	1.19654007507419e-26	4.0090891038139e-25	paternal	FALSE	FALSE	NA	NA
308	Hippocampus	Mouse 1	Slide-seq	Ctsa	408	393	0.57620042946761	0.526269052132534	0.624622861595626	3.0412044868246	0.00117816870812017	0.00514641546058122	low_bias	FALSE	FALSE	NA	NA
309	Hippocampus	Mouse 1	Slide-seq	Ctso	312	291	0.411990992616558	0.356205869742768	0.470132748495634	-3.01310063075677	0.0012929657674335	0.00561046293639097	low_bias	FALSE	FALSE	NA	NA
310	Hippocampus	Mouse 1	Slide-seq	Ctsz	160	154	0.363634307918849	0.290149585187442	0.444086910712561	-3.34071381088916	0.000417816554896908	0.00209334258642912	paternal	FALSE	FALSE	NA	NA
311	Hippocampus	Mouse 1	Slide-seq	Cuta	941	872	0.582058514776894	0.548781809895229	0.61460456834505	4.88973203447566	5.04866683180958e-07	4.55926314045653e-06	low_bias	FALSE	FALSE	NA	NA
312	Hippocampus	Mouse 1	Slide-seq	Cux2	153	148	0.627447142666635	0.546577793089709	0.701763170466346	3.11744929607328	0.000912116616012172	0.00411534176329287	maternal	FALSE	FALSE	NA	NA
313	Hippocampus	Mouse 1	Slide-seq	Cwc27	460	420	0.609015224557388	0.560768808195889	0.655220442439846	4.45643872479612	4.16662026396123e-06	3.23722789151244e-05	maternal	FALSE	FALSE	NA	NA
314	Hippocampus	Mouse 1	Slide-seq	Cx3cr1	247	215	0.327044730823106	0.268513065931955	0.39150651813913	-5.14317447032955	1.35067267646131e-07	1.31869482998218e-06	paternal	FALSE	FALSE	NA	NA
315	Hippocampus	Mouse 1	Slide-seq	Cxcl14	139	135	0.637063086741198	0.550987330095666	0.715168135755724	3.14342314136137	0.000834921305995082	0.00381078246242492	maternal	FALSE	FALSE	NA	NA
316	Hippocampus	Mouse 1	Slide-seq	Cycs	629	607	0.79748475970331	0.763224276760593	0.827905690329183	13.6921655150415	5.6543983070113e-43	3.1162604501351e-41	maternal	FALSE	FALSE	NA	NA
317	Hippocampus	Mouse 1	Slide-seq	Cyfip2	2623	2154	0.557165959468106	0.537500017990939	0.576654305572343	5.78612490784114	3.60143316841448e-09	4.27316929459561e-08	low_bias	FALSE	FALSE	NA	NA
318	Hippocampus	Mouse 1	Slide-seq	Cyp2d22	220	213	0.718251875255236	0.653362161362356	0.775174318523527	6.19830395588082	2.8537419090316e-10	3.78168899720435e-09	maternal	FALSE	FALSE	NA	NA
319	Hippocampus	Mouse 1	Slide-seq	Cyp2j6	234	226	0.714404995132634	0.650961608640394	0.770384189554145	6.24560543386342	2.11080823360104e-10	2.84188040035282e-09	maternal	FALSE	FALSE	NA	NA
320	Hippocampus	Mouse 1	Slide-seq	Cyp2j9	299	286	0.601557536958135	0.542756043313956	0.657568047201471	3.42562426765403	0.000306694134282544	0.00160762249765703	maternal	FALSE	FALSE	NA	NA
321	Hippocampus	Mouse 1	Slide-seq	Cyp46a1	1152	1027	0.579233433072912	0.549007916032375	0.608876392448071	5.19870242142373	1.00342251593196e-07	1.0012153259646e-06	low_bias	FALSE	FALSE	NA	NA
322	Hippocampus	Mouse 1	Slide-seq	Cystm1	614	590	0.420282924468006	0.38065110702835	0.460969913413888	-3.89423425953164	4.92547084331626e-05	0.000306064294657914	low_bias	FALSE	FALSE	NA	NA
323	Hippocampus	Mouse 1	Slide-seq	D430041D05Rik	703	643	0.555493957450054	0.516802647209816	0.593523877822754	2.86389174634956	0.00209235499950672	0.00845690022761557	low_bias	FALSE	FALSE	NA	NA
324	Hippocampus	Mouse 1	Slide-seq	Dab1	1167	1017	0.569090599849493	0.538742967899076	0.598928000180792	4.52783437807728	2.97956290934777e-06	2.37438952384105e-05	low_bias	FALSE	FALSE	NA	NA
325	Hippocampus	Mouse 1	Slide-seq	Dact3	501	477	0.593288926352296	0.548135611288408	0.636918950185324	4.09437061241097	2.11658363890485e-05	0.00014183515589343	low_bias	FALSE	FALSE	NA	NA
326	Hippocampus	Mouse 1	Slide-seq	Dad1	1120	1030	0.548142927093294	0.517981150599961	0.577955145940413	3.18724448113177	0.000718176539164176	0.00333471421374106	low_bias	FALSE	FALSE	NA	NA
327	Hippocampus	Mouse 1	Slide-seq	Dagla	421	393	0.598104236237565	0.548444259745077	0.645829646382577	3.91339316191632	4.55040880582385e-05	0.000284255939914653	low_bias	FALSE	FALSE	NA	NA
328	Hippocampus	Mouse 1	Slide-seq	Dbi	5309	4139	0.578574195473259	0.56432875587276	0.592690032908372	10.8956927236739	6.04217187912604e-28	2.15943561037614e-26	low_bias	FALSE	FALSE	NA	NA
329	Hippocampus	Mouse 1	Slide-seq	Dbpht2	166	158	0.277817524428727	0.213090188655936	0.353376872602621	-5.44206580095593	2.63331065295476e-08	2.84407196345681e-07	paternal	FALSE	FALSE	NA	NA
330	Hippocampus	Mouse 1	Slide-seq	Dbt	262	251	0.381683705512979	0.3237107485347	0.443234489039203	-3.79307157787157	7.4397621429483e-05	0.000447219952670399	paternal	FALSE	FALSE	NA	NA
331	Hippocampus	Mouse 1	Slide-seq	Dcaf7	538	514	0.403726066027381	0.361873422622414	0.447028279074283	-4.3994438875152	5.42643171074295e-06	4.11306784039219e-05	low_bias	FALSE	FALSE	NA	NA
332	Hippocampus	Mouse 1	Slide-seq	Dcdc2a	250	218	0.380375549780888	0.317554654500595	0.447475366007732	-3.52214569307951	0.000214034409179564	0.00117192285137594	paternal	FALSE	FALSE	NA	NA
333	Hippocampus	Mouse 1	Slide-seq	Dctn3	1064	972	0.444786886850712	0.413902462311833	0.476103804370193	-3.51718214621213	0.00021807718670365	0.00119074182406613	low_bias	FALSE	FALSE	NA	NA
334	Hippocampus	Mouse 1	Slide-seq	Dctn5	536	507	0.432143190575424	0.389056692855971	0.476281439982449	-3.06580465549839	0.00108542546609917	0.00480537085104116	low_bias	FALSE	FALSE	NA	NA
335	Hippocampus	Mouse 1	Slide-seq	Dctn6	1164	1067	0.435651211574479	0.40625061237206	0.465511359950979	-4.29036837240792	8.91884934176469e-06	6.51728061566126e-05	low_bias	FALSE	FALSE	NA	NA
336	Hippocampus	Mouse 1	Slide-seq	Ddah1	1067	963	0.455144771678845	0.423947487661298	0.486698158302465	-2.84019531094393	0.0022542960103368	0.00900530349697078	low_bias	FALSE	FALSE	NA	NA
337	Hippocampus	Mouse 1	Slide-seq	Ddhd1	165	158	0.30619632202506	0.238361962372901	0.383612222198532	-4.75949114911716	9.7040817773849e-07	8.34183239668204e-06	paternal	FALSE	FALSE	NA	NA
338	Hippocampus	Mouse 1	Slide-seq	Ddhd2	530	501	0.599049104823132	0.555216223871377	0.641352647036852	4.46773370743794	3.95263129729555e-06	3.08315697885606e-05	low_bias	FALSE	FALSE	NA	NA
339	Hippocampus	Mouse 1	Slide-seq	Ddx10	339	320	0.598640694786445	0.542919724783316	0.651923879841409	3.51164569679102	0.000222670639726724	0.00121357556605221	low_bias	FALSE	FALSE	NA	NA
340	Hippocampus	Mouse 1	Slide-seq	Decr1	190	175	0.38285294176706	0.31249060608782	0.458492820730039	-3.07001786337999	0.0010702298412984	0.00474522208581705	paternal	FALSE	FALSE	NA	NA
341	Hippocampus	Mouse 1	Slide-seq	Def8	237	230	0.593041245706777	0.527167315391621	0.655731116566021	2.81244401811718	0.00245832905634369	0.00965164210736269	low_bias	FALSE	FALSE	NA	NA
342	Hippocampus	Mouse 1	Slide-seq	Dennd1b	134	132	0.651457244188265	0.564096295154639	0.729699421602356	3.40245095175246	0.000333921707713413	0.00172882906969798	maternal	FALSE	FALSE	NA	NA
343	Hippocampus	Mouse 1	Slide-seq	Dennd5b	685	633	0.628769124018158	0.589933019257068	0.666009510278425	6.45556156837936	5.390916737632e-11	7.71607669946988e-10	maternal	FALSE	FALSE	NA	NA
344	Hippocampus	Mouse 1	Slide-seq	Deptor	352	329	0.363440620085526	0.312583921314503	0.417545687050778	-4.92486357566472	4.22096149479896e-07	3.86506365447663e-06	paternal	FALSE	FALSE	NA	NA
345	Hippocampus	Mouse 1	Slide-seq	Derl1	601	560	0.601022628098665	0.559610386452623	0.641038592696095	4.81616631969881	7.31712799185866e-07	6.43056688047549e-06	maternal	FALSE	FALSE	NA	NA
346	Hippocampus	Mouse 1	Slide-seq	Dhdh	169	158	0.158237788846247	0.109317348438923	0.223555709409144	-7.84078697234494	2.23865726360669e-15	4.44490299107361e-14	paternal	FALSE	FALSE	NA	NA
347	Hippocampus	Mouse 1	Slide-seq	Dhx30	422	404	0.591869146718988	0.54254232174138	0.63941217817721	3.69635146778572	0.000109360062718753	0.000643609071709067	low_bias	FALSE	FALSE	NA	NA
348	Hippocampus	Mouse 1	Slide-seq	Diablo	222	213	0.612651241789582	0.544369622648431	0.676775869218469	3.268673558564	0.000540264429117115	0.00260289161642453	maternal	FALSE	FALSE	NA	NA
349	Hippocampus	Mouse 1	Slide-seq	Diras1	237	226	0.319097686146483	0.260845269618638	0.383607685971148	-5.3439052001697	4.5482577588402e-08	4.8066444451399e-07	paternal	FALSE	FALSE	NA	NA
350	Hippocampus	Mouse 1	Slide-seq	Dlgap1	5142	3744	0.413022374235183	0.398883322802723	0.427306340051454	-11.9888780368097	2.03185988344206e-33	8.87546498715395e-32	low_bias	FALSE	FALSE	NA	NA
351	Hippocampus	Mouse 1	Slide-seq	Dlgap2	231	210	0.256146388556778	0.200997886303508	0.320359301355247	-6.79097608540687	5.56886944994877e-12	8.73394232615635e-11	paternal	FALSE	FALSE	NA	NA
352	Hippocampus	Mouse 1	Slide-seq	Dmac2l	283	270	0.616483954436437	0.555978541031273	0.673585054750087	3.80033771208265	7.22495131587415e-05	0.000436212032266809	maternal	FALSE	FALSE	NA	NA
353	Hippocampus	Mouse 1	Slide-seq	Dmd	318	301	0.586741725393696	0.52926344279314	0.641949648081321	3.00450498652827	0.00133006699124891	0.00575874085711807	low_bias	TRUE	FALSE	NA	NA
354	Hippocampus	Mouse 1	Slide-seq	Dnaja1	756	710	0.0537335243350058	0.0394077992040205	0.0728719420479338	-17.646847287064	5.37987660688439e-70	5.11695683077375e-68	paternal	FALSE	FALSE	NA	NA
355	Hippocampus	Mouse 1	Slide-seq	Dnajb1	167	160	0.227588920372811	0.169224717942781	0.298841647169773	-6.6203776529529	1.79141173764875e-11	2.69488648390681e-10	paternal	FALSE	FALSE	NA	NA
356	Hippocampus	Mouse 1	Slide-seq	Dnajb14	1326	1182	0.421385236200798	0.393662854921024	0.44961223286575	-5.52171056009097	1.67857593184864e-08	1.87118379397191e-07	low_bias	FALSE	FALSE	NA	NA
357	Hippocampus	Mouse 1	Slide-seq	Dnajb4	505	484	0.421904385742729	0.378135460612149	0.466935491228566	-3.4514480424551	0.000278793551188103	0.00147818850888118	low_bias	FALSE	FALSE	NA	NA
358	Hippocampus	Mouse 1	Slide-seq	Dnajb6	1116	1032	0.154632324789933	0.133959813612014	0.177839898877454	-20.2626754745835	1.3731326573101e-91	1.79941406225726e-89	paternal	FALSE	FALSE	NA	NA
359	Hippocampus	Mouse 1	Slide-seq	Dnajc7	414	385	0.419686298094552	0.370440901728067	0.470584808186015	-3.14219157515275	0.000838441390375247	0.003823889310938	low_bias	FALSE	FALSE	NA	NA
360	Hippocampus	Mouse 1	Slide-seq	Dnajc8	921	854	0.548142485909624	0.514625203497473	0.581228667371778	2.86917389346108	0.0020577273460043	0.00835128572566231	low_bias	FALSE	FALSE	NA	NA
361	Hippocampus	Mouse 1	Slide-seq	Dnm3	1341	1178	0.546663647337749	0.518177058816295	0.574847882614164	3.27102716296564	0.000535788086947555	0.00258766777127742	low_bias	FALSE	FALSE	NA	NA
362	Hippocampus	Mouse 1	Slide-seq	Dnmt1	205	198	0.360498127093211	0.296034703619579	0.430416215968211	-3.9119850217632	4.57702952802498e-05	0.000285314409373819	paternal	FALSE	FALSE	NA	NA
363	Hippocampus	Mouse 1	Slide-seq	Dock7	171	164	0.37802767195545	0.305764018253102	0.456148430844519	-3.09204854295831	0.000993901700130656	0.0044415978391079	paternal	FALSE	FALSE	NA	NA
364	Hippocampus	Mouse 1	Slide-seq	Dok5	149	143	0.315666887715388	0.243616398273659	0.397819034183537	-4.308267403602	8.22691930862999e-06	6.09474160339084e-05	paternal	FALSE	FALSE	NA	NA
365	Hippocampus	Mouse 1	Slide-seq	Dpysl2	1525	1413	0.434116889874906	0.408864289135427	0.45971623192721	-5.11781510866322	1.54547690340107e-07	1.48189874786278e-06	low_bias	FALSE	FALSE	NA	NA
366	Hippocampus	Mouse 1	Slide-seq	Dsp	150	134	0.0671725401829609	0.0348514302961786	0.12556838685292	-7.62339368900099	1.23545904796659e-14	2.3202235687449e-13	paternal	FALSE	FALSE	NA	NA
367	Hippocampus	Mouse 1	Slide-seq	Dtd2	183	173	0.64099070037795	0.565897570086342	0.709756297061279	3.68587496308946	0.000113959119320182	0.000666022722131924	maternal	FALSE	FALSE	NA	NA
368	Hippocampus	Mouse 1	Slide-seq	Dtna	619	589	0.39578696698505	0.356960394262494	0.435973447566355	-5.11144596307675	1.59851138051159e-07	1.53026324851897e-06	paternal	FALSE	FALSE	NA	NA
369	Hippocampus	Mouse 1	Slide-seq	Dusp26	647	598	0.631944176267484	0.592164209728475	0.670006293106054	6.44886194678034	5.63465775113172e-11	8.02598472425695e-10	maternal	FALSE	FALSE	NA	NA
370	Hippocampus	Mouse 1	Slide-seq	Dusp28	246	234	0.253121966614042	0.200879693768624	0.313618660700548	-7.24311541562144	2.19246722234433e-13	3.79148950444706e-12	paternal	FALSE	FALSE	NA	NA
371	Hippocampus	Mouse 1	Slide-seq	Dusp3	477	457	0.631047803767467	0.58549393260566	0.674379596762929	5.60987553870351	1.01236088272538e-08	1.1637216618775e-07	maternal	FALSE	FALSE	NA	NA
372	Hippocampus	Mouse 1	Slide-seq	Dvl1	512	479	0.406605614059446	0.363296342922259	0.451417358228912	-4.12973949933449	1.81587250633486e-05	0.000123366361403879	low_bias	FALSE	FALSE	NA	NA
373	Hippocampus	Mouse 1	Slide-seq	Dync1h1	1801	1544	0.459604872692741	0.435761663089205	0.483634451350173	-3.35794802353896	0.000392616884486363	0.00198905650156021	low_bias	FALSE	TRUE	NA	NA
374	Hippocampus	Mouse 1	Slide-seq	Dync1i2	960	895	0.451494374075945	0.419074498361538	0.484331274881503	-2.9503685193911	0.00158697551427921	0.00668456757693177	low_bias	FALSE	FALSE	NA	NA
375	Hippocampus	Mouse 1	Slide-seq	Dynlt3	260	246	0.411027910600757	0.350718609182832	0.47413476680655	-2.80849179800528	0.00248870751557242	0.00975143403277777	low_bias	TRUE	FALSE	NA	NA
376	Hippocampus	Mouse 1	Slide-seq	Eapp	542	505	0.640724559042606	0.598114011002614	0.681225122991867	6.39600588811171	7.97469278517505e-11	1.12235712062476e-09	maternal	FALSE	FALSE	NA	NA
377	Hippocampus	Mouse 1	Slide-seq	Ecpas	475	449	0.407956032289783	0.362905689766922	0.454608248945705	-3.9129521434796	4.55873043745439e-05	0.0002844744274039	low_bias	FALSE	FALSE	NA	NA
378	Hippocampus	Mouse 1	Slide-seq	Edil3	535	508	0.424151413843955	0.381406899208269	0.468061648925686	-3.43878964401328	0.000292160541936245	0.00154102926278894	low_bias	FALSE	FALSE	NA	NA
379	Hippocampus	Mouse 1	Slide-seq	Eef1b2	795	754	0.0159169171991059	0.00895714123595547	0.0281309971768722	-14.1734627423295	6.68699003713396e-46	4.02379390295704e-44	paternal	FALSE	TRUE	NA	NA
380	Hippocampus	Mouse 1	Slide-seq	Eef1d	812	759	0.439809400396433	0.404481792166842	0.475757518557657	-3.33958559763487	0.000419517446271152	0.00209652066157711	low_bias	FALSE	FALSE	NA	NA
381	Hippocampus	Mouse 1	Slide-seq	Efcab14	466	442	0.609455798642263	0.56343830213561	0.653604765904687	4.68701378917712	1.3861014774725e-06	1.16436473114748e-05	maternal	FALSE	FALSE	NA	NA
382	Hippocampus	Mouse 1	Slide-seq	Efhd1	443	393	0.392073735477403	0.344658826015237	0.441615945148805	-4.30009332751479	8.53630979838819e-06	6.28447177042387e-05	paternal	FALSE	FALSE	NA	NA
383	Hippocampus	Mouse 1	Slide-seq	Efhd2	1919	1690	0.561626654087035	0.538178108332733	0.584803136412109	5.22955955961928	8.49571777530974e-08	8.60811816512054e-07	low_bias	FALSE	FALSE	NA	NA
384	Hippocampus	Mouse 1	Slide-seq	Efr3a	1726	1465	0.445800630362184	0.420983079434212	0.470891387275874	-4.30626991193527	8.30152266699961e-06	6.12691854409221e-05	low_bias	FALSE	FALSE	NA	NA
385	Hippocampus	Mouse 1	Slide-seq	Efr3b	1165	1042	0.444377542821546	0.414571799304176	0.474589000259042	-3.67207847315826	0.000120292888570747	0.000696936373091278	low_bias	FALSE	FALSE	NA	NA
386	Hippocampus	Mouse 1	Slide-seq	Ehd3	849	774	0.427108792344714	0.39286112622755	0.46206981992161	-4.14640150479957	1.68870683953955e-05	0.000115794235264706	low_bias	FALSE	FALSE	NA	NA
387	Hippocampus	Mouse 1	Slide-seq	Ei24	764	712	0.425464583255733	0.389426127402675	0.462312873042141	-4.02263078820329	2.87758384478481e-05	0.000186884492650837	low_bias	FALSE	FALSE	NA	NA
388	Hippocampus	Mouse 1	Slide-seq	Eif1	1998	1807	0.466817255095807	0.444154583700409	0.489617702560125	-2.90895313944342	0.00181320606022487	0.00749297556912829	low_bias	FALSE	FALSE	NA	NA
389	Hippocampus	Mouse 1	Slide-seq	Eif3c	693	641	0.394146914174954	0.356985379599953	0.432574480461044	-5.42276717308301	2.93417038802993e-08	3.15169449512068e-07	paternal	FALSE	FALSE	NA	NA
390	Hippocampus	Mouse 1	Slide-seq	Eif3g	990	925	0.452795494364821	0.420695958058539	0.485292500158496	-2.90162720710223	0.00185615011935073	0.00762767752878835	low_bias	FALSE	FALSE	NA	NA
391	Hippocampus	Mouse 1	Slide-seq	Eif3l	662	623	0.401703184642565	0.36381484559114	0.440803324840706	-4.9650510090758	3.43415077019708e-07	3.1791502498983e-06	low_bias	FALSE	FALSE	NA	NA
392	Hippocampus	Mouse 1	Slide-seq	Eif4a1	1560	1378	0.556018585055152	0.530122716546329	0.581613641941688	4.31145009481914	8.10936912266746e-06	6.01521380080126e-05	low_bias	FALSE	FALSE	NA	NA
393	Hippocampus	Mouse 1	Slide-seq	Eif4a2	3728	3039	0.424305062082798	0.408167083307935	0.44060607931426	-9.18740050327453	2.01224510515795e-20	5.3211701278549e-19	low_bias	FALSE	FALSE	NA	NA
394	Hippocampus	Mouse 1	Slide-seq	Eif4a3	379	363	0.281195630784823	0.236510509923004	0.330666857815753	-8.04341814955869	4.36832850257362e-16	9.00700460827855e-15	paternal	FALSE	FALSE	NA	NA
395	Hippocampus	Mouse 1	Slide-seq	Eif4g2	384	369	0.574315774873365	0.522535346005598	0.624515890902649	2.86203075821724	0.00210468027187855	0.00849507156965629	low_bias	FALSE	FALSE	NA	NA
396	Hippocampus	Mouse 1	Slide-seq	Eif4g3	885	810	0.44900788290836	0.415200495110414	0.4832930770553	-2.97009071870388	0.00148855908792729	0.00631513161259511	low_bias	FALSE	FALSE	NA	NA
397	Hippocampus	Mouse 1	Slide-seq	Eif4h	1708	1537	0.409241759289477	0.385273730691595	0.433649003113103	-7.33305310231803	1.12483871511784e-13	1.98598021049397e-12	low_bias	FALSE	FALSE	NA	NA
398	Hippocampus	Mouse 1	Slide-seq	Eif6	400	383	0.407982876224433	0.359647754771232	0.458166178663157	-3.63970058166313	0.000136477623320926	0.000776842224636586	low_bias	FALSE	FALSE	NA	NA
399	Hippocampus	Mouse 1	Slide-seq	Eipr1	271	259	0.597918657445146	0.536819502913915	0.656121033184783	3.18388775386755	0.000726556739049276	0.0033694931385391	low_bias	FALSE	FALSE	NA	NA
400	Hippocampus	Mouse 1	Slide-seq	Elmo1	668	606	0.566438285313981	0.526809341980455	0.605235356993421	3.34180699428138	0.000416174578402025	0.00208688902111968	low_bias	FALSE	FALSE	NA	NA
401	Hippocampus	Mouse 1	Slide-seq	Elob	375	360	0.423942972742318	0.373976305795365	0.475514689031713	-2.9398394710711	0.00164191165122465	0.00688155864056273	low_bias	FALSE	FALSE	NA	NA
402	Hippocampus	Mouse 1	Slide-seq	Elp1	376	356	0.425492079595969	0.37537368178614	0.477189960034031	-2.87386849857964	0.00202738875865449	0.00825087060716739	low_bias	FALSE	FALSE	NA	NA
403	Hippocampus	Mouse 1	Slide-seq	Elp5	439	426	0.580158535553654	0.531939628582844	0.626894195463526	3.30883141482489	0.000468431154346963	0.00231934384314361	low_bias	FALSE	FALSE	NA	NA
404	Hippocampus	Mouse 1	Slide-seq	Enc1	2902	2056	0.572047918534014	0.553110128977632	0.590776938033538	7.54123375324948	2.32772879978574e-14	4.30301464963527e-13	low_bias	FALSE	TRUE	NA	NA
405	Hippocampus	Mouse 1	Slide-seq	Eno1	1428	1322	0.581225109250363	0.554608420021061	0.607377223163424	6.04269594021135	7.57800579631467e-10	9.61021509265971e-09	low_bias	FALSE	FALSE	NA	NA
406	Hippocampus	Mouse 1	Slide-seq	Eno1b	165	161	0.0372637742680487	0.0165623218629002	0.0816908798945422	-7.81516519315689	2.74454966367846e-15	5.41291283167621e-14	paternal	FALSE	FALSE	NA	NA
407	Hippocampus	Mouse 1	Slide-seq	Eno2	1570	1388	0.590483797877014	0.565176332083946	0.615320860082128	7.05350043491052	8.72359814200982e-13	1.44910023220935e-11	low_bias	FALSE	FALSE	NA	NA
408	Hippocampus	Mouse 1	Slide-seq	Enoph1	189	180	0.261089335553902	0.201055408997926	0.331608785968109	-6.13037492858116	4.38361081518269e-10	5.68135230266644e-09	paternal	FALSE	FALSE	NA	NA
409	Hippocampus	Mouse 1	Slide-seq	Enpp5	1457	1309	0.422038380136078	0.395792910653381	0.44873168310509	-5.78947936194773	3.53024655327963e-09	4.19714998481653e-08	low_bias	FALSE	FALSE	NA	NA
410	Hippocampus	Mouse 1	Slide-seq	Epb41l1	1350	1227	0.429529984003006	0.402336163233221	0.457155915672569	-5.06859787119699	2.00378450181904e-07	1.89972945453808e-06	low_bias	FALSE	FALSE	NA	NA
411	Hippocampus	Mouse 1	Slide-seq	Epha4	1131	962	0.56064742841115	0.530654847817928	0.590203493347452	4.02903284356689	2.80033970237044e-05	0.000182672602045116	low_bias	FALSE	FALSE	NA	NA
412	Hippocampus	Mouse 1	Slide-seq	Epha5	473	418	0.414067576199705	0.368133898923978	0.461546141856632	-3.59663697328895	0.000161178936246161	0.000898366906468442	low_bias	FALSE	FALSE	NA	NA
413	Hippocampus	Mouse 1	Slide-seq	Ephb1	154	139	0.00719602996550633	0.00097312307091046	0.0511746184193673	-4.90976397926091	4.55930373743152e-07	4.14910712031384e-06	paternal	FALSE	FALSE	NA	NA
414	Hippocampus	Mouse 1	Slide-seq	Ephx1	142	139	0.656717563498102	0.572729345916571	0.731923851152672	3.64740825510804	0.000132449425377173	0.000757569603733454	maternal	FALSE	FALSE	NA	NA
415	Hippocampus	Mouse 1	Slide-seq	Erbb4	180	168	0.341400183854323	0.27277800306277	0.41737759589468	-4.06203910342942	2.43229629415632e-05	0.000161123113231168	paternal	FALSE	FALSE	NA	NA
416	Hippocampus	Mouse 1	Slide-seq	Erlec1	403	372	0.414398036560177	0.36537025800391	0.465182385740753	-3.35225048406763	0.000400787298048875	0.00202176449665887	low_bias	FALSE	FALSE	NA	NA
417	Hippocampus	Mouse 1	Slide-seq	Ermn	1735	1248	0.590353367556024	0.564885669376919	0.61534546200374	6.99971135101235	1.28245193725335e-12	2.11246342848687e-11	low_bias	FALSE	FALSE	NA	NA
418	Hippocampus	Mouse 1	Slide-seq	Esf1	262	252	0.372956495472475	0.314301751779115	0.435603609529021	-3.98844010118811	3.32545955604344e-05	0.000212692353600739	paternal	FALSE	FALSE	NA	NA
419	Hippocampus	Mouse 1	Slide-seq	Etfrf1	406	380	0.609906530960605	0.559428976085454	0.658134914459712	4.29576414927618	8.70462992630068e-06	6.37654691619815e-05	maternal	FALSE	FALSE	NA	NA
420	Hippocampus	Mouse 1	Slide-seq	Etv1	564	509	0.397325979706988	0.355942728159695	0.440231891016696	-4.72361859942193	1.1584237120446e-06	9.85746699845165e-06	paternal	FALSE	FALSE	NA	NA
421	Hippocampus	Mouse 1	Slide-seq	Eva1a	261	244	0.601343574066749	0.537437867010332	0.661973381386949	3.14952184948233	0.00081768939557217	0.00375246254139229	maternal	FALSE	FALSE	NA	NA
422	Hippocampus	Mouse 1	Slide-seq	Ewsr1	791	745	0.447761778168614	0.412596454881382	0.48345746697526	-2.92241504536159	0.00173664179661056	0.00721703782566067	low_bias	FALSE	FALSE	NA	NA
423	Hippocampus	Mouse 1	Slide-seq	Exd2	282	269	0.38800573647768	0.3309185076789	0.448342026065435	-3.6701249838963	0.000121215951302024	0.000700209891026149	paternal	FALSE	FALSE	NA	NA
424	Hippocampus	Mouse 1	Slide-seq	Extl2	786	724	0.55684049460758	0.520487774109485	0.592594447975713	3.12054461015586	0.000902584767991727	0.00408483682029717	low_bias	FALSE	FALSE	NA	NA
425	Hippocampus	Mouse 1	Slide-seq	Extl3	600	558	0.434019936794299	0.393718984764959	0.475212689989189	-3.19383900987787	0.000701971935293054	0.00327235454737007	low_bias	FALSE	FALSE	NA	NA
426	Hippocampus	Mouse 1	Slide-seq	F3	136	135	0.651902154942089	0.566129335919689	0.728840098407334	3.47273986448093	0.000257587214520925	0.0013853588355622	maternal	FALSE	FALSE	NA	NA
427	Hippocampus	Mouse 1	Slide-seq	Fah	350	331	0.272328153879817	0.226252708079107	0.323859300726756	-7.96628904123894	8.17551228635799e-16	1.66820055199492e-14	paternal	FALSE	FALSE	NA	NA
428	Hippocampus	Mouse 1	Slide-seq	Faim2	1030	943	0.575354895379296	0.54408561696545	0.606032451206708	4.78577498086889	8.51644026317645e-07	7.42920831833602e-06	low_bias	FALSE	FALSE	NA	NA
429	Hippocampus	Mouse 1	Slide-seq	Fam126b	622	582	0.438473585631013	0.398338764674437	0.47942993105492	-2.99770339541181	0.00136011136966105	0.00586299469801987	low_bias	FALSE	FALSE	NA	NA
430	Hippocampus	Mouse 1	Slide-seq	Fam133b	498	462	0.564984187054383	0.518883084503464	0.6099881585651	2.81323072746776	0.00245232224848428	0.00964089619954119	low_bias	FALSE	FALSE	NA	NA
431	Hippocampus	Mouse 1	Slide-seq	Fam171a1	160	152	0.667519678575417	0.588591949887016	0.738044364500637	4.1139593871746	1.94464945547087e-05	0.00013120821325986	maternal	FALSE	FALSE	NA	NA
432	Hippocampus	Mouse 1	Slide-seq	Fam174b	140	138	0.637639173270981	0.552533466462442	0.714910037552567	3.19085513523518	0.000709261930665804	0.00329851546146392	maternal	FALSE	FALSE	NA	NA
433	Hippocampus	Mouse 1	Slide-seq	Fam193a	558	533	0.253429093700515	0.217930191460488	0.29254742013165	-10.9484371163389	3.3801985378147e-28	1.24581442359333e-26	paternal	FALSE	FALSE	NA	NA
434	Hippocampus	Mouse 1	Slide-seq	Fam20b	334	322	0.651179263600907	0.596465865704852	0.702178372920906	5.34747769257885	4.45941999204235e-08	4.72971217501326e-07	maternal	FALSE	FALSE	NA	NA
435	Hippocampus	Mouse 1	Slide-seq	Fam220a	615	555	0.39397920443412	0.354637611647494	0.434745123220884	-5.12335258638952	1.50075161920712e-07	1.44606736903013e-06	paternal	FALSE	FALSE	NA	NA
436	Hippocampus	Mouse 1	Slide-seq	Fam221b	158	155	0.974673494172409	0.933202452254564	0.990655197734656	7.20471372982163	2.90829601908511e-13	5.01468468553945e-12	maternal	FALSE	FALSE	NA	NA
437	Hippocampus	Mouse 1	Slide-seq	Fam241b	249	231	0.591863517697153	0.526648453044982	0.653996689516468	2.80530687494927	0.00251343476474768	0.0098287299785922	low_bias	FALSE	FALSE	NA	NA
438	Hippocampus	Mouse 1	Slide-seq	Fam32a	956	884	0.548505141755322	0.515634391400554	0.580958016471627	2.94731170503819	0.00160274953061878	0.00674619127912844	low_bias	FALSE	FALSE	NA	NA
439	Hippocampus	Mouse 1	Slide-seq	Fam3c	667	608	0.442647457538697	0.403499047159139	0.482521640639995	-2.87164624654285	0.00204169894892812	0.00829765589374853	low_bias	FALSE	FALSE	NA	NA
440	Hippocampus	Mouse 1	Slide-seq	Fam45a	312	297	0.602456804810279	0.544895737132784	0.657316154219923	3.52830188225681	0.000209117444721679	0.00114713076420813	maternal	FALSE	FALSE	NA	NA
441	Hippocampus	Mouse 1	Slide-seq	Fam98b	926	841	0.426715602964774	0.393407272209763	0.460702189153681	-4.2870178071425	9.0543891003915e-06	6.60813521349117e-05	low_bias	FALSE	FALSE	NA	NA
442	Hippocampus	Mouse 1	Slide-seq	Fau	3751	3254	0.956927427894476	0.949522976020114	0.963287719101854	37.2697984131033	2.53220616317977e-304	1.06660141030508e-301	maternal	FALSE	FALSE	NA	NA
443	Hippocampus	Mouse 1	Slide-seq	Fbxl5	380	366	0.425982973465931	0.375509553333498	0.478047311238719	-2.8352699853181	0.00228934865177944	0.00910336412646213	low_bias	FALSE	FALSE	NA	NA
444	Hippocampus	Mouse 1	Slide-seq	Fbxo22	137	132	0.143216405452657	0.0930517324177101	0.214042637282324	-7.32974381756843	1.15296549475701e-13	2.02956343957675e-12	paternal	FALSE	FALSE	NA	NA
445	Hippocampus	Mouse 1	Slide-seq	Fbxo34	769	672	0.609484814276258	0.573017358275402	0.644768513061848	5.89698385938918	1.85103028954037e-09	2.26934004520158e-08	maternal	FALSE	FALSE	NA	NA
446	Hippocampus	Mouse 1	Slide-seq	Fbxo44	319	305	0.168852918937308	0.130737565933679	0.215327822150839	-10.601361968841	1.46835932896801e-26	4.89204235193467e-25	paternal	FALSE	FALSE	NA	NA
447	Hippocampus	Mouse 1	Slide-seq	Fbxo7	302	284	0.406083561530536	0.349722333359072	0.465032323255707	-3.16710477208183	0.000769824182843114	0.00355151678443803	low_bias	FALSE	FALSE	NA	NA
448	Hippocampus	Mouse 1	Slide-seq	Fcgr2b	154	147	0.285232028453521	0.218035916942468	0.363510213466956	-5.12507855982335	1.48706855561681e-07	1.4352280315012e-06	paternal	FALSE	FALSE	NA	NA
449	Hippocampus	Mouse 1	Slide-seq	Fcrls	157	139	0.959189449574506	0.913111310567593	0.981331377272592	7.84464452803369	2.17090797558265e-15	4.32494740946314e-14	maternal	FALSE	FALSE	NA	NA
450	Hippocampus	Mouse 1	Slide-seq	Fgd4	494	466	0.32768376494645	0.286445917594018	0.371765289261854	-7.40797507552511	6.4121198713343e-14	1.14582639034116e-12	paternal	FALSE	FALSE	NA	NA
451	Hippocampus	Mouse 1	Slide-seq	Fgf1	570	526	0.436510174795979	0.394441420258368	0.479512847406368	-2.94603742273756	0.00160936727703517	0.00676438975956977	low_bias	FALSE	FALSE	NA	NA
452	Hippocampus	Mouse 1	Slide-seq	Fgfr2	231	224	0.40453793501893	0.341357979680021	0.471048449012422	-2.8567020022309	0.00214033761131055	0.008597800336443	low_bias	FALSE	FALSE	NA	NA
453	Hippocampus	Mouse 1	Slide-seq	Fip1l1	982	890	0.439658278666344	0.407059007317344	0.472786587734795	-3.63130771763426	0.000140994357542815	0.000800234577892184	low_bias	FALSE	FALSE	NA	NA
454	Hippocampus	Mouse 1	Slide-seq	Fjx1	459	433	0.578421737240662	0.531037007140802	0.624405003593806	3.29494117548839	0.000492211422914837	0.00240677509198076	low_bias	FALSE	FALSE	NA	NA
455	Hippocampus	Mouse 1	Slide-seq	Fkbp3	851	790	0.43794531715257	0.403690181641502	0.472802490737514	-3.54895683573561	0.000193380236703458	0.00106377169388087	low_bias	FALSE	FALSE	NA	NA
456	Hippocampus	Mouse 1	Slide-seq	Fkbp9	176	171	0.621922956000271	0.545720913977393	0.692544149376761	3.16692951241329	0.000770288276631548	0.00355151678443803	maternal	FALSE	FALSE	NA	NA
457	Hippocampus	Mouse 1	Slide-seq	Fktn	359	338	0.583192232922327	0.529190241926178	0.635269265965086	3.06753461757775	0.0010791622991927	0.00478123221513101	low_bias	FALSE	FALSE	NA	NA
458	Hippocampus	Mouse 1	Slide-seq	Fn3k	708	645	0.597575811050586	0.558852597033211	0.635119246544426	4.97740336603566	3.22214682467548e-07	2.99700312698916e-06	low_bias	FALSE	FALSE	NA	NA
459	Hippocampus	Mouse 1	Slide-seq	Fndc4	689	647	0.55583373888671	0.516868447933202	0.594124184001792	2.86112189408277	0.00211072355722134	0.00851363667368964	low_bias	FALSE	FALSE	NA	NA
460	Hippocampus	Mouse 1	Slide-seq	Fndc5	421	398	0.410355228481911	0.362857691440294	0.459585400100031	-3.61619726481464	0.000149481291859441	0.000842725791677939	low_bias	FALSE	FALSE	NA	NA
461	Hippocampus	Mouse 1	Slide-seq	Foxo1	326	299	0.645744641232948	0.589664835377163	0.698084347757908	5.0493747300397	2.21629244637002e-07	2.09111624899904e-06	maternal	FALSE	FALSE	NA	NA
462	Hippocampus	Mouse 1	Slide-seq	Fra10ac1	362	336	0.621583209041247	0.567952329560125	0.672396815949487	4.45543906140014	4.18608375467678e-06	3.24807051333276e-05	maternal	FALSE	FALSE	NA	NA
463	Hippocampus	Mouse 1	Slide-seq	Ftl1	2995	2605	0.439307846215117	0.420840198069195	0.457945108800818	-6.47537542571464	4.72882445821011e-11	6.83477397795711e-10	low_bias	FALSE	FALSE	NA	NA
464	Hippocampus	Mouse 1	Slide-seq	Fuca2	426	410	0.607596727274909	0.558719145232897	0.654409157827916	4.34492864777733	6.96604705493996e-06	5.23296553923324e-05	maternal	FALSE	FALSE	NA	NA
465	Hippocampus	Mouse 1	Slide-seq	Fundc1	429	403	0.578028392277651	0.528347279420589	0.62617897079663	3.12848354419672	0.000878554248635151	0.00398670864704755	low_bias	TRUE	FALSE	NA	NA
466	Hippocampus	Mouse 1	Slide-seq	Fxyd1	420	378	0.607354272360917	0.55752831207039	0.655040992733405	4.25424865444353	1.04876058278154e-05	7.55133230361755e-05	maternal	FALSE	FALSE	NA	NA
467	Hippocampus	Mouse 1	Slide-seq	Fxyd6	1257	993	0.401297094811183	0.372355866530203	0.430943289570387	-6.55520094446419	2.77835003954935e-11	4.10624816622118e-10	low_bias	FALSE	FALSE	NA	NA
468	Hippocampus	Mouse 1	Slide-seq	Fyn	881	821	0.565879411248344	0.531629434106963	0.599511570519998	3.83110940847356	6.37833803933137e-05	0.000388363135353471	low_bias	FALSE	FALSE	NA	NA
469	Hippocampus	Mouse 1	Slide-seq	Gabarapl2	3906	3160	0.596873489838952	0.58087374032862	0.61266973285084	11.8757371485102	7.91165248871002e-33	3.38079816854514e-31	low_bias	FALSE	FALSE	NA	NA
470	Hippocampus	Mouse 1	Slide-seq	Gabbr1	5104	3826	0.47125393180004	0.45700087685303	0.485554014346821	-4.01705934822074	2.94644435704942e-05	0.000190936070038686	low_bias	FALSE	FALSE	NA	NA
471	Hippocampus	Mouse 1	Slide-seq	Gabrb3	1588	1271	0.455274645338303	0.42963879211704	0.481149754483967	-3.45148603576903	0.000278754302634982	0.00147818850888118	low_bias	FALSE	TRUE	Unknown	Unknown
472	Hippocampus	Mouse 1	Slide-seq	Gad2	821	608	0.441939432883854	0.406306095161973	0.478180805240036	-3.19664016119064	0.000695191290036381	0.00324330936498777	low_bias	FALSE	FALSE	NA	NA
473	Hippocampus	Mouse 1	Slide-seq	Gadd45g	443	421	0.420940375825766	0.37394674718879	0.469411629024273	-3.24747059159012	0.000582178481226776	0.00279341456777404	low_bias	FALSE	FALSE	NA	NA
474	Hippocampus	Mouse 1	Slide-seq	Galk2	182	176	0.660409775399224	0.586037108454197	0.727630727827922	4.18955196782006	1.39752883800298e-05	9.84615000920377e-05	maternal	FALSE	FALSE	NA	NA
475	Hippocampus	Mouse 1	Slide-seq	Galnt1	544	512	0.371044626362136	0.329697134720014	0.414371979398951	-5.8051481697329	3.21545541199328e-09	3.84615427272299e-08	paternal	FALSE	FALSE	NA	NA
476	Hippocampus	Mouse 1	Slide-seq	Galnt11	466	441	0.570384189212455	0.523273429045138	0.616253581589993	2.97931388009977	0.00144447338453897	0.00616357420305813	low_bias	FALSE	FALSE	NA	NA
477	Hippocampus	Mouse 1	Slide-seq	Galnt9	624	575	0.420576506888418	0.381210237866065	0.460979530565452	-3.90723082213047	4.66799788257633e-05	0.000290677756214916	low_bias	FALSE	FALSE	NA	NA
478	Hippocampus	Mouse 1	Slide-seq	Gamt	252	243	0.635686161762038	0.572179762218739	0.694794008993781	4.18659095062871	1.41587746145291e-05	9.93979689308069e-05	maternal	FALSE	FALSE	NA	NA
479	Hippocampus	Mouse 1	Slide-seq	Gap43	2920	2282	0.556313037433878	0.537855513219618	0.574616410197923	6.07284276838487	6.28327423125595e-10	8.00269290317847e-09	low_bias	FALSE	FALSE	NA	NA
480	Hippocampus	Mouse 1	Slide-seq	Gapdh	6028	4698	0.0191003800190311	0.0158561630102873	0.0229928652362646	-41.5805995714691	0	0	paternal	FALSE	FALSE	NA	NA
481	Hippocampus	Mouse 1	Slide-seq	Gas5	6484	5169	0.555764246014443	0.542671627461587	0.568779885306536	8.47061723951333	1.22048047226199e-17	2.78960207167789e-16	low_bias	FALSE	FALSE	NA	NA
482	Hippocampus	Mouse 1	Slide-seq	Gas6	329	309	0.193571406496692	0.152937893990049	0.241917461443794	-10.0217914567314	6.1133183384993e-24	1.81156976091107e-22	paternal	FALSE	FALSE	NA	NA
483	Hippocampus	Mouse 1	Slide-seq	Gatd3a	804	768	0.40613337269998	0.371601739571764	0.441618791207622	-5.2273709957328	8.59686412310289e-08	8.68077187224961e-07	low_bias	FALSE	FALSE	NA	NA
484	Hippocampus	Mouse 1	Slide-seq	Gatm	728	665	0.593191441250681	0.555560816980285	0.629759241585578	4.89806392436463	4.83927755417162e-07	4.37687419278375e-06	low_bias	FALSE	TRUE	Imprinted	Maternal
485	Hippocampus	Mouse 1	Slide-seq	Gcsh	733	686	0.363728709648554	0.328192071497804	0.40081749686177	-7.11667639804386	5.52803258787879e-13	9.3406327136737e-12	paternal	FALSE	FALSE	NA	NA
486	Hippocampus	Mouse 1	Slide-seq	Gdap1l1	350	339	0.411445519527674	0.359940501953609	0.464966657222539	-3.28992955942106	0.000501062331781448	0.00244397400373466	low_bias	FALSE	FALSE	NA	NA
487	Hippocampus	Mouse 1	Slide-seq	Gdi2	549	520	0.185875280343259	0.154867833021143	0.221464142879267	-13.4347414067472	1.89193907898575e-41	1.01425134079809e-39	paternal	FALSE	FALSE	NA	NA
488	Hippocampus	Mouse 1	Slide-seq	Gfod1	133	129	0.294575559950506	0.221050148524592	0.380607341360338	-4.52125320228987	3.07373014740076e-06	2.4362616504331e-05	paternal	FALSE	FALSE	NA	NA
489	Hippocampus	Mouse 1	Slide-seq	Gfra4	328	312	0.330727361005565	0.280240832845575	0.385438585581843	-5.91430704660534	1.66637834948845e-09	2.0557809888982e-08	paternal	FALSE	FALSE	NA	NA
490	Hippocampus	Mouse 1	Slide-seq	Ghitm	2805	2347	0.535111294119464	0.515926273664936	0.554192975958997	3.6563118702271	0.000127935018002168	0.000735314621012462	low_bias	FALSE	FALSE	NA	NA
491	Hippocampus	Mouse 1	Slide-seq	Gins4	362	338	0.412818558531384	0.360846338408657	0.466809202092637	-3.21220353193315	0.000658605104624445	0.00309712464271958	low_bias	FALSE	FALSE	NA	NA
492	Hippocampus	Mouse 1	Slide-seq	Gja1	472	441	0.58636914579461	0.539614900625396	0.631616711555443	3.66988921457776	0.000121327805317028	0.000700209891026149	low_bias	FALSE	FALSE	NA	NA
493	Hippocampus	Mouse 1	Slide-seq	Glo1	950	892	0.706006619723856	0.675439769388928	0.734824897871955	12.2377566198393	9.76789441338408e-35	4.50009948091609e-33	maternal	FALSE	FALSE	NA	NA
494	Hippocampus	Mouse 1	Slide-seq	Glrx	788	731	0.435998486391363	0.400111622871112	0.472568499175609	-3.48847946824966	0.00024288806384948	0.00131284226628816	low_bias	FALSE	FALSE	NA	NA
495	Hippocampus	Mouse 1	Slide-seq	Glrx2	706	658	0.227697678035013	0.197318212758964	0.261232203818578	-13.4375061279313	1.82257727762526e-41	9.86031028087722e-40	paternal	FALSE	FALSE	NA	NA
496	Hippocampus	Mouse 1	Slide-seq	Glrx3	709	663	0.559149943128947	0.520888141171025	0.596721833238037	3.08494365894637	0.00101795357760988	0.00452705297674621	low_bias	FALSE	FALSE	NA	NA
497	Hippocampus	Mouse 1	Slide-seq	Glt1d1	143	137	0.364946390565857	0.287216756466717	0.450419047841109	-3.12106047018807	0.000901005134599948	0.00408081972253141	paternal	FALSE	FALSE	NA	NA
498	Hippocampus	Mouse 1	Slide-seq	Gltp	439	402	0.420875583266263	0.37425535963268	0.468950971298508	-3.27659999764729	0.000525325502727211	0.00254756948156445	low_bias	FALSE	FALSE	NA	NA
499	Hippocampus	Mouse 1	Slide-seq	Glud1	1683	1549	0.412918837116545	0.388973800570935	0.437283013178225	-7.05829854296133	8.42768163081881e-13	1.40389939482877e-11	low_bias	FALSE	FALSE	NA	NA
500	Hippocampus	Mouse 1	Slide-seq	Glul	8770	6470	0.466781256185005	0.455880681919642	0.477713640081794	-6.06709671782531	6.51215658362631e-10	8.27633348569921e-09	low_bias	FALSE	FALSE	NA	NA
501	Hippocampus	Mouse 1	Slide-seq	Gm10073	134	134	0.171641792502343	0.115859476122865	0.246784854783581	-6.87048940847924	3.19910072382666e-12	5.1543980787994e-11	paternal	FALSE	FALSE	NA	NA
502	Hippocampus	Mouse 1	Slide-seq	Gm10419	628	579	0.563035727415365	0.522558311327234	0.602690627192424	3.10657040555312	0.000946356158093649	0.00425679806581102	low_bias	FALSE	FALSE	NA	NA
503	Hippocampus	Mouse 1	Slide-seq	Gm12696	274	265	0.0182484321864449	0.00749258148605005	0.0437638338957934	-8.84569376157578	4.54806992770341e-19	1.13643933744352e-17	paternal	FALSE	FALSE	NA	NA
504	Hippocampus	Mouse 1	Slide-seq	Gm13075	681	660	0.922712021097909	0.899481371379187	0.940926479576624	17.2025586989949	1.27030300239918e-66	1.13499648562848e-64	maternal	FALSE	FALSE	NA	NA
505	Hippocampus	Mouse 1	Slide-seq	Gm13341	812	790	NA	NA	NA	NA	NA	NA	maternal	FALSE	FALSE	NA	NA
506	Hippocampus	Mouse 1	Slide-seq	Gm16701	204	179	0.607081749118135	0.532632307094561	0.676866548733273	2.85898724976201	0.00212497933196937	0.00854236116696236	maternal	FALSE	FALSE	NA	NA
507	Hippocampus	Mouse 1	Slide-seq	Gm17494	2843	2515	0.820566374806122	0.805588023609548	0.834627622640207	30.8365922134623	4.23712638236647e-209	1.24931671384075e-206	maternal	FALSE	FALSE	NA	NA
508	Hippocampus	Mouse 1	Slide-seq	Gm19439	310	285	0.220806196948882	0.176061365009623	0.27315271028642	-8.93392414406059	2.05579648566267e-19	5.20301797251192e-18	paternal	FALSE	FALSE	NA	NA
509	Hippocampus	Mouse 1	Slide-seq	Gm20604	443	427	0.386241366539319	0.340604690853027	0.433968479440937	-4.69093457687748	1.3597996453267e-06	1.15046463536464e-05	paternal	FALSE	FALSE	NA	NA
510	Hippocampus	Mouse 1	Slide-seq	Gm21750	185	178	0.171806369519536	0.12261112976659	0.235443440293238	-7.96286310732946	8.40517036194826e-16	1.70914791808306e-14	paternal	FALSE	FALSE	NA	NA
511	Hippocampus	Mouse 1	Slide-seq	Gm26917	280	250	0.87191938969416	0.824804547051417	0.90778042135417	10.4017025738205	1.21771110682101e-25	3.9673162413942e-24	maternal	FALSE	FALSE	NA	NA
512	Hippocampus	Mouse 1	Slide-seq	Gm28661	20182	12531	NA	NA	NA	NA	NA	NA	maternal	FALSE	FALSE	NA	NA
513	Hippocampus	Mouse 1	Slide-seq	Gm34583	416	367	0.305028362825341	0.259330179356248	0.354920516258144	-7.28774434017074	1.5759367183468e-13	2.7576554386027e-12	paternal	FALSE	FALSE	NA	NA
514	Hippocampus	Mouse 1	Slide-seq	Gm37485	276	270	0.00370227276431749	0.00050058141314305	0.0268320688796046	-5.58354031645889	1.17835556825492e-08	1.33887529595362e-07	paternal	FALSE	FALSE	NA	NA
515	Hippocampus	Mouse 1	Slide-seq	Gm37515	147	145	0.285653134713106	0.217227143178808	0.365567079609628	-5.01817005892999	2.60829952315621e-07	2.43758197908909e-06	paternal	FALSE	FALSE	NA	NA
516	Hippocampus	Mouse 1	Slide-seq	Gm37567	157	152	0.934816297827604	0.881752398468451	0.965012513075074	8.14403596484616	1.9115779086369e-16	4.06952163437971e-15	maternal	FALSE	FALSE	NA	NA
517	Hippocampus	Mouse 1	Slide-seq	Gm37899	201	164	0.981689316791737	0.954098926203651	0.992820367610915	8.40473346682688	2.14417197583371e-17	4.80767381805756e-16	maternal	FALSE	FALSE	NA	NA
518	Hippocampus	Mouse 1	Slide-seq	Gm37900	272	254	0.965693449617858	0.934508164994715	0.982310311935278	9.82465477306319	4.40878125707882e-23	1.26822356453628e-21	maternal	FALSE	FALSE	NA	NA
519	Hippocampus	Mouse 1	Slide-seq	Gm4117	211	203	0.614945866946387	0.545638899757753	0.679883285339258	3.28428388738434	0.00051120938867704	0.00249015646414183	maternal	FALSE	FALSE	NA	NA
520	Hippocampus	Mouse 1	Slide-seq	Gm42433	226	219	0.367617981443472	0.305457023899945	0.434514881537227	-3.88858751802529	5.04146560397329e-05	0.000312613277251635	paternal	FALSE	FALSE	NA	NA
521	Hippocampus	Mouse 1	Slide-seq	Gm42445	237	229	0.326326028531903	0.268001127356996	0.39057144351085	-5.17863276798756	1.11758986132867e-07	1.10834932027651e-06	paternal	FALSE	FALSE	NA	NA
522	Hippocampus	Mouse 1	Slide-seq	Gm42519	1073	956	0.97856435339874	0.967689857407923	0.985832447947997	18.1305987160598	9.13792266387295e-74	9.13327626251844e-72	maternal	FALSE	FALSE	NA	NA
523	Hippocampus	Mouse 1	Slide-seq	Gm42669	385	351	0.220843186845458	0.181329512324667	0.26616787036243	-10.2248743561313	7.67133924118454e-25	2.36847578561598e-23	paternal	FALSE	FALSE	NA	NA
524	Hippocampus	Mouse 1	Slide-seq	Gm43663	149	149	NA	NA	NA	NA	NA	NA	paternal	FALSE	FALSE	NA	NA
525	Hippocampus	Mouse 1	Slide-seq	Gm44443	193	182	0.940935338757471	0.895288861455445	0.967407648759816	8.89679731595545	2.87406685951587e-19	7.24289413272012e-18	maternal	FALSE	FALSE	NA	NA
526	Hippocampus	Mouse 1	Slide-seq	Gm44639	211	207	0.207698893035121	0.156892950295953	0.269694323537106	-7.81405105206721	2.7689323840129e-15	5.44279808950803e-14	paternal	FALSE	FALSE	NA	NA
527	Hippocampus	Mouse 1	Slide-seq	Gm44950	159	152	0.302482039655379	0.233501606104191	0.381692859380716	-4.7319067720039	1.11210284091553e-06	9.49069530083776e-06	paternal	FALSE	FALSE	NA	NA
528	Hippocampus	Mouse 1	Slide-seq	Gm4540	150	147	0.633342769918424	0.551767506151895	0.707930465274191	3.22687926719683	0.000625741268565925	0.00296385241825965	maternal	FALSE	FALSE	NA	NA
529	Hippocampus	Mouse 1	Slide-seq	Gm5124	511	450	0.572010822787393	0.525113215286307	0.617649294645972	3.06095515360879	0.00110316069044856	0.00486198698921909	low_bias	TRUE	FALSE	NA	NA
530	Hippocampus	Mouse 1	Slide-seq	Gm6483	173	169	0.994219339186997	0.958681675264533	0.999216242394873	5.13925081611292	1.37918006006835e-07	1.33987229229375e-06	maternal	FALSE	FALSE	NA	NA
531	Hippocampus	Mouse 1	Slide-seq	Gm8624	645	635	NA	NA	NA	NA	NA	NA	paternal	FALSE	FALSE	NA	NA
532	Hippocampus	Mouse 1	Slide-seq	Gm8797	1001	962	0.999000720485615	0.992696464630544	0.999864022627234	6.92336595493644	2.20518233950357e-12	3.59225421437916e-11	maternal	FALSE	FALSE	NA	NA
533	Hippocampus	Mouse 1	Slide-seq	Gm9844	683	665	NA	NA	NA	NA	NA	NA	paternal	FALSE	FALSE	NA	NA
534	Hippocampus	Mouse 1	Slide-seq	Gna12	399	378	0.583819410091606	0.533512259140682	0.632439015895364	3.31474795686802	0.000458628943206212	0.00227654451017427	low_bias	FALSE	FALSE	NA	NA
535	Hippocampus	Mouse 1	Slide-seq	Gnaq	1044	937	0.452149290633398	0.421265226861384	0.483406309278667	-3.05738484482558	0.00111638706263167	0.00490927256401115	low_bias	FALSE	FALSE	NA	NA
536	Hippocampus	Mouse 1	Slide-seq	Gnb2	829	771	0.432438100615803	0.397849384532851	0.467698266349679	-3.81566065258141	6.79095276114385e-05	0.000411152447971923	low_bias	FALSE	FALSE	NA	NA
537	Hippocampus	Mouse 1	Slide-seq	Gng3	1793	1584	0.537034921864702	0.513265317429268	0.560637390283488	3.11338292565041	0.000924779368200317	0.0041660992622439	low_bias	FALSE	FALSE	NA	NA
538	Hippocampus	Mouse 1	Slide-seq	Gnl2	563	522	0.574476355540856	0.530923932398777	0.616902872360819	3.40515736037964	0.000330629688443796	0.00171479619415397	low_bias	FALSE	FALSE	NA	NA
539	Hippocampus	Mouse 1	Slide-seq	Gnl3l	1315	1191	0.608337907707546	0.579979779984945	0.63598309841318	7.48603542502924	3.54926216483671e-14	6.45987623025991e-13	maternal	TRUE	FALSE	NA	NA
540	Hippocampus	Mouse 1	Slide-seq	Golga7	833	780	0.432306563514399	0.39776330060488	0.467520874142215	-3.82792488258043	6.4614090127495e-05	0.000392409154976147	low_bias	FALSE	FALSE	NA	NA
541	Hippocampus	Mouse 1	Slide-seq	Golga7b	323	310	0.328268972132646	0.277758702598327	0.383092443031486	-5.97728701990363	1.13442128635416e-09	1.42941930034839e-08	paternal	FALSE	FALSE	NA	NA
542	Hippocampus	Mouse 1	Slide-seq	Golt1b	190	182	0.621174603289545	0.548687553410192	0.68862616846726	3.30608609153783	0.000473045070586932	0.00233630383689375	maternal	FALSE	FALSE	NA	NA
543	Hippocampus	Mouse 1	Slide-seq	Got1	2370	1999	0.4454562141205	0.424768898438011	0.466334263963262	-5.20425991480218	9.73856232093416e-08	9.75013616409995e-07	low_bias	FALSE	FALSE	NA	NA
544	Hippocampus	Mouse 1	Slide-seq	Gpbp1l1	179	177	0.615824481687269	0.54061371136825	0.685876502613661	3.0536426292173	0.00113040611595566	0.00496437411850663	maternal	FALSE	FALSE	NA	NA
545	Hippocampus	Mouse 1	Slide-seq	Gpi1	3433	2880	0.468890143214382	0.451640170406664	0.486214782412426	-3.58843471437895	0.000166334635839599	0.000924481948676828	low_bias	FALSE	FALSE	NA	NA
546	Hippocampus	Mouse 1	Slide-seq	Gpn1	244	229	0.370909464422851	0.309931525051229	0.436299311268598	-3.88293975301106	5.16005725035085e-05	0.000319295462805026	paternal	FALSE	FALSE	NA	NA
547	Hippocampus	Mouse 1	Slide-seq	Gpr162	178	178	0.893258426581435	0.837397834664628	0.931498420067133	8.75215535935541	1.04657984360843e-18	2.53978655874852e-17	maternal	FALSE	FALSE	NA	NA
548	Hippocampus	Mouse 1	Slide-seq	Gpr37l1	1643	1455	0.545779278955469	0.520667176100292	0.570660615848381	3.63930781891714	0.00013668593327667	0.000777277674573308	low_bias	FALSE	FALSE	NA	NA
549	Hippocampus	Mouse 1	Slide-seq	Gprasp1	2665	2177	0.562381415954815	0.541472914885122	0.583070623772555	5.93273078585128	1.48968580352915e-09	1.84940572282346e-08	low_bias	TRUE	FALSE	NA	NA
550	Hippocampus	Mouse 1	Slide-seq	Gprasp2	344	328	0.580868221844713	0.52593222978899	0.633869902916499	2.93316310187734	0.00167763788672114	0.00701136117504929	low_bias	TRUE	FALSE	NA	NA
551	Hippocampus	Mouse 1	Slide-seq	Grb14	725	652	0.209752889256257	0.180173922329703	0.242749961517522	-14.0544350241835	3.61785263620917e-45	2.11232445502233e-43	paternal	FALSE	FALSE	NA	NA
552	Hippocampus	Mouse 1	Slide-seq	Grhpr	266	255	0.375987557881271	0.317577004223907	0.438242183239402	-3.92245147559221	4.38262751034211e-05	0.00027435620412407	paternal	FALSE	FALSE	NA	NA
553	Hippocampus	Mouse 1	Slide-seq	Grik3	200	194	0.675124702479411	0.605318418033077	0.737929880340406	4.81568457758828	7.33480459697365e-07	6.43650933160024e-06	maternal	FALSE	FALSE	NA	NA
554	Hippocampus	Mouse 1	Slide-seq	Grm5	424	391	0.415049729322212	0.368042648371261	0.463655738346646	-3.47481405182646	0.000255603789838021	0.00137652561522814	low_bias	FALSE	FALSE	NA	NA
555	Hippocampus	Mouse 1	Slide-seq	Grpel2	314	289	0.3916604176874	0.336413771376456	0.449829602858978	-3.68516311907265	0.000114278106374617	0.000666582721099676	paternal	FALSE	FALSE	NA	NA
556	Hippocampus	Mouse 1	Slide-seq	Gsdme	279	267	0.603928110135205	0.543257369921868	0.661560421362306	3.39666428850547	0.000341062982474884	0.00176270675517475	maternal	FALSE	FALSE	NA	NA
557	Hippocampus	Mouse 1	Slide-seq	Gsk3a	270	259	0.90733751229035	0.864475333348811	0.937621895067037	10.6469825990234	9.00543429706946e-27	3.03457405998963e-25	maternal	FALSE	FALSE	NA	NA
558	Hippocampus	Mouse 1	Slide-seq	Gss	144	141	0.361823962268164	0.285302521733058	0.446059857735445	-3.2347253866372	0.000608798888352037	0.00290161147494198	paternal	FALSE	FALSE	NA	NA
559	Hippocampus	Mouse 1	Slide-seq	Gsta4	389	362	0.289702716925075	0.245126604446259	0.338747359647542	-7.86874724465951	1.79105024668466e-15	3.59245690636036e-14	paternal	FALSE	FALSE	NA	NA
560	Hippocampus	Mouse 1	Slide-seq	Gstm1	1106	1049	0.428531551594761	0.398581712134297	0.459014256164186	-4.66020139667962	1.57950068231396e-06	1.30819038252885e-05	low_bias	FALSE	FALSE	NA	NA
561	Hippocampus	Mouse 1	Slide-seq	Gstm7	473	444	0.782045929891443	0.740833928969388	0.818311711872102	11.2407143977529	1.28645861303743e-29	4.86297848787289e-28	maternal	FALSE	FALSE	NA	NA
562	Hippocampus	Mouse 1	Slide-seq	Gsto1	837	777	0.610709621088526	0.575779620671907	0.644539094371991	6.21852152841444	2.50930549622524e-10	3.34782228761092e-09	maternal	FALSE	FALSE	NA	NA
563	Hippocampus	Mouse 1	Slide-seq	Gstp1	454	445	0.611505835929932	0.564662701098805	0.656375889258911	4.68790832066144	1.38005804600529e-06	1.16094183984211e-05	maternal	FALSE	FALSE	NA	NA
564	Hippocampus	Mouse 1	Slide-seq	Gstz1	583	538	0.591098538983927	0.548665037778865	0.632216795907292	4.25455337310691	1.0473334653015e-05	7.5502756049914e-05	low_bias	FALSE	FALSE	NA	NA
565	Hippocampus	Mouse 1	Slide-seq	Gtf3c6	354	336	0.417208177250002	0.36493636532981	0.471409414303832	-3.0419415632837	0.00117528761421358	0.00513763607191807	low_bias	FALSE	FALSE	NA	NA
566	Hippocampus	Mouse 1	Slide-seq	Gtpbp6	195	186	0.61280697697087	0.539413677028675	0.681412537912382	3.04921480433673	0.00114720182423622	0.0050297763252944	maternal	FALSE	FALSE	NA	NA
567	Hippocampus	Mouse 1	Slide-seq	H1f0	1032	951	0.319701723892012	0.290983515187308	0.349855682872932	-11.1485493564531	3.63916210526359e-29	1.36688783023818e-27	paternal	FALSE	FALSE	NA	NA
568	Hippocampus	Mouse 1	Slide-seq	Habp4	1981	1740	0.538244305295314	0.515053271627203	0.561270993900274	3.29466569286731	0.000492694162084899	0.00240713958062523	low_bias	FALSE	FALSE	NA	NA
569	Hippocampus	Mouse 1	Slide-seq	Hap1	483	441	0.434469863966786	0.38922045962926	0.480838428280581	-2.82035353913615	0.00239853830426745	0.00947083705026922	low_bias	FALSE	FALSE	NA	NA
570	Hippocampus	Mouse 1	Slide-seq	Hat1	177	171	0.385931407061589	0.314557929298338	0.462570593346672	-2.9540393180241	0.00156822021504373	0.00662449470495193	paternal	FALSE	FALSE	NA	NA
571	Hippocampus	Mouse 1	Slide-seq	Haus2	145	139	0.97122519378785	0.925578070429162	0.989201047427395	7.04946374541322	8.98043108521761e-13	1.48757309296428e-11	maternal	FALSE	FALSE	NA	NA
572	Hippocampus	Mouse 1	Slide-seq	Hcfc1r1	568	532	0.425686273917998	0.383819007174977	0.468647009750983	-3.44427009935178	0.000286301684683531	0.00151283246826056	low_bias	FALSE	FALSE	NA	NA
573	Hippocampus	Mouse 1	Slide-seq	Hdac1	339	326	0.375333887750564	0.323567925189433	0.430115580105567	-4.46800741695775	3.94757845698925e-06	3.08315697885606e-05	paternal	FALSE	FALSE	NA	NA
574	Hippocampus	Mouse 1	Slide-seq	Hdac11	1321	1169	0.455512965777601	0.427319267458074	0.4839947315033	-3.11985727179923	0.000904693446320983	0.00409124022465862	low_bias	FALSE	FALSE	NA	NA
575	Hippocampus	Mouse 1	Slide-seq	Hdac3	208	194	0.288378695921504	0.229799193277886	0.355008064443978	-5.90037824373843	1.81334586534726e-09	2.22777095165683e-08	paternal	FALSE	FALSE	NA	NA
576	Hippocampus	Mouse 1	Slide-seq	Hdac6	161	154	0.643996028666976	0.564504796992913	0.716270434352353	3.55701368958837	0.000187547308230172	0.00103361352956385	maternal	TRUE	FALSE	NA	NA
577	Hippocampus	Mouse 1	Slide-seq	Hddc2	454	417	0.400931261200283	0.354268147169152	0.449462541466092	-4.04124514813614	2.65840706599406e-05	0.000174572677819231	low_bias	FALSE	FALSE	NA	NA
578	Hippocampus	Mouse 1	Slide-seq	Higd1a	2276	1949	0.570039936060971	0.548349271529758	0.591464994997954	6.4086241114255	7.3419359786645e-11	1.03577503507619e-09	low_bias	FALSE	FALSE	NA	NA
579	Hippocampus	Mouse 1	Slide-seq	Hint1	156	153	0.147448176450245	0.0991405887255297	0.213710259556022	-7.7635013601856	4.13081182308324e-15	8.0129596449743e-14	paternal	FALSE	FALSE	NA	NA
580	Hippocampus	Mouse 1	Slide-seq	Hivep3	490	450	0.60668929659892	0.560344318456673	0.651190029814153	4.54178943020777	2.78893700902456e-06	2.23455999214916e-05	maternal	FALSE	FALSE	NA	NA
581	Hippocampus	Mouse 1	Slide-seq	Hmgb1	700	661	0.212804856703707	0.183568814525186	0.245298185129565	-14.1990055038477	4.64608621393878e-46	2.85395525037469e-44	paternal	FALSE	FALSE	NA	NA
582	Hippocampus	Mouse 1	Slide-seq	Hmgcs1	2769	2378	0.535370271150566	0.515844228293488	0.554788486222562	3.61895855044314	0.00014789550297002	0.000835382932005947	low_bias	FALSE	FALSE	NA	NA
583	Hippocampus	Mouse 1	Slide-seq	Hnrnpab	1496	1320	0.676263812447796	0.650865944974219	0.700663812511973	12.9457257349618	1.24202304748079e-38	6.36887818347321e-37	maternal	FALSE	FALSE	NA	NA
584	Hippocampus	Mouse 1	Slide-seq	Hnrnpc	1034	943	0.163125644749664	0.141053159441593	0.187896543185808	-19.0780772090244	1.92066269652513e-81	2.26522958428173e-79	paternal	FALSE	FALSE	NA	NA
585	Hippocampus	Mouse 1	Slide-seq	Hnrnpd	638	593	0.390384761382194	0.351326611533755	0.430900683389779	-5.32116653746672	5.15519808514245e-08	5.39010693405763e-07	paternal	FALSE	FALSE	NA	NA
586	Hippocampus	Mouse 1	Slide-seq	Hnrnpl	571	542	0.43676614607531	0.395284852762604	0.479151313864627	-2.97677772877968	0.00145647556275786	0.00620580664276235	low_bias	FALSE	FALSE	NA	NA
587	Hippocampus	Mouse 1	Slide-seq	Hnrnpul2	1003	929	0.427977895705531	0.39659227057188	0.459954018577887	-4.47769467811935	3.77267050724725e-06	2.950588591676e-05	low_bias	FALSE	FALSE	NA	NA
588	Hippocampus	Mouse 1	Slide-seq	Hook1	288	269	0.586876854402278	0.526089002057174	0.645127112237187	2.84706460963454	0.00220622030221864	0.0088383703275702	low_bias	FALSE	FALSE	NA	NA
589	Hippocampus	Mouse 1	Slide-seq	Hook3	351	332	0.582560489991743	0.527735805399277	0.63541752997844	2.99945239271279	0.00135232693857936	0.00583797361405747	low_bias	FALSE	FALSE	NA	NA
590	Hippocampus	Mouse 1	Slide-seq	Hopx	540	506	0.694011898994419	0.652013499553066	0.733017057384151	8.57346388837628	5.02090141750084e-18	1.17493078011915e-16	maternal	FALSE	FALSE	NA	NA
591	Hippocampus	Mouse 1	Slide-seq	Hprt	1024	947	0.570257584248666	0.538309657023749	0.601630805493324	4.37378557852839	6.105516108305e-06	4.62185218108788e-05	low_bias	TRUE	FALSE	NA	NA
592	Hippocampus	Mouse 1	Slide-seq	Hs2st1	521	484	0.61127227245829	0.566372917620778	0.654359753503582	4.87795591789797	5.3595436112713e-07	4.81787022494922e-06	maternal	FALSE	FALSE	NA	NA
593	Hippocampus	Mouse 1	Slide-seq	Hs3st4	2170	1622	0.443161408481434	0.420800845294411	0.465754697309284	-5.01048826949368	2.71460539429275e-07	2.53291582438993e-06	low_bias	FALSE	FALSE	NA	NA
594	Hippocampus	Mouse 1	Slide-seq	Hsd17b11	765	698	0.57292492040861	0.535490367882208	0.609542392113856	3.87606871113811	5.30788589221317e-05	0.000327412166384739	low_bias	FALSE	FALSE	NA	NA
595	Hippocampus	Mouse 1	Slide-seq	Hsdl2	174	167	0.386930100199738	0.314983391914888	0.464174837371552	-2.90654847075134	0.001827201384672	0.00752970409881953	paternal	FALSE	FALSE	NA	NA
596	Hippocampus	Mouse 1	Slide-seq	Hsp90aa1	8067	5361	0.479882682654764	0.468422474962582	0.491364100885521	-3.50316566111134	0.000229881714218152	0.00124941241358935	low_bias	FALSE	FALSE	NA	NA
597	Hippocampus	Mouse 1	Slide-seq	Hsp90b1	527	505	0.0405996329726016	0.0263791939148845	0.0619978479855769	-14.185115942382	5.66391806614417e-46	3.44331183876826e-44	paternal	FALSE	FALSE	NA	NA
598	Hippocampus	Mouse 1	Slide-seq	Hspa13	314	298	0.604285496301994	0.546708548777552	0.659109187303521	3.58815094573712	0.000166515736558265	0.00092461704188709	maternal	FALSE	FALSE	NA	NA
599	Hippocampus	Mouse 1	Slide-seq	Hspa2	488	453	0.636462126759154	0.590683315985156	0.679895581472889	5.7960139247486	3.39548137648851e-09	4.05326997513213e-08	maternal	FALSE	FALSE	NA	NA
600	Hippocampus	Mouse 1	Slide-seq	Hspa8	4264	3350	0.854831268426465	0.843705488944282	0.865291513224223	40.7841032132088	0	0	maternal	FALSE	FALSE	NA	NA
601	Hippocampus	Mouse 1	Slide-seq	Hunk	191	173	0.630021439435413	0.554056070892563	0.700051878324967	3.37720681587115	0.000366129848501455	0.00187256523557076	maternal	FALSE	TRUE	NA	NA
602	Hippocampus	Mouse 1	Slide-seq	Hypk	799	757	0.00396263905378432	0.00124928926031146	0.0124954236368282	-9.55334078672028	6.27899936251563e-22	1.69849813030985e-20	paternal	FALSE	FALSE	NA	NA
603	Hippocampus	Mouse 1	Slide-seq	Iars2	166	160	NA	NA	NA	NA	NA	NA	maternal	FALSE	FALSE	NA	NA
604	Hippocampus	Mouse 1	Slide-seq	Idh3b	2655	2253	0.454477733285744	0.43483969097226	0.474258424502627	-4.59142410794727	2.20115862027242e-06	1.78791079665929e-05	low_bias	FALSE	FALSE	NA	NA
605	Hippocampus	Mouse 1	Slide-seq	Idh3g	1279	1162	0.439083629327337	0.410468362419815	0.468109767447985	-4.1807415549478	1.45279981501519e-05	0.000101747749514781	low_bias	TRUE	FALSE	NA	NA
606	Hippocampus	Mouse 1	Slide-seq	Ids	1002	919	0.590011029530602	0.557876990386904	0.621394551863504	5.53794667111015	1.53019205873056e-08	1.71877001339698e-07	low_bias	TRUE	FALSE	NA	NA
607	Hippocampus	Mouse 1	Slide-seq	Ier3ip1	794	755	0.425118124635309	0.390231718048052	0.460766638552011	-4.17594934781091	1.48372925283278e-05	0.000103219694417819	low_bias	FALSE	FALSE	NA	NA
608	Hippocampus	Mouse 1	Slide-seq	Ift20	303	298	0.596185211238412	0.538413959837178	0.651407289116127	3.30675581171745	0.000471915641942408	0.00233411058348418	low_bias	FALSE	FALSE	NA	NA
609	Hippocampus	Mouse 1	Slide-seq	Ift46	202	195	0.30625385921653	0.244611345355625	0.375704310409422	-5.27764298239595	6.54280467917837e-08	6.7452655932019e-07	paternal	FALSE	FALSE	NA	NA
610	Hippocampus	Mouse 1	Slide-seq	Ift81	344	324	0.40623729629373	0.353311276465804	0.461434507773656	-3.37410944961902	0.000370274584689652	0.00189048417828128	low_bias	FALSE	FALSE	NA	NA
611	Hippocampus	Mouse 1	Slide-seq	Igfbp4	1566	1157	0.443632978335252	0.416850567860261	0.470747065175852	-4.14385225747835	1.70759907528577e-05	0.000116818001704874	low_bias	FALSE	FALSE	NA	NA
612	Hippocampus	Mouse 1	Slide-seq	Igfbp7	239	205	0.654531597672537	0.587024734020914	0.716335839687496	4.44783153519301	4.33707578158728e-06	3.34760940890317e-05	maternal	FALSE	FALSE	NA	NA
613	Hippocampus	Mouse 1	Slide-seq	Igsf8	1446	1286	0.574389593903149	0.547485758949875	0.600860019289986	5.48720914934666	2.0416678204914e-08	2.24621551071601e-07	low_bias	FALSE	FALSE	NA	NA
614	Hippocampus	Mouse 1	Slide-seq	Il1rap	265	251	0.31074708232666	0.25548151292301	0.371994407575723	-5.83699268848292	2.65757136852009e-09	3.21800787683017e-08	paternal	FALSE	FALSE	NA	NA
615	Hippocampus	Mouse 1	Slide-seq	Il33	383	350	0.741247794959753	0.692015350995451	0.785054733822426	8.66561134336212	2.2454827572503e-18	5.40473951816531e-17	maternal	FALSE	FALSE	NA	NA
616	Hippocampus	Mouse 1	Slide-seq	Ildr2	1937	1573	0.55569928778623	0.531547136640504	0.579591083051944	4.59540547897358	2.15954274105495e-06	1.75652738537945e-05	low_bias	FALSE	FALSE	NA	NA
617	Hippocampus	Mouse 1	Slide-seq	Ilrun	910	853	0.433808758920045	0.40058165037348	0.46764176927487	-3.89613413115054	4.88701366309369e-05	0.000303994932186324	low_bias	FALSE	FALSE	NA	NA
618	Hippocampus	Mouse 1	Slide-seq	Impa1	946	863	0.447122576140607	0.41404212068919	0.480677904953631	-3.14578165919523	0.000828218072218098	0.00379526917268708	low_bias	FALSE	FALSE	NA	NA
619	Hippocampus	Mouse 1	Slide-seq	Impact	530	503	0.00971053428773601	0.00397351725974027	0.0235350102794844	-10.2848878701755	4.12189866876088e-25	1.29983082618625e-23	paternal	FALSE	TRUE	Imprinted	Paternal
620	Hippocampus	Mouse 1	Slide-seq	Impad1	1094	987	0.402148295544325	0.371920332611744	0.433138786887392	-6.22163251937987	2.46004168212845e-10	3.28953873004795e-09	low_bias	FALSE	FALSE	NA	NA
621	Hippocampus	Mouse 1	Slide-seq	Ing4	238	234	0.0769305998349564	0.048551494886374	0.119808924942132	-10.1304686321621	2.02352567228359e-24	6.18276211888929e-23	paternal	FALSE	FALSE	NA	NA
622	Hippocampus	Mouse 1	Slide-seq	Inpp1	277	267	0.414402500201952	0.356117457611978	0.475186842476423	-2.80608562473402	0.00250736824121905	0.00981151328365545	low_bias	FALSE	FALSE	NA	NA
623	Hippocampus	Mouse 1	Slide-seq	Inpp5f	557	515	0.212088481284383	0.178570162235231	0.249983638033504	-12.2834679650189	5.5565175093552e-35	2.60053839306886e-33	paternal	FALSE	TRUE	NA	NA
624	Hippocampus	Mouse 1	Slide-seq	Insig1	388	374	0.670032993774591	0.619809587065492	0.716654829106996	6.45130268635238	5.54463812455457e-11	7.91688402433373e-10	maternal	FALSE	FALSE	NA	NA
625	Hippocampus	Mouse 1	Slide-seq	Iqgap2	731	582	0.414001579193256	0.376680498081361	0.45233698334564	-4.44833384459486	4.32694768498619e-06	3.34416913477898e-05	low_bias	FALSE	FALSE	NA	NA
626	Hippocampus	Mouse 1	Slide-seq	Iqsec3	270	256	0.0185114338119399	0.00758705629082748	0.0444607977372978	-8.79428776203097	7.19791014553038e-19	1.77598644887835e-17	paternal	FALSE	FALSE	NA	NA
627	Hippocampus	Mouse 1	Slide-seq	Irak1bp1	371	356	0.412737529496711	0.3621010707585	0.465290043878818	-3.30211410202748	0.000479795132285544	0.00235583005419472	low_bias	FALSE	FALSE	NA	NA
628	Hippocampus	Mouse 1	Slide-seq	Isca1	360	348	0.351798653504022	0.302902976027112	0.404012791246164	-5.49663349945299	1.93555031879744e-08	2.13344677195299e-07	paternal	FALSE	FALSE	NA	NA
629	Hippocampus	Mouse 1	Slide-seq	Isoc1	189	179	0.349082504560912	0.281978299365763	0.422753644216688	-3.99925834671673	3.17706448225576e-05	0.00020408659315754	paternal	FALSE	FALSE	NA	NA
630	Hippocampus	Mouse 1	Slide-seq	Itih3	440	413	0.38556525262342	0.338947136106263	0.434381923121676	-4.61384514015592	1.97643495991429e-06	1.61427104689953e-05	paternal	FALSE	FALSE	NA	NA
631	Hippocampus	Mouse 1	Slide-seq	Itm2c	5650	4026	0.537201029357476	0.523585537218602	0.550761268425248	5.45405956156461	2.4616349603636e-08	2.66353419472737e-07	low_bias	FALSE	FALSE	NA	NA
632	Hippocampus	Mouse 1	Slide-seq	Itpk1	280	264	0.332606728823934	0.277336670555787	0.392902932252098	-5.33056603323102	4.89535624292773e-08	5.15498495795443e-07	paternal	FALSE	FALSE	NA	NA
633	Hippocampus	Mouse 1	Slide-seq	Jade2	135	129	0.650989127096477	0.563152288367948	0.729643438897436	3.37492498831883	0.000369179066591513	0.0018865242250348	maternal	FALSE	FALSE	NA	NA
634	Hippocampus	Mouse 1	Slide-seq	Jakmip1	328	318	0.584276863764168	0.528557742838313	0.637921795208783	3.01199484616655	0.0012976850195557	0.00562680041199995	low_bias	FALSE	FALSE	NA	NA
635	Hippocampus	Mouse 1	Slide-seq	Jph4	2514	2136	0.433855394100599	0.413412002216318	0.454526382840582	-6.35631680426061	1.03324311380289e-10	1.43365520990486e-09	low_bias	FALSE	FALSE	NA	NA
636	Hippocampus	Mouse 1	Slide-seq	Kat14	168	160	0.612551234803064	0.533327542422071	0.686238008085758	2.8227508455664	0.00238067790711862	0.0094094219961652	maternal	FALSE	FALSE	NA	NA
637	Hippocampus	Mouse 1	Slide-seq	Kcna1	829	751	0.612232792707545	0.577495482577696	0.64586546562742	6.33405633250084	1.19399130664023e-10	1.65280909278344e-09	maternal	FALSE	FALSE	NA	NA
638	Hippocampus	Mouse 1	Slide-seq	Kcna6	418	407	0.610475377844725	0.561266129031687	0.657532989475819	4.42651806890343	4.78831819747191e-06	3.67665526178279e-05	maternal	FALSE	FALSE	NA	NA
639	Hippocampus	Mouse 1	Slide-seq	Kcnc1	1134	967	0.575592246215229	0.545104583902583	0.605515310709546	4.92274462710291	4.26693926651216e-07	3.89935337780379e-06	low_bias	FALSE	FALSE	NA	NA
640	Hippocampus	Mouse 1	Slide-seq	Kcnd2	747	673	0.575114047392086	0.53763537436237	0.611748608545979	3.98559738081554	3.36552820465248e-05	0.000215021883237656	low_bias	FALSE	FALSE	NA	NA
641	Hippocampus	Mouse 1	Slide-seq	Kcnip2	450	409	0.430505638734985	0.383317472934251	0.478990845336861	-2.85932678335944	0.0021227060036396	0.00854236116696236	low_bias	FALSE	FALSE	NA	NA
642	Hippocampus	Mouse 1	Slide-seq	Kcnip3	389	366	0.604160430310628	0.552687238846318	0.653424728785528	4.00224979870161	3.13715017509624e-05	0.000202183328770957	maternal	FALSE	FALSE	NA	NA
643	Hippocampus	Mouse 1	Slide-seq	Kcnj10	1834	1609	0.436285241073466	0.412527167655457	0.460339416813032	-5.26856816565787	6.87459930363751e-08	7.03810973846361e-07	low_bias	FALSE	FALSE	NA	NA
644	Hippocampus	Mouse 1	Slide-seq	Kcnj9	1125	983	0.414029173169647	0.383917961201359	0.444796982251761	-5.53001082437544	1.60105514224206e-08	1.79494718133107e-07	low_bias	FALSE	FALSE	NA	NA
645	Hippocampus	Mouse 1	Slide-seq	Kcnk1	973	886	0.353834475258337	0.323139254993207	0.385783588831452	-8.7816461475325	8.05496187314842e-19	1.97095892804798e-17	paternal	FALSE	FALSE	NA	NA
646	Hippocampus	Mouse 1	Slide-seq	Kcnk13	147	138	0.735347273037955	0.654314979635986	0.803100733203658	5.3244150600909	5.06392065050996e-08	5.30407461386451e-07	maternal	FALSE	FALSE	NA	NA
647	Hippocampus	Mouse 1	Slide-seq	Kcnq1ot1	1666	860	0.147328167224885	0.124869104573089	0.173028057767973	-18.3464583122417	1.76172138371336e-75	1.85515553567101e-73	paternal	FALSE	TRUE	Imprinted	Paternal
648	Hippocampus	Mouse 1	Slide-seq	Kcnq3	1148	1013	0.570278352312168	0.540339791316384	0.599711501822955	4.66681438480447	1.52952719953224e-06	1.27395789486463e-05	low_bias	FALSE	FALSE	NA	NA
649	Hippocampus	Mouse 1	Slide-seq	Kctd13	2476	2062	0.68586091184852	0.666200969947255	0.704875886002742	17.3931931684794	4.64553205394447e-68	4.28042226907977e-66	maternal	FALSE	FALSE	NA	NA
650	Hippocampus	Mouse 1	Slide-seq	Kctd4	188	174	0.611713527905762	0.538727276785181	0.680010784418468	3.03721785393495	0.00119386409623533	0.0051957317900367	maternal	FALSE	FALSE	NA	NA
651	Hippocampus	Mouse 1	Slide-seq	Kdm4a	250	238	0.609324213206811	0.544647907986993	0.670373835344225	3.34940455514266	0.000404927262454279	0.00203915974952424	maternal	FALSE	FALSE	NA	NA
652	Hippocampus	Mouse 1	Slide-seq	Kidins220	1310	1166	0.596801032058495	0.568678480310312	0.624301350220847	6.77925744506608	6.03975556829864e-12	9.37274699638344e-11	low_bias	FALSE	FALSE	NA	NA
653	Hippocampus	Mouse 1	Slide-seq	Kif1a	728	681	0.047039918212423	0.0332419949690869	0.0661729996924851	-16.642299864345	1.7207128984443e-62	1.47058608146754e-60	paternal	FALSE	FALSE	NA	NA
654	Hippocampus	Mouse 1	Slide-seq	Kif1b	5750	4223	0.574440391026596	0.560764539861384	0.588003278263163	10.7666883361824	2.47234035793214e-27	8.57611240630932e-26	low_bias	FALSE	FALSE	NA	NA
655	Hippocampus	Mouse 1	Slide-seq	Kif21a	3084	2504	0.532830261164644	0.513685506237528	0.551878821045728	3.42677400332688	0.000305398592275946	0.00160368254554875	low_bias	FALSE	FALSE	NA	NA
656	Hippocampus	Mouse 1	Slide-seq	Kif3a	2097	1735	0.420029527779297	0.397586011969403	0.442808706144975	-6.94761479039337	1.85756874286678e-12	3.0343719880015e-11	low_bias	FALSE	FALSE	NA	NA
657	Hippocampus	Mouse 1	Slide-seq	Kif5a	8029	5953	0.475198481634472	0.463608931782543	0.486814809203934	-4.26726065388788	9.89439498343828e-06	7.19149616350221e-05	low_bias	FALSE	FALSE	NA	NA
658	Hippocampus	Mouse 1	Slide-seq	Kifap3	549	522	0.425610843151034	0.383557740544695	0.468768472770385	-3.43210239738781	0.000299460688438358	0.00157530747521944	low_bias	FALSE	FALSE	NA	NA
659	Hippocampus	Mouse 1	Slide-seq	Klf9	1109	1011	0.40159786774136	0.372373906119791	0.431538382371794	-6.47240955756991	4.82261277321761e-11	6.95328790309639e-10	low_bias	FALSE	FALSE	NA	NA
660	Hippocampus	Mouse 1	Slide-seq	Klhdc4	237	221	0.619452051056102	0.552710136381519	0.681965538006594	3.5357744426957	0.000203290840542752	0.00111724705189246	maternal	FALSE	FALSE	NA	NA
661	Hippocampus	Mouse 1	Slide-seq	Klhl32	234	207	0.686665987672852	0.619328648237792	0.746958629168861	5.26777217033167	6.90446685023427e-08	7.05643691782175e-07	maternal	FALSE	FALSE	NA	NA
662	Hippocampus	Mouse 1	Slide-seq	Kras	531	509	0.256140234597616	0.220118758827594	0.29582049912386	-10.723093295349	3.96529016474189e-27	1.35163676887185e-25	paternal	FALSE	FALSE	NA	NA
663	Hippocampus	Mouse 1	Slide-seq	Krit1	645	602	0.175821179539021	0.147162087222744	0.208695724063766	-14.5668276645523	2.28303690465674e-48	1.52989416213191e-46	paternal	FALSE	FALSE	NA	NA
664	Hippocampus	Mouse 1	Slide-seq	Lap3	306	293	0.360014206265211	0.306139723585617	0.417662624652049	-4.73643227085008	1.08756693527127e-06	9.29475683665895e-06	paternal	FALSE	FALSE	NA	NA
665	Hippocampus	Mouse 1	Slide-seq	Larp7	355	320	0.358796058022596	0.307841895739837	0.413149940767759	-5.05667081783023	2.13319364808789e-07	2.01593636903434e-06	paternal	FALSE	FALSE	NA	NA
666	Hippocampus	Mouse 1	Slide-seq	Las1l	300	278	0.646703381354288	0.587918592873456	0.701361982164386	4.85192775972685	6.11335808441612e-07	5.46219282178816e-06	maternal	TRUE	FALSE	NA	NA
667	Hippocampus	Mouse 1	Slide-seq	Lct	207	189	0.700741581780975	0.631066082363927	0.762216558489914	5.41864303149164	3.00265426344828e-08	3.21939130755537e-07	maternal	FALSE	FALSE	NA	NA
668	Hippocampus	Mouse 1	Slide-seq	Ldha	2044	1695	0.571611617929661	0.548944440614598	0.593982209912563	6.26865136946746	1.82094244241939e-10	2.47993015772451e-09	low_bias	FALSE	FALSE	NA	NA
669	Hippocampus	Mouse 1	Slide-seq	Lemd2	308	290	0.394965484435877	0.339330598866603	0.45346121346038	-3.55714835881273	0.000187451223959097	0.00103361352956385	paternal	FALSE	FALSE	NA	NA
670	Hippocampus	Mouse 1	Slide-seq	Leo1	322	300	0.582160499845474	0.524459188708855	0.63769707173772	2.83783237411255	0.00227105146496462	0.00904771486121181	low_bias	FALSE	FALSE	NA	NA
671	Hippocampus	Mouse 1	Slide-seq	Lhpp	215	204	0.390471373473144	0.32518690669904	0.459929399955086	-3.12837653295452	0.00087887421420414	0.00398670864704755	paternal	FALSE	FALSE	NA	NA
672	Hippocampus	Mouse 1	Slide-seq	Limch1	992	885	0.557676159277229	0.52479433666423	0.590060028695293	3.49850116113863	0.000233940526158395	0.00126913273482618	low_bias	FALSE	FALSE	NA	NA
673	Hippocampus	Mouse 1	Slide-seq	Limd2	427	400	0.354813577850233	0.309180775765932	0.403250003989307	-5.8051605892397	3.2152170746723e-09	3.84615427272299e-08	paternal	FALSE	FALSE	NA	NA
674	Hippocampus	Mouse 1	Slide-seq	Limk1	159	154	0.617927850746578	0.537375554895798	0.692480774092157	2.90507784972891	0.00183580882627059	0.00755461594453433	maternal	FALSE	FALSE	NA	NA
675	Hippocampus	Mouse 1	Slide-seq	Lin37	171	164	0.835331448938216	0.768948534496445	0.885482422038561	7.70511989770943	6.53602503272532e-15	1.25547034586258e-13	maternal	FALSE	FALSE	NA	NA
676	Hippocampus	Mouse 1	Slide-seq	Litaf	178	164	0.324594748928356	0.257971094583473	0.39916867806215	-4.52577838834668	3.00868056737051e-06	2.39435753114492e-05	paternal	FALSE	FALSE	NA	NA
677	Hippocampus	Mouse 1	Slide-seq	Lix1	577	540	0.633371899952597	0.591963079544443	0.672900477950714	6.2615946423481	1.90530215825702e-10	2.58288892580268e-09	maternal	FALSE	FALSE	NA	NA
678	Hippocampus	Mouse 1	Slide-seq	Lonrf2	965	881	0.561428344557532	0.529104115804739	0.593239509180106	3.78737475865527	7.61236911285086e-05	0.000456200616447983	low_bias	FALSE	FALSE	NA	NA
679	Hippocampus	Mouse 1	Slide-seq	Lpin2	222	206	0.00901409869016048	0.00217999550563335	0.0364890801018155	-6.59017005078633	2.19661547428756e-11	3.27107107370549e-10	paternal	FALSE	FALSE	NA	NA
680	Hippocampus	Mouse 1	Slide-seq	Lrp11	700	650	0.572768065496111	0.534299318608642	0.610376373252257	3.76463905000735	8.33949174785063e-05	0.000496246042755552	low_bias	FALSE	FALSE	NA	NA
681	Hippocampus	Mouse 1	Slide-seq	Lrrc49	517	478	0.593640455102513	0.548742806151263	0.637025843424625	4.13245863778641	1.79451683782069e-05	0.000122197064580007	low_bias	FALSE	FALSE	NA	NA
682	Hippocampus	Mouse 1	Slide-seq	Lsm11	211	197	NA	NA	NA	NA	NA	NA	paternal	FALSE	FALSE	NA	NA
683	Hippocampus	Mouse 1	Slide-seq	Lsm7	403	391	0.972652365964383	0.950662229940367	0.984996055861633	11.6535639955432	1.1002944177561e-31	4.50585845938035e-30	maternal	FALSE	FALSE	NA	NA
684	Hippocampus	Mouse 1	Slide-seq	Lta4h	159	157	0.641468130496752	0.562424407503854	0.713506691590749	3.51787686985503	0.00021750707963386	0.00118872960945401	maternal	FALSE	FALSE	NA	NA
685	Hippocampus	Mouse 1	Slide-seq	Ly6e	470	432	0.432061717039905	0.386013483691128	0.479314822520839	-2.86845217794604	0.00206242775039012	0.0083646055323594	low_bias	FALSE	FALSE	NA	NA
686	Hippocampus	Mouse 1	Slide-seq	Lynx1	1269	1144	0.564434579648555	0.535824124318025	0.592622301411705	4.4826384001408	3.68628984531942e-06	2.89069830024582e-05	low_bias	FALSE	FALSE	NA	NA
687	Hippocampus	Mouse 1	Slide-seq	Lypd1	428	373	0.325083793615814	0.279880949103447	0.373797657386107	-6.80975982815732	4.88809080225487e-12	7.74867512389704e-11	paternal	FALSE	FALSE	NA	NA
688	Hippocampus	Mouse 1	Slide-seq	Lyrm2	184	176	0.318518085885836	0.252766101681653	0.392392328859137	-4.70483013953814	1.27038703185863e-06	1.07636096650436e-05	paternal	FALSE	FALSE	NA	NA
689	Hippocampus	Mouse 1	Slide-seq	Lyrm7	139	133	0.830298059048847	0.75602848474397	0.88538609585292	6.95289687099679	1.78930153079539e-12	2.93913958972156e-11	maternal	FALSE	FALSE	NA	NA
690	Hippocampus	Mouse 1	Slide-seq	Magee1	1698	1444	0.603630234191422	0.578483997053587	0.628240387995621	8.08398325159578	3.1342472341879e-16	6.55413331205887e-15	maternal	TRUE	FALSE	NA	NA
691	Hippocampus	Mouse 1	Slide-seq	Magt1	206	194	0.384743531437126	0.318713403496507	0.455311146080513	-3.23512109503871	0.000607955750727238	0.00290161147494198	paternal	TRUE	FALSE	NA	NA
692	Hippocampus	Mouse 1	Slide-seq	Maip1	152	143	0.297739204568142	0.227556158762451	0.378949010970192	-4.7137871906466	1.21577305583153e-06	1.03157031801994e-05	paternal	FALSE	FALSE	NA	NA
693	Hippocampus	Mouse 1	Slide-seq	Mal	2258	1479	0.458641858396162	0.437275428664863	0.480161467038651	-3.83753413918458	6.21379807547793e-05	0.000379324712744238	low_bias	FALSE	FALSE	NA	NA
694	Hippocampus	Mouse 1	Slide-seq	Mal2	1872	1547	0.544190377857575	0.520761980370795	0.567424821574207	3.76558541993325	8.30796518018477e-05	0.000494869400682319	low_bias	FALSE	FALSE	NA	NA
695	Hippocampus	Mouse 1	Slide-seq	Malat1	72124	12172	0.508117806297687	0.50409536735921	0.512139194463854	4.03599160724176	2.71860798653139e-05	0.000177734271580661	low_bias	FALSE	FALSE	NA	NA
696	Hippocampus	Mouse 1	Slide-seq	Malsu1	173	168	0.0577931469430466	0.0309796112660635	0.105292664977699	-8.56767104567772	5.27994704906144e-18	1.23066591890574e-16	paternal	FALSE	FALSE	NA	NA
697	Hippocampus	Mouse 1	Slide-seq	Manbal	633	593	0.616763536167829	0.57642310654232	0.655557787352771	5.67391759295881	6.97841453695325e-09	8.08481542719318e-08	maternal	FALSE	FALSE	NA	NA
698	Hippocampus	Mouse 1	Slide-seq	Maoa	237	231	0.646895023953201	0.58196528851826	0.706820343187559	4.40990318846674	5.17084210980686e-06	3.93451044148788e-05	maternal	TRUE	FALSE	NA	NA
699	Hippocampus	Mouse 1	Slide-seq	Map1lc3a	183	182	0.743161638382823	0.673499666995026	0.802322973627686	6.27916630407907	1.70196669599604e-10	2.32326333478904e-09	maternal	FALSE	FALSE	NA	NA
700	Hippocampus	Mouse 1	Slide-seq	Map2	2527	2174	0.43238183423823	0.412094370837918	0.45289865221521	-6.54385426741154	2.99766113066397e-11	4.41930192188135e-10	low_bias	FALSE	FALSE	NA	NA
701	Hippocampus	Mouse 1	Slide-seq	Map2k1	249	239	0.353666278008768	0.295464981122181	0.416553776042778	-4.53311597131777	2.90599419439355e-06	2.31889685579686e-05	paternal	FALSE	FALSE	NA	NA
702	Hippocampus	Mouse 1	Slide-seq	Map3k10	143	138	0.311590991385472	0.23859408303742	0.395325554812582	-4.31149141722214	8.10785349219565e-06	6.01521380080126e-05	paternal	FALSE	FALSE	NA	NA
703	Hippocampus	Mouse 1	Slide-seq	Map4	2748	2300	0.472423726174668	0.452832928210465	0.49209982230283	-2.80197479267044	0.00253954210144972	0.00992424106842215	low_bias	FALSE	FALSE	NA	NA
704	Hippocampus	Mouse 1	Slide-seq	Map7d1	591	550	NA	NA	NA	NA	NA	NA	paternal	FALSE	FALSE	NA	NA
705	Hippocampus	Mouse 1	Slide-seq	Mapk4	183	178	0.387589899077497	0.317521594515165	0.462638863092548	-2.97308205895152	0.00147412809237256	0.00626743573231505	paternal	FALSE	FALSE	NA	NA
706	Hippocampus	Mouse 1	Slide-seq	Mapk8	887	810	0.436143486060898	0.402154060350776	0.470743655850542	-3.67766560073086	0.000117689129830945	0.000683756451835549	low_bias	FALSE	FALSE	NA	NA
707	Hippocampus	Mouse 1	Slide-seq	Mapre3	212	209	0.129183781947871	0.0894223107850285	0.183070603310478	-9.25153753549381	1.10643128953298e-20	2.93902041188107e-19	paternal	FALSE	FALSE	NA	NA
708	Hippocampus	Mouse 1	Slide-seq	Marc2	1144	1024	0.615684954519569	0.585276469871762	0.645215376761604	7.43329360813899	5.29632089203514e-14	9.55119397563646e-13	maternal	FALSE	FALSE	NA	NA
709	Hippocampus	Mouse 1	Slide-seq	Marcks	1350	1151	0.453621270767145	0.426071777184947	0.481457769622966	-3.32686783460337	0.000439140093895162	0.00218716987643562	low_bias	FALSE	FALSE	NA	NA
710	Hippocampus	Mouse 1	Slide-seq	Mark1	316	300	0.658881700421581	0.602331788108398	0.711245111027239	5.41545869206584	3.05658923188363e-08	3.26534541674234e-07	maternal	FALSE	FALSE	NA	NA
711	Hippocampus	Mouse 1	Slide-seq	Mbd1	192	177	0.651947275935996	0.577625532188618	0.71954099417016	3.99019183105566	3.30099386683956e-05	0.000211356795143897	maternal	FALSE	FALSE	NA	NA
712	Hippocampus	Mouse 1	Slide-seq	Mbnl2	676	637	0.443193285651955	0.404566944826748	0.482518972181915	-2.88402397784371	0.00196314428334568	0.00803376949263669	low_bias	FALSE	TRUE	NA	NA
713	Hippocampus	Mouse 1	Slide-seq	Mboat7	426	404	0.672202839250661	0.624540725037838	0.716560449925571	6.8625888453103	3.38118267332255e-12	5.43292485683462e-11	maternal	FALSE	FALSE	NA	NA
714	Hippocampus	Mouse 1	Slide-seq	Mbp	7849	5235	0.481268885966423	0.469925953126656	0.492631158700222	-3.29622602131528	0.000489965715610675	0.0023977824273495	low_bias	FALSE	FALSE	NA	NA
715	Hippocampus	Mouse 1	Slide-seq	Mcc	142	132	0.37706514552824	0.297829884935738	0.463466545957325	-2.82329957725799	0.00237660671654023	0.00939963099090393	paternal	FALSE	FALSE	NA	NA
716	Hippocampus	Mouse 1	Slide-seq	Mcfd2	483	444	0.57604511338499	0.529228923452273	0.621535020089532	3.23528342969123	0.000607610175664548	0.00290161147494198	low_bias	FALSE	FALSE	NA	NA
717	Hippocampus	Mouse 1	Slide-seq	Mdh1	9478	6188	0.462417612253304	0.451839508243131	0.473029658615825	-7.06650976608917	7.94394981341123e-13	1.32706719687496e-11	low_bias	FALSE	FALSE	NA	NA
718	Hippocampus	Mouse 1	Slide-seq	Mdn1	239	222	0.327222211949362	0.268127837731046	0.392358470881698	-5.08723451028015	1.81661234089377e-07	1.73062406692255e-06	paternal	FALSE	FALSE	NA	NA
719	Hippocampus	Mouse 1	Slide-seq	Me1	778	722	0.436598969356734	0.400496843434307	0.473385716142479	-3.43590813262879	0.000295285596490021	0.00155612078865206	low_bias	FALSE	FALSE	NA	NA
720	Hippocampus	Mouse 1	Slide-seq	Med4	213	208	0.305238244430388	0.245548563889786	0.372277975853309	-5.4828144484377	2.09306009581228e-08	2.28993977458349e-07	paternal	FALSE	FALSE	NA	NA
721	Hippocampus	Mouse 1	Slide-seq	Med8	221	210	0.619158882786132	0.550897294488577	0.683015028261985	3.45054472353188	0.00027972823169954	0.00148075168970574	maternal	FALSE	FALSE	NA	NA
722	Hippocampus	Mouse 1	Slide-seq	Mef2a	204	199	0.780832199714837	0.716652996511297	0.833844910667235	7.41687594727653	5.99575828739598e-14	1.07468044440043e-12	maternal	FALSE	FALSE	NA	NA
723	Hippocampus	Mouse 1	Slide-seq	Meg3	18494	5727	0.984009824598642	0.981264245417174	0.986358653794042	51.0955275573066	0	0	maternal	FALSE	TRUE	NA	NA
724	Hippocampus	Mouse 1	Slide-seq	Megf10	234	215	0.640248565437942	0.572945891808616	0.70245288344847	4.08010946953944	2.25072484192328e-05	0.000149802758383991	maternal	FALSE	FALSE	NA	NA
725	Hippocampus	Mouse 1	Slide-seq	Mertk	146	138	0.294597252710475	0.224607265954834	0.375825929531463	-4.77323577193238	9.06446742217964e-07	7.82623197490386e-06	paternal	FALSE	FALSE	NA	NA
726	Hippocampus	Mouse 1	Slide-seq	Mesd	545	511	0.569714118169048	0.52601661669759	0.612351907426969	3.18012677061134	0.000736053183336297	0.00340699028424972	low_bias	FALSE	FALSE	NA	NA
727	Hippocampus	Mouse 1	Slide-seq	Mettl3	321	311	0.894088592556541	0.85451628544061	0.92385617330926	11.7619110622175	3.06650921105535e-32	1.282496795574e-30	maternal	FALSE	FALSE	NA	NA
728	Hippocampus	Mouse 1	Slide-seq	Mfap1a	147	144	0.379685673230737	0.303067536172698	0.462810720475038	-2.87191599900208	0.00203995700306412	0.008296294101427	paternal	FALSE	FALSE	NA	NA
729	Hippocampus	Mouse 1	Slide-seq	Mfap1b	167	164	NA	NA	NA	NA	NA	NA	paternal	FALSE	FALSE	NA	NA
730	Hippocampus	Mouse 1	Slide-seq	Mff	1447	1318	0.413001612288768	0.387200987305535	0.439289014714151	-6.53947764334464	3.08670345187083e-11	4.53922450266391e-10	low_bias	FALSE	FALSE	NA	NA
731	Hippocampus	Mouse 1	Slide-seq	Mfge8	989	864	0.423498116500706	0.391302680409524	0.4563565176653	-4.62377705949394	1.88407427925461e-06	1.54525535810353e-05	low_bias	FALSE	FALSE	NA	NA
732	Hippocampus	Mouse 1	Slide-seq	Mfn1	204	203	0.657484298254022	0.588327971628936	0.720541493984154	4.42035361125729	4.92697603063262e-06	3.7684017707705e-05	maternal	FALSE	FALSE	NA	NA
733	Hippocampus	Mouse 1	Slide-seq	Mfn2	623	581	0.563651677938108	0.523274609998596	0.603202170595309	3.14433267662091	0.00083233039024431	0.00380484675292302	low_bias	FALSE	FALSE	NA	NA
734	Hippocampus	Mouse 1	Slide-seq	Mfsd1	266	257	0.677008585871799	0.616194342281035	0.732371945696285	5.55115546175673	1.41893785392892e-08	1.5968466650036e-07	maternal	FALSE	FALSE	NA	NA
735	Hippocampus	Mouse 1	Slide-seq	Mga	188	185	0.3729611247198	0.305000579829349	0.446339609665825	-3.41728113927216	0.000316249632783671	0.00165183709878238	paternal	FALSE	FALSE	NA	NA
736	Hippocampus	Mouse 1	Slide-seq	Mgll	524	500	0.567067770397235	0.523382912434312	0.60973425559176	3.06183947473926	0.0010999069499785	0.00485127246374213	low_bias	FALSE	FALSE	NA	NA
737	Hippocampus	Mouse 1	Slide-seq	Mgst3	1622	1486	0.688639319180893	0.664787507613905	0.711530415689632	14.5561147175764	2.67040921557809e-48	1.76937113980494e-46	maternal	FALSE	FALSE	NA	NA
738	Hippocampus	Mouse 1	Slide-seq	Mia2	390	363	0.383021211919622	0.333587104790614	0.434999159538728	-4.42945014233161	4.72368249696176e-06	3.63175432654283e-05	paternal	FALSE	FALSE	NA	NA
739	Hippocampus	Mouse 1	Slide-seq	Mif	1227	1151	0.629899785402281	0.601584707325775	0.657348717973916	8.88425428034611	3.21754753775096e-19	8.07399056600741e-18	maternal	FALSE	FALSE	NA	NA
740	Hippocampus	Mouse 1	Slide-seq	Mkks	526	494	0.390634773789857	0.347815034872815	0.435208320056741	-4.83276378103669	6.7325261382486e-07	5.97018144921082e-06	paternal	FALSE	FALSE	NA	NA
741	Hippocampus	Mouse 1	Slide-seq	Mlip	321	302	0.628178112471152	0.571176144216048	0.681823854513158	4.41129324025179	5.1377522724062e-06	3.91438309436425e-05	maternal	FALSE	FALSE	NA	NA
742	Hippocampus	Mouse 1	Slide-seq	Mllt6	387	370	0.596962470595441	0.545253645139567	0.646602407733643	3.71793548844575	0.000100428771691308	0.000594010498158119	low_bias	FALSE	FALSE	NA	NA
743	Hippocampus	Mouse 1	Slide-seq	Mmab	173	167	0.355567414493096	0.285623021647306	0.432275601086765	-3.69256410795889	0.000111002176484106	0.000650029627335423	paternal	FALSE	FALSE	NA	NA
744	Hippocampus	Mouse 1	Slide-seq	Mmp17	1007	882	0.58323233015511	0.551029888316906	0.614739922947554	5.12187999896694	1.51252194454724e-07	1.45503130619822e-06	low_bias	FALSE	FALSE	NA	NA
745	Hippocampus	Mouse 1	Slide-seq	Mobp	4215	3055	0.38844980684804	0.372775007163295	0.404358801763878	-13.6496881199774	1.01372200601057e-42	5.53510987911513e-41	paternal	FALSE	FALSE	NA	NA
746	Hippocampus	Mouse 1	Slide-seq	Mon1b	374	357	0.41416108522134	0.363318260243182	0.466901217126797	-3.23798798775788	0.000601879389053256	0.00288091132893429	low_bias	FALSE	FALSE	NA	NA
747	Hippocampus	Mouse 1	Slide-seq	Morf4l1	3954	3270	0.3638329504352	0.348261848079168	0.379694654406318	-16.4532039662755	3.97733112852875e-61	3.35061738070486e-59	paternal	FALSE	FALSE	NA	NA
748	Hippocampus	Mouse 1	Slide-seq	Morf4l2	1073	974	0.0689558894460079	0.054975754109108	0.0861669700727119	-21.5575098907115	2.25093370153319e-103	3.40352718921569e-101	paternal	TRUE	FALSE	NA	NA
749	Hippocampus	Mouse 1	Slide-seq	Mpc2	730	684	0.365540954575829	0.330508138916541	0.402057109415243	-7.13810095260413	4.73145628382361e-13	8.04074861835961e-12	paternal	FALSE	FALSE	NA	NA
750	Hippocampus	Mouse 1	Slide-seq	Mpdz	301	283	0.621856659486383	0.563350420887099	0.677018097174515	4.09977053537274	2.06779989432501e-05	0.000138740939984709	maternal	FALSE	FALSE	NA	NA
751	Hippocampus	Mouse 1	Slide-seq	Mprip	901	842	0.429775178227799	0.396451996028429	0.46374714475326	-4.11293204286631	1.9533270723494e-05	0.00013149697033264	low_bias	FALSE	FALSE	NA	NA
752	Hippocampus	Mouse 1	Slide-seq	Mrpl10	279	268	0.617527524425917	0.557250463105688	0.674393314704468	3.84705627689402	5.97727587652863e-05	0.000366313048619353	maternal	FALSE	FALSE	NA	NA
753	Hippocampus	Mouse 1	Slide-seq	Mrpl19	343	328	0.283362609691694	0.236529271276433	0.335395347754557	-7.60650730942007	1.40801155031076e-14	2.6358870197405e-13	paternal	FALSE	FALSE	NA	NA
754	Hippocampus	Mouse 1	Slide-seq	Mrpl20	1376	1233	0.56452259763648	0.537011508844652	0.59164204955824	4.6670938875838	1.52744879905775e-06	1.27395789486463e-05	low_bias	FALSE	FALSE	NA	NA
755	Hippocampus	Mouse 1	Slide-seq	Mrpl23	225	216	0.986106461782954	0.967372294586521	0.994148911532298	9.76572003776165	7.89928655855094e-23	2.2288082696543e-21	maternal	FALSE	FALSE	NA	NA
756	Hippocampus	Mouse 1	Slide-seq	Mrpl24	199	197	0.608520215840528	0.537243893910923	0.675450211063747	3.02281975247009	0.00125215679154321	0.00543738483043469	maternal	FALSE	FALSE	NA	NA
757	Hippocampus	Mouse 1	Slide-seq	Mrpl28	724	682	0.443983666030343	0.406558418998308	0.482055547986028	-2.93744208012941	0.00165465991144167	0.00692936060160924	low_bias	FALSE	FALSE	NA	NA
758	Hippocampus	Mouse 1	Slide-seq	Mrpl39	332	314	0.607942897761013	0.552807403577972	0.660455923520288	3.87087880689479	5.42218495989324e-05	0.000333928226828859	maternal	FALSE	FALSE	NA	NA
759	Hippocampus	Mouse 1	Slide-seq	Mrpl42	1181	1069	0.381280006735339	0.352697981267821	0.410708632989329	-7.8666003600728	1.82204201989591e-15	3.64223111570378e-14	paternal	FALSE	FALSE	NA	NA
760	Hippocampus	Mouse 1	Slide-seq	Mrpl43	674	631	0.43435328069929	0.395654979340073	0.473868754553766	-3.31192575602276	0.000463280660757255	0.00229576979536599	low_bias	FALSE	FALSE	NA	NA
761	Hippocampus	Mouse 1	Slide-seq	Mrpl48	820	769	0.447681548986101	0.412468429851223	0.483427334725747	-2.92278610929066	0.00173457367904259	0.00721352678795074	low_bias	FALSE	FALSE	NA	NA
762	Hippocampus	Mouse 1	Slide-seq	Mrps10	647	604	0.413698806532069	0.374501475981285	0.45402084758348	-4.24571014351625	1.08951087230225e-05	7.83517757800779e-05	low_bias	FALSE	FALSE	NA	NA
763	Hippocampus	Mouse 1	Slide-seq	Mrps18c	613	565	0.264645178671506	0.229929291336476	0.302543348041707	-10.9448741892887	3.51576395999713e-28	1.28773043926106e-26	paternal	FALSE	FALSE	NA	NA
764	Hippocampus	Mouse 1	Slide-seq	Mrps25	537	510	0.591759258121669	0.54787403267742	0.63422864793224	4.14430019578393	1.70426497316455e-05	0.000116725325746241	low_bias	FALSE	FALSE	NA	NA
765	Hippocampus	Mouse 1	Slide-seq	Mrps28	414	393	0.381127828919227	0.333689641476477	0.430948190683543	-4.68868550813766	1.37482792246954e-06	1.15985125304762e-05	paternal	FALSE	FALSE	NA	NA
766	Hippocampus	Mouse 1	Slide-seq	Msh2	479	429	0.597543853800549	0.549989686020668	0.643331658553531	4.06183062334452	2.43446996589742e-05	0.000161123113231168	low_bias	FALSE	FALSE	NA	NA
767	Hippocampus	Mouse 1	Slide-seq	Msh4	206	203	0.847279889997574	0.791954446036276	0.889937374757659	9.09756875535256	4.6188238472932e-20	1.18422627076035e-18	maternal	FALSE	FALSE	NA	NA
768	Hippocampus	Mouse 1	Slide-seq	Msl2	145	141	0.662062851399965	0.579669168469878	0.735670458785171	3.8309830203468	6.38161570557086e-05	0.000388363135353471	maternal	FALSE	FALSE	NA	NA
769	Hippocampus	Mouse 1	Slide-seq	Msmo1	646	612	0.407197560157519	0.368800569171292	0.446762661057552	-4.6422185727955	1.72343973167304e-06	1.42340673636918e-05	low_bias	FALSE	FALSE	NA	NA
770	Hippocampus	Mouse 1	Slide-seq	Msrb2	418	381	0.418639909876741	0.369556851677974	0.46938833429652	-3.19168423888061	0.000707229350925988	0.00329165862857976	low_bias	FALSE	FALSE	NA	NA
771	Hippocampus	Mouse 1	Slide-seq	mt-Atp6	8913	7021	0.999439077184432	0.998623712298596	0.999771499604529	16.6641809796622	1.19368193125218e-62	1.03516799244031e-60	maternal	FALSE	FALSE	NA	NA
772	Hippocampus	Mouse 1	Slide-seq	mt-Atp8	537	524	NA	NA	NA	NA	NA	NA	maternal	FALSE	FALSE	NA	NA
773	Hippocampus	Mouse 1	Slide-seq	mt-Co1	52609	19774	0.999771862025429	0.999593288094438	0.999872040005227	28.9982763182628	3.45861035727112e-185	8.86757620731644e-183	maternal	FALSE	FALSE	NA	NA
774	Hippocampus	Mouse 1	Slide-seq	mt-Co2	2136	2001	NA	NA	NA	NA	NA	NA	maternal	FALSE	FALSE	NA	NA
775	Hippocampus	Mouse 1	Slide-seq	mt-Co3	1567	1481	NA	NA	NA	NA	NA	NA	maternal	FALSE	FALSE	NA	NA
776	Hippocampus	Mouse 1	Slide-seq	mt-Cytb	170371	24936	0.999818732778949	0.999737839641941	0.999874668369683	46.6874802782873	0	0	maternal	FALSE	FALSE	NA	NA
777	Hippocampus	Mouse 1	Slide-seq	mt-Nd1	119110	23881	0.999563609022808	0.999411395162707	0.999676472953198	51.6856554607319	0	0	maternal	FALSE	FALSE	NA	NA
778	Hippocampus	Mouse 1	Slide-seq	mt-Nd2	9671	7316	0.99827595120457	0.997151240931687	0.998957082313436	25.2768057482412	2.87386807622998e-141	5.64906668184274e-139	maternal	FALSE	FALSE	NA	NA
779	Hippocampus	Mouse 1	Slide-seq	mt-Nd4	56655	19870	0.999492794215046	0.999247086520451	0.999658344453626	38.383416450306	0	0	maternal	FALSE	FALSE	NA	NA
780	Hippocampus	Mouse 1	Slide-seq	mt-Nd5	21729	12498	0.999601892642231	0.999464866065108	0.999703842544338	52.9066071187494	0	0	maternal	FALSE	FALSE	NA	NA
781	Hippocampus	Mouse 1	Slide-seq	mt-Nd6	31374	14899	0.999541834845607	0.999188025706556	0.999741515308117	26.8526601220071	3.9261782144547e-159	9.26106917225576e-157	maternal	FALSE	FALSE	NA	NA
782	Hippocampus	Mouse 1	Slide-seq	mt-Rnr1	96721	23367	0.997545746915487	0.997193488243828	0.997853887076306	89.3483877705836	0	0	maternal	FALSE	FALSE	NA	NA
783	Hippocampus	Mouse 1	Slide-seq	mt-Rnr2	195992	24755	0.99326819866967	0.992881407664899	0.993634108008189	177.54883744514	0	0	maternal	FALSE	FALSE	NA	NA
784	Hippocampus	Mouse 1	Slide-seq	Mt1	1840	1687	0.438891958505556	0.415485983157999	0.462573009382965	-5.13548402389435	1.40709393555556e-07	1.36250130344354e-06	low_bias	FALSE	FALSE	NA	NA
785	Hippocampus	Mouse 1	Slide-seq	Mt3	336	333	0.963970133428897	0.937265659786667	0.97955512763528	11.2818595969388	8.06498750676526e-30	3.06833750499321e-28	maternal	FALSE	FALSE	NA	NA
786	Hippocampus	Mouse 1	Slide-seq	Mthfsd	189	184	0.380413436695266	0.311837803772546	0.454117897688904	-3.21183622846064	0.000659447685244972	0.00309861593616701	paternal	FALSE	FALSE	NA	NA
787	Hippocampus	Mouse 1	Slide-seq	Mturn	195	186	0.614281041311826	0.541107659675786	0.682629940429852	3.09670685119959	0.000978416415770168	0.0043842869329762	maternal	FALSE	FALSE	NA	NA
788	Hippocampus	Mouse 1	Slide-seq	Mxd1	170	164	0.611485426999576	0.533477285079919	0.684171896006854	2.83962750648771	0.00225831202586619	0.00901032883391945	maternal	FALSE	FALSE	NA	NA
789	Hippocampus	Mouse 1	Slide-seq	Mycbp2	1031	905	0.549590798655646	0.517838001092509	0.580944701765238	3.11853630880081	0.000908758732279463	0.00410647528295172	low_bias	FALSE	FALSE	NA	NA
790	Hippocampus	Mouse 1	Slide-seq	Myl12b	2583	2225	0.456825905942513	0.436742484327728	0.47705067394378	-4.26077880767592	1.0185788705603e-05	7.36097990158587e-05	low_bias	FALSE	FALSE	NA	NA
791	Hippocampus	Mouse 1	Slide-seq	Myl6	809	771	0.121114034907891	0.0999605783037929	0.146017707221979	-18.3732465933245	1.07574340756491e-75	1.15339252262005e-73	paternal	FALSE	FALSE	NA	NA
792	Hippocampus	Mouse 1	Slide-seq	Myo5a	4461	3395	0.463766969334416	0.448010528244209	0.479596087279807	-4.57096272159263	2.42744324945043e-06	1.96629572005621e-05	low_bias	FALSE	FALSE	NA	NA
793	Hippocampus	Mouse 1	Slide-seq	Myo5b	569	506	0.746716870911313	0.706950471878434	0.782745359225693	10.7816378635696	2.10166937823423e-27	7.33345817955458e-26	maternal	FALSE	FALSE	NA	NA
794	Hippocampus	Mouse 1	Slide-seq	Mzt1	228	225	0.285162673163341	0.229282885592211	0.348503090785366	-6.26510075455984	1.86292211499726e-10	2.5312561548707e-09	paternal	FALSE	FALSE	NA	NA
795	Hippocampus	Mouse 1	Slide-seq	Mzt2	429	412	0.781440371737606	0.738611311834215	0.818971773491902	10.8286413853243	1.25932234742254e-27	4.44684064835371e-26	maternal	FALSE	FALSE	NA	NA
796	Hippocampus	Mouse 1	Slide-seq	Naaa	210	202	0.743328209368874	0.67828812980494	0.799113537539708	6.69981250194559	1.04343564915271e-11	1.59821818780611e-10	maternal	FALSE	FALSE	NA	NA
797	Hippocampus	Mouse 1	Slide-seq	Nab1	211	205	0.34638893654558	0.283224977257192	0.415474296585466	-4.32571269721725	7.60197407980574e-06	5.66020721573415e-05	paternal	FALSE	FALSE	NA	NA
798	Hippocampus	Mouse 1	Slide-seq	Nacc2	882	817	0.44565941778525	0.41154336668932	0.480295296666358	-3.13170292321479	0.000868978179301868	0.00395303445794331	low_bias	FALSE	FALSE	NA	NA
799	Hippocampus	Mouse 1	Slide-seq	Nae1	545	518	0.43568283473848	0.393009152432033	0.479331034531384	-2.94014681111552	0.00164028383979211	0.00687962574911384	low_bias	FALSE	FALSE	NA	NA
800	Hippocampus	Mouse 1	Slide-seq	Nagpa	147	137	0.341700978400243	0.266597573624185	0.425681615487956	-3.68144953230116	0.000115955849339255	0.00067435073328756	paternal	FALSE	FALSE	NA	NA
801	Hippocampus	Mouse 1	Slide-seq	Nap1l1	545	516	0.42342758604186	0.381320794115758	0.466676727398847	-3.52363070493586	0.000212838544004602	0.00116645807992113	low_bias	FALSE	FALSE	NA	NA
802	Hippocampus	Mouse 1	Slide-seq	Nap1l3	503	467	0.658271693581997	0.613305596761214	0.700561878067306	6.74580591961627	7.60899640510044e-12	1.17461392148893e-10	maternal	TRUE	FALSE	NA	NA
803	Hippocampus	Mouse 1	Slide-seq	Nap1l5	1712	1415	0.0368017145284403	0.0287072080024326	0.0470680081261019	-25.429608101215	5.93454904726662e-143	1.20675985281832e-140	paternal	FALSE	TRUE	Imprinted	Paternal
804	Hippocampus	Mouse 1	Slide-seq	Napb	5789	3980	0.533454834518421	0.519662100812155	0.547196612753727	4.84432087848095	6.35227358454908e-07	5.65851319155376e-06	low_bias	FALSE	FALSE	NA	NA
805	Hippocampus	Mouse 1	Slide-seq	Napepld	282	271	0.373225777165074	0.316819800899722	0.433304797662141	-4.14684705365955	1.68542536706913e-05	0.000115703764721847	paternal	FALSE	FALSE	NA	NA
806	Hippocampus	Mouse 1	Slide-seq	Nasp	333	319	0.58222480263524	0.527150814500739	0.635321750285836	2.97409275871194	0.00146928114565644	0.00625133543718328	low_bias	FALSE	FALSE	NA	NA
807	Hippocampus	Mouse 1	Slide-seq	Nat8f1	354	334	0.785316464419766	0.738472886866726	0.825749435743284	10.019662689039	6.24642891692348e-24	1.84175956615489e-22	maternal	FALSE	FALSE	NA	NA
808	Hippocampus	Mouse 1	Slide-seq	Nav2	267	246	0.395454347498231	0.335898611368317	0.458282657760323	-3.3006909131692	0.000482235352656834	0.00236584182580479	paternal	FALSE	FALSE	NA	NA
809	Hippocampus	Mouse 1	Slide-seq	Naxd	505	471	0.375162569762225	0.332065601075088	0.420332966179229	-5.40607825331137	3.22098301800226e-08	3.43474445879916e-07	paternal	FALSE	FALSE	NA	NA
810	Hippocampus	Mouse 1	Slide-seq	Nbr1	1928	1706	0.631502232216371	0.608585863169372	0.653840052500506	11.0728587503607	8.49464248230131e-29	3.17043713405891e-27	maternal	FALSE	FALSE	NA	NA
811	Hippocampus	Mouse 1	Slide-seq	Ncdn	6180	4068	0.53650870644838	0.52343092271253	0.549536462332964	5.57285271501123	1.25300714775898e-08	1.41823093096636e-07	low_bias	FALSE	FALSE	NA	NA
812	Hippocampus	Mouse 1	Slide-seq	Ncl	1876	1629	0.547382656910841	0.524023018835103	0.570535425601452	4.04750467211244	2.58832745216637e-05	0.000170540413244973	low_bias	FALSE	FALSE	NA	NA
813	Hippocampus	Mouse 1	Slide-seq	Ncoa4	173	166	0.945774573507249	0.897868062785205	0.971912768938827	8.34584212850383	3.53541050718389e-17	7.8083579628702e-16	maternal	FALSE	FALSE	NA	NA
814	Hippocampus	Mouse 1	Slide-seq	Ncoa7	996	872	0.55013895503269	0.517547139873467	0.58230598052877	3.07190061829803	0.00106350264305983	0.00471894287894944	low_bias	FALSE	FALSE	NA	NA
815	Hippocampus	Mouse 1	Slide-seq	Ndrg1	651	563	0.408869261405812	0.369822690936642	0.449100433886202	-4.48644526895979	3.62106549626969e-06	2.84333198821603e-05	low_bias	FALSE	FALSE	NA	NA
816	Hippocampus	Mouse 1	Slide-seq	Ndrg2	17807	11102	0.550783103722444	0.542884111506645	0.558656565987304	12.7891318852232	9.42842372092614e-38	4.71181480358487e-36	low_bias	FALSE	FALSE	NA	NA
817	Hippocampus	Mouse 1	Slide-seq	Ndrg4	3265	2695	0.378636056399625	0.361813241149541	0.395756005968559	-13.7287308556141	3.41598940734273e-43	1.90038580519812e-41	paternal	FALSE	FALSE	NA	NA
818	Hippocampus	Mouse 1	Slide-seq	Ndufa10	2632	2255	0.463516982010882	0.443457512002033	0.483695220673117	-3.61192201204672	0.000151967989605786	0.000854294789995541	low_bias	FALSE	FALSE	NA	NA
819	Hippocampus	Mouse 1	Slide-seq	Ndufa12	2224	1995	0.303063669606685	0.283676920214499	0.323177579623945	-17.8044489374018	3.26357633908951e-71	3.15496879862473e-69	paternal	FALSE	FALSE	NA	NA
820	Hippocampus	Mouse 1	Slide-seq	Ndufa13	1842	1679	0.455522765831677	0.432233130893624	0.479008576916593	-3.78063383543097	7.82148002278346e-05	0.000467781619618195	low_bias	FALSE	FALSE	NA	NA
821	Hippocampus	Mouse 1	Slide-seq	Ndufa3	1726	1575	0.553101477328588	0.528612328604057	0.577335635268909	4.32319086738575	7.689428685626e-06	5.71810352574231e-05	low_bias	FALSE	FALSE	NA	NA
822	Hippocampus	Mouse 1	Slide-seq	Ndufa4	3446	2991	0.446651955100442	0.429604356108335	0.463825944846571	-6.18578063938058	3.08979452227056e-10	4.06707997719408e-09	low_bias	FALSE	FALSE	NA	NA
823	Hippocampus	Mouse 1	Slide-seq	Ndufab1	1020	951	0.566843302295677	0.535294749644646	0.597859082218459	4.2170593265914	1.23754437176862e-05	8.81840482438541e-05	low_bias	FALSE	FALSE	NA	NA
824	Hippocampus	Mouse 1	Slide-seq	Ndufaf2	303	287	0.35758995958514	0.303396009650788	0.415687666427388	-4.77577058738737	8.95101954696451e-07	7.74272431374181e-06	paternal	FALSE	FALSE	NA	NA
825	Hippocampus	Mouse 1	Slide-seq	Ndufaf4	944	839	0.567752656248013	0.534027416065462	0.600861355401337	3.99930889334822	3.17638607450964e-05	0.00020408659315754	low_bias	FALSE	FALSE	NA	NA
826	Hippocampus	Mouse 1	Slide-seq	Ndufaf5	246	241	0.596043587027988	0.531738644093759	0.657210570966556	2.97086352709325	0.00148481856421626	0.00630379774887206	low_bias	FALSE	FALSE	NA	NA
827	Hippocampus	Mouse 1	Slide-seq	Ndufb3	2810	2468	0.458564218037973	0.439297406855131	0.477955733110798	-4.26561637667577	9.96755331831468e-06	7.22984771440365e-05	low_bias	FALSE	FALSE	NA	NA
828	Hippocampus	Mouse 1	Slide-seq	Ndufb5	283	269	0.36524084171335	0.309469356802635	0.424878989696575	-4.42305569221444	4.86573215493087e-06	3.7263925347568e-05	paternal	FALSE	FALSE	NA	NA
829	Hippocampus	Mouse 1	Slide-seq	Ndufb6	1374	1272	0.574310313229841	0.547082995438555	0.601094308731572	5.41676278016672	3.03438860583575e-08	3.24751172570117e-07	low_bias	FALSE	FALSE	NA	NA
830	Hippocampus	Mouse 1	Slide-seq	Ndufb7	1143	1062	0.44013780618325	0.41061148196418	0.470093871572996	-3.98232551791073	3.4122111391077e-05	0.000217768496615997	low_bias	FALSE	FALSE	NA	NA
831	Hippocampus	Mouse 1	Slide-seq	Ndufb8	3421	2945	0.59941953857999	0.582157847894812	0.616437961964956	11.2883787158078	7.48869230679706e-30	2.88632800870472e-28	low_bias	FALSE	FALSE	NA	NA
832	Hippocampus	Mouse 1	Slide-seq	Ndufs5	5459	4307	0.26887232722334	0.256548896890879	0.281563528103366	-31.4416407608666	2.73053515039235e-217	8.47471883255984e-215	paternal	FALSE	FALSE	NA	NA
833	Hippocampus	Mouse 1	Slide-seq	Ndufs6	1674	1544	0.574422311243574	0.549554505267746	0.59891920470971	5.93622622432611	1.45828649141398e-09	1.81807937417933e-08	low_bias	FALSE	FALSE	NA	NA
834	Hippocampus	Mouse 1	Slide-seq	Ndufv1	1029	944	0.416515919988843	0.385633524693684	0.448067750543614	-5.24202174248536	7.94133246851736e-08	8.07414440807705e-07	low_bias	FALSE	FALSE	NA	NA
835	Hippocampus	Mouse 1	Slide-seq	Nedd4	2072	1813	0.389359531117913	0.367728307698192	0.411435183381771	-9.78595210185459	6.46859358567718e-23	1.84276794080862e-21	paternal	FALSE	FALSE	NA	NA
836	Hippocampus	Mouse 1	Slide-seq	Nefl	6417	4360	0.481407043415859	0.468334781496027	0.494504808103767	-2.83860256306758	0.00226557774570821	0.0090332061977291	low_bias	FALSE	FALSE	NA	NA
837	Hippocampus	Mouse 1	Slide-seq	Nell2	1531	1231	0.786672261821829	0.764500298592467	0.8072829776519	20.4752383539449	1.78996270346388e-93	2.39895683234693e-91	maternal	FALSE	FALSE	NA	NA
838	Hippocampus	Mouse 1	Slide-seq	Nfia	206	202	0.601629247012532	0.531414180946721	0.667898172486818	2.87853855751672	0.00199761219352434	0.00816814836712837	maternal	FALSE	FALSE	NA	NA
839	Hippocampus	Mouse 1	Slide-seq	Nfix	414	395	0.599203171756336	0.550022523855424	0.646463607813446	3.9938159394342	3.25091716387599e-05	0.000208603465890933	low_bias	FALSE	FALSE	NA	NA
840	Hippocampus	Mouse 1	Slide-seq	Nfu1	952	865	0.416270651035342	0.38349943283818	0.449799096763189	-4.94954560229055	3.71934738080278e-07	3.43239303671268e-06	low_bias	FALSE	FALSE	NA	NA
841	Hippocampus	Mouse 1	Slide-seq	Nhlrc1	218	204	0.352695848522977	0.289046931826507	0.422040363832913	-4.147509628358	1.68055669532745e-05	0.000115503995714988	paternal	FALSE	TRUE	NA	NA
842	Hippocampus	Mouse 1	Slide-seq	Nicn1	1223	1083	0.559406718416688	0.529749901910353	0.588645527285781	3.9920756212093	3.27487388221401e-05	0.00020991229655887	low_bias	FALSE	FALSE	NA	NA
843	Hippocampus	Mouse 1	Slide-seq	Nif3l1	334	321	0.748703664002285	0.697447269650583	0.793843289513549	8.51106556338828	8.61710735979009e-18	1.9849641445579e-16	maternal	FALSE	FALSE	NA	NA
844	Hippocampus	Mouse 1	Slide-seq	Nipa1	410	394	0.42806034471071	0.37931618444543	0.478242014883735	-2.85934398796319	0.00212259086990872	0.00854236116696236	low_bias	FALSE	FALSE	NA	NA
845	Hippocampus	Mouse 1	Slide-seq	Nipsnap1	930	833	0.629326394382847	0.596508848223932	0.660991709746118	7.64987995709986	1.00583509220277e-14	1.90109280087171e-13	maternal	FALSE	FALSE	NA	NA
846	Hippocampus	Mouse 1	Slide-seq	Nkain2	142	136	0.217330486155428	0.155207933715979	0.295616922094831	-6.20429843156767	2.74707205850133e-10	3.64853241643746e-09	paternal	FALSE	FALSE	NA	NA
847	Hippocampus	Mouse 1	Slide-seq	Nme1	4652	3595	0.525808841894838	0.510670127684812	0.540900258822873	3.40787744874495	0.000327351457376413	0.00170228531230045	low_bias	FALSE	FALSE	NA	NA
848	Hippocampus	Mouse 1	Slide-seq	Nmnat2	1420	1254	0.565173470833336	0.537718390573886	0.592234484317315	4.72300828127218	1.16190691592944e-06	9.87286035048404e-06	low_bias	FALSE	FALSE	NA	NA
849	Hippocampus	Mouse 1	Slide-seq	Nmrk1	181	178	0.898900273400929	0.843922351307343	0.935981433285141	8.78669077858348	7.70149996764267e-19	1.8923227212162e-17	maternal	FALSE	FALSE	NA	NA
850	Hippocampus	Mouse 1	Slide-seq	Noa1	189	181	0.620463862807088	0.546371280469423	0.689335688135716	3.21781327985897	0.000645859388203551	0.00304203898740922	maternal	FALSE	FALSE	NA	NA
851	Hippocampus	Mouse 1	Slide-seq	Nol4	465	431	0.569905888658687	0.522173656305666	0.616372993000749	2.92108177232393	0.00174409129925763	0.00724289182515651	low_bias	FALSE	FALSE	NA	NA
852	Hippocampus	Mouse 1	Slide-seq	Nolc1	1207	1038	0.553019436941769	0.522460205440491	0.583183242971824	3.4620869175945	0.000268002011820984	0.00143152886205466	low_bias	FALSE	FALSE	NA	NA
853	Hippocampus	Mouse 1	Slide-seq	Nosip	216	207	0.304353186833538	0.244343348689077	0.371848748668169	-5.46801661673775	2.27549613561351e-08	2.48033284874545e-07	paternal	FALSE	FALSE	NA	NA
854	Hippocampus	Mouse 1	Slide-seq	Npc1	505	473	0.340313326534802	0.298536573354804	0.384729818423283	-6.88122345406182	2.96703411679765e-12	4.79358909226185e-11	paternal	FALSE	FALSE	NA	NA
855	Hippocampus	Mouse 1	Slide-seq	Npy	963	537	0.412276571141955	0.377746331567267	0.447692292474495	-4.90529878735912	4.66426132576916e-07	4.22506129616909e-06	low_bias	FALSE	FALSE	NA	NA
856	Hippocampus	Mouse 1	Slide-seq	Npy1r	156	143	0.638481690037142	0.555913396214499	0.713607060572453	3.30506190819824	0.000474777115945765	0.00234093700061219	maternal	FALSE	FALSE	NA	NA
857	Hippocampus	Mouse 1	Slide-seq	Nr2f1	208	199	0.312523411656044	0.252080254966645	0.380094153090114	-5.2697124017863	6.83188382791552e-08	7.01457028189116e-07	paternal	FALSE	FALSE	NA	NA
858	Hippocampus	Mouse 1	Slide-seq	Nras	379	357	0.580566587175136	0.527991351697454	0.631374237919533	3.05233415312026	0.00113534584982145	0.00498149886636688	low_bias	FALSE	FALSE	NA	NA
859	Hippocampus	Mouse 1	Slide-seq	Nrbp1	508	485	0.619591284976048	0.575301260878105	0.661976321077101	5.29369190592188	5.99356610746254e-08	6.21160972508025e-07	maternal	FALSE	FALSE	NA	NA
860	Hippocampus	Mouse 1	Slide-seq	Nrcam	1381	1218	0.441291790538698	0.413858542950694	0.469088186109646	-4.20852112071834	1.2852375306968e-05	9.14239531787577e-05	low_bias	FALSE	FALSE	NA	NA
861	Hippocampus	Mouse 1	Slide-seq	Nrgn	1940	1608	0.615614959174768	0.593098604324379	0.637646569721937	10.0008735506923	7.55292954395317e-24	2.2159017671986e-22	maternal	FALSE	FALSE	NA	NA
862	Hippocampus	Mouse 1	Slide-seq	Nrip1	151	147	0.350958528499781	0.277715919299706	0.431965288199746	-3.60612503108673	0.00015540171382912	0.000871106374952778	paternal	FALSE	FALSE	NA	NA
863	Hippocampus	Mouse 1	Slide-seq	Nrip3	4213	3060	0.58855862369256	0.572337865795805	0.604589193522023	10.7487949860801	3.00204276054448e-27	1.03526585724741e-25	low_bias	FALSE	FALSE	NA	NA
864	Hippocampus	Mouse 1	Slide-seq	Nrsn1	5220	4092	0.573217980823304	0.558847030248556	0.587466364576477	10.08374172365	3.25975472582726e-24	9.80753756030783e-23	low_bias	FALSE	FALSE	NA	NA
865	Hippocampus	Mouse 1	Slide-seq	Nrxn1	3867	2956	0.467958048451797	0.451338595482717	0.484648900298227	-3.83573566238373	6.25944997353973e-05	0.00038171640634916	low_bias	FALSE	FALSE	NA	NA
866	Hippocampus	Mouse 1	Slide-seq	Nsa2	2093	1767	0.619962155498493	0.597382335113522	0.64203445913907	10.3227107968867	2.78149728843536e-25	8.91439647277353e-24	maternal	FALSE	FALSE	NA	NA
867	Hippocampus	Mouse 1	Slide-seq	Nsf	5138	3616	0.460702973020331	0.446575961255539	0.474893398966165	-5.52657400730609	1.63272274029756e-08	1.82697647049995e-07	low_bias	FALSE	FALSE	NA	NA
868	Hippocampus	Mouse 1	Slide-seq	Nsg1	1076	988	0.416375887436935	0.386675745144729	0.446695797747893	-5.46218990654314	2.35148286928463e-08	2.55371905712181e-07	low_bias	FALSE	FALSE	NA	NA
869	Hippocampus	Mouse 1	Slide-seq	Nsmce3	279	270	0.337700328774962	0.283086319500501	0.397015808604661	-5.26950220009333	6.83971156874244e-08	7.01457028189116e-07	paternal	FALSE	FALSE	NA	NA
870	Hippocampus	Mouse 1	Slide-seq	Nt5c2	378	357	0.576373580430108	0.523677186488654	0.627388223005188	2.88943010348697	0.00192970397994443	0.00791339664098215	low_bias	FALSE	FALSE	NA	NA
871	Hippocampus	Mouse 1	Slide-seq	Ntpcr	207	201	0.296284469158874	0.236436365158824	0.364058743168855	-5.63070457571267	8.97374589578655e-09	1.0335581942862e-07	paternal	FALSE	FALSE	NA	NA
872	Hippocampus	Mouse 1	Slide-seq	Ntrk3	759	667	0.56797747280342	0.530347989454345	0.604838440886528	3.5985693305922	0.000159986277515128	0.000892562988180424	low_bias	FALSE	FALSE	NA	NA
873	Hippocampus	Mouse 1	Slide-seq	Nub1	333	314	0.37853683940615	0.326351466024096	0.433694607731698	-4.33037043741253	7.4429355429572e-06	5.55582163250869e-05	paternal	FALSE	FALSE	NA	NA
874	Hippocampus	Mouse 1	Slide-seq	Nudt19	1038	963	0.428788391270135	0.397559985251951	0.460594360063204	-4.45176465051938	4.25837410765048e-06	3.29548977858463e-05	low_bias	FALSE	FALSE	NA	NA
875	Hippocampus	Mouse 1	Slide-seq	Nudt5	345	330	0.791051596590912	0.743182774724949	0.832014797486486	9.90906855946784	1.9008690270614e-23	5.49481600616719e-22	maternal	FALSE	FALSE	NA	NA
876	Hippocampus	Mouse 1	Slide-seq	Nvl	253	240	0.341646597740931	0.283289314880794	0.405228436183836	-4.81904567934526	7.21232640317187e-07	6.34792370141859e-06	paternal	FALSE	FALSE	NA	NA
877	Hippocampus	Mouse 1	Slide-seq	Nxph1	155	146	0.639489209243822	0.558252327875091	0.713454943454997	3.38064898944223	0.000361574290041837	0.00185570373226868	maternal	FALSE	FALSE	NA	NA
878	Hippocampus	Mouse 1	Slide-seq	Oaz1	6356	4976	0.532311662404961	0.519229825058741	0.545349227458777	4.93339463521584	4.04063222418542e-07	3.71725557348228e-06	low_bias	FALSE	FALSE	NA	NA
879	Hippocampus	Mouse 1	Slide-seq	Ociad2	1716	1419	0.464464245668618	0.439295162913267	0.489815644130822	-2.80171295519828	0.00254160398707345	0.0099257210011736	low_bias	FALSE	FALSE	NA	NA
880	Hippocampus	Mouse 1	Slide-seq	Ocrl	397	370	0.601208901666831	0.549692802836905	0.650577792161076	3.88965444018475	5.0193532905106e-05	0.000311569751096221	maternal	TRUE	FALSE	NA	NA
881	Hippocampus	Mouse 1	Slide-seq	Odc1	291	278	0.157491546872441	0.119037456448446	0.205470619338508	-10.3339049450751	2.47516822573416e-25	7.97599291101332e-24	paternal	FALSE	FALSE	NA	NA
882	Hippocampus	Mouse 1	Slide-seq	Ogdhl	161	158	0.620245560688384	0.540598880001127	0.693902425995061	2.99289545230592	0.00138172198119363	0.00593446068688918	maternal	FALSE	FALSE	NA	NA
883	Hippocampus	Mouse 1	Slide-seq	Ogfod1	600	566	0.428925068170126	0.388347586061355	0.47048111889797	-3.40708650332365	0.00032830156881324	0.00170572189541117	low_bias	FALSE	FALSE	NA	NA
884	Hippocampus	Mouse 1	Slide-seq	Ogfrl1	3072	2311	0.639941982121069	0.621426805424195	0.658049908429198	14.4675722421453	9.7103377596621e-48	6.29251228227773e-46	maternal	FALSE	FALSE	NA	NA
885	Hippocampus	Mouse 1	Slide-seq	Oip5os1	1423	1291	0.549350787547374	0.52228473168313	0.57612789234132	3.6389172550643	0.00013689337247293	0.000777707338605848	low_bias	FALSE	FALSE	NA	NA
886	Hippocampus	Mouse 1	Slide-seq	Ola1	339	324	0.324044061674263	0.274350852622312	0.378048897527074	-6.19390048692259	2.93466456772584e-10	3.87152504605801e-09	paternal	FALSE	FALSE	NA	NA
887	Hippocampus	Mouse 1	Slide-seq	Olfm1	9517	5576	0.542729776920232	0.532353090362587	0.553069517057082	8.20901941197564	1.11501089965908e-16	2.39971506397431e-15	low_bias	FALSE	FALSE	NA	NA
888	Hippocampus	Mouse 1	Slide-seq	Osbpl5	246	237	0.624598389868475	0.55994420183199	0.685095602439682	3.79684121567444	7.32757967055095e-05	0.000440925890992234	maternal	FALSE	TRUE	Conflicting Data	Unknown
889	Hippocampus	Mouse 1	Slide-seq	Osbpl6	305	288	0.406655388699126	0.350652362282203	0.465194985619078	-3.17002378583289	0.000762132297182163	0.00351941594086391	low_bias	FALSE	FALSE	NA	NA
890	Hippocampus	Mouse 1	Slide-seq	Otub1	785	726	0.655074582589412	0.619851436316768	0.688673282812236	8.41190140074186	2.01708474864573e-17	4.55737500489036e-16	maternal	FALSE	FALSE	NA	NA
891	Hippocampus	Mouse 1	Slide-seq	Otud5	163	158	0.696172137335433	0.618497766210544	0.764064623686499	4.79326268238851	8.20452706840317e-07	7.16771794405533e-06	maternal	TRUE	FALSE	NA	NA
892	Hippocampus	Mouse 1	Slide-seq	Oxr1	1645	1466	0.459428176847296	0.434395504761485	0.484667274996517	-3.21131911568761	0.00066063560892809	0.00310172626261859	low_bias	FALSE	FALSE	NA	NA
893	Hippocampus	Mouse 1	Slide-seq	Pacrg	272	260	0.352762899654417	0.296086933600932	0.413908423374294	-4.68507243356776	1.39930471137251e-06	1.17211646064825e-05	paternal	FALSE	TRUE	NA	NA
894	Hippocampus	Mouse 1	Slide-seq	Paf1	671	607	0.414477880853673	0.375545872866333	0.454508289050519	-4.23873653424782	1.12390634206267e-05	8.05306889324854e-05	low_bias	FALSE	FALSE	NA	NA
895	Hippocampus	Mouse 1	Slide-seq	Pafah1b1	2508	2148	0.469394735005935	0.449368439519874	0.489520081834038	-3.03971731575735	0.00118400147780487	0.0051642431321119	low_bias	FALSE	FALSE	NA	NA
896	Hippocampus	Mouse 1	Slide-seq	Pafah1b3	148	142	0.622899671466992	0.539197630142669	0.699860878870613	2.91143015504303	0.00179889166926988	0.00743903518491199	maternal	FALSE	FALSE	NA	NA
897	Hippocampus	Mouse 1	Slide-seq	Paics	1186	1096	0.446033380913166	0.416707420959462	0.475739887664033	-3.62410767949248	0.000144980395571802	0.000821020678949465	low_bias	FALSE	FALSE	NA	NA
898	Hippocampus	Mouse 1	Slide-seq	Pakap	2065	1683	0.539392704262126	0.516332546227904	0.56228545661219	3.41236592932912	0.000322007989028145	0.00167597626769547	low_bias	FALSE	FALSE	NA	NA
899	Hippocampus	Mouse 1	Slide-seq	Pantr1	1122	1021	0.35108019729324	0.32262752393494	0.380632113927434	-9.64140825288285	2.67248067366786e-22	7.39888194019688e-21	paternal	FALSE	FALSE	NA	NA
900	Hippocampus	Mouse 1	Slide-seq	Paqr8	1248	1166	0.554762058936012	0.525932331544566	0.583227892004002	3.78837818279919	7.58169553253994e-05	0.000455287765329817	low_bias	FALSE	FALSE	NA	NA
901	Hippocampus	Mouse 1	Slide-seq	Park7	3640	2939	0.551414083803254	0.534157899638264	0.568547361755726	5.93565316499924	1.46338971141128e-09	1.82059264307855e-08	low_bias	FALSE	FALSE	NA	NA
902	Hippocampus	Mouse 1	Slide-seq	Parm1	248	224	0.405902811015426	0.343493301288297	0.471507635442572	-2.85515458014453	0.00215079432921796	0.00862805044857028	low_bias	FALSE	FALSE	NA	NA
903	Hippocampus	Mouse 1	Slide-seq	Parn	221	209	0.359651089388258	0.29689706371294	0.427602450381061	-4.04488081502291	2.61748748079698e-05	0.000172269237435935	paternal	FALSE	FALSE	NA	NA
904	Hippocampus	Mouse 1	Slide-seq	Pcbd2	338	321	0.594597279060844	0.539167367066263	0.647716229411049	3.38922640888941	0.000350450564151175	0.00180018029337934	low_bias	FALSE	FALSE	NA	NA
905	Hippocampus	Mouse 1	Slide-seq	Pccb	833	759	0.405073054420845	0.370471404451736	0.440644363690503	-5.27171971446901	6.75756831794242e-08	6.95451664413725e-07	low_bias	FALSE	FALSE	NA	NA
906	Hippocampus	Mouse 1	Slide-seq	Pcdh20	419	374	0.608825373718311	0.559300468163914	0.656205811765822	4.33588824313723	7.25863461440112e-06	5.42511639050994e-05	maternal	FALSE	FALSE	NA	NA
907	Hippocampus	Mouse 1	Slide-seq	Pcsk1n	3208	2851	0.575474406519067	0.557519267593232	0.593232536560109	8.32091948233196	4.36417649346293e-17	9.56711850630146e-16	low_bias	TRUE	FALSE	NA	NA
908	Hippocampus	Mouse 1	Slide-seq	Pcsk2	2403	1926	0.455020109354087	0.434119045255089	0.476080864163237	-4.26204308519751	1.01283187459636e-05	7.32842891349045e-05	low_bias	FALSE	FALSE	NA	NA
909	Hippocampus	Mouse 1	Slide-seq	Pcyt1b	196	184	0.625639114760676	0.552560433725645	0.693404782219844	3.39503422709305	0.000343100107497821	0.00176858508209322	maternal	TRUE	FALSE	NA	NA
910	Hippocampus	Mouse 1	Slide-seq	Pdcd5	1811	1583	0.562996360101419	0.538593956181325	0.587097583753442	5.13606600798037	1.40274577544086e-07	1.36052497331821e-06	low_bias	FALSE	FALSE	NA	NA
911	Hippocampus	Mouse 1	Slide-seq	Pdcl	184	177	0.372887040232396	0.303493781212862	0.447942656142417	-3.34455193959682	0.000412077981439459	0.00207163159126044	paternal	FALSE	FALSE	NA	NA
912	Hippocampus	Mouse 1	Slide-seq	Pde1a	1483	1190	0.415795228553365	0.389864014087651	0.442201172998358	-6.30759113738845	1.41705849413174e-10	1.94787737526687e-09	low_bias	FALSE	FALSE	NA	NA
913	Hippocampus	Mouse 1	Slide-seq	Pde8b	278	264	0.599420075726083	0.538358111257094	0.657543023680476	3.2332561088078	0.000611938944012286	0.00291251327912869	low_bias	FALSE	FALSE	NA	NA
914	Hippocampus	Mouse 1	Slide-seq	Pdha1	683	649	0.566132830936921	0.527116774963517	0.604346047032286	3.37856681326725	0.000364323620547938	0.00186818816554016	low_bias	TRUE	FALSE	NA	NA
915	Hippocampus	Mouse 1	Slide-seq	Pdhb	3465	2739	0.200575420408492	0.18731590923225	0.214525767257365	-32.5939576453872	2.497486001757e-233	8.66333820727119e-231	paternal	FALSE	FALSE	NA	NA
916	Hippocampus	Mouse 1	Slide-seq	Pdk1	495	432	0.637454936011013	0.591031371416187	0.681449029658534	5.75545987921831	4.32031212754491e-09	5.09537612322647e-08	maternal	FALSE	FALSE	NA	NA
917	Hippocampus	Mouse 1	Slide-seq	Pdlim7	561	528	0.633010910716514	0.590898257205786	0.673186143578345	6.14344296151194	4.03758389953803e-10	5.255989460392e-09	maternal	FALSE	FALSE	NA	NA
918	Hippocampus	Mouse 1	Slide-seq	Pdrg1	351	329	0.377417862992064	0.325909908160624	0.431851162495046	-4.42509246084587	4.82004925415157e-06	3.69620682077137e-05	paternal	FALSE	FALSE	NA	NA
919	Hippocampus	Mouse 1	Slide-seq	Pdzd11	380	364	0.605515392367787	0.553378771196361	0.655356291442123	4.00152968957592	3.1467148247958e-05	0.000202578355041712	maternal	TRUE	FALSE	NA	NA
920	Hippocampus	Mouse 1	Slide-seq	Pecam1	175	170	0.674235668378073	0.59984279322619	0.740775065844811	4.50970818046552	3.24584312377681e-06	2.56922642965259e-05	maternal	FALSE	FALSE	NA	NA
921	Hippocampus	Mouse 1	Slide-seq	Pef1	893	836	0.418543282529572	0.385246040457685	0.452599636049844	-4.74451522117918	1.04503131905246e-06	8.95719431461101e-06	low_bias	FALSE	FALSE	NA	NA
922	Hippocampus	Mouse 1	Slide-seq	Peg13	167	157	0.0538936022245261	0.0279352378977374	0.101455770185959	-8.37586672263694	2.74094607810466e-17	6.1224844782512e-16	paternal	FALSE	TRUE	Imprinted	Paternal
923	Hippocampus	Mouse 1	Slide-seq	Peg3	2401	1992	0.00416443738823882	0.00221366506953526	0.00782083553669834	-17.2806404268218	3.29065931204478e-67	2.98538737894278e-65	paternal	FALSE	TRUE	Imprinted	Paternal
924	Hippocampus	Mouse 1	Slide-seq	Pet100	435	420	0.424827087098473	0.377781904654737	0.473274656620885	-3.09195380561126	0.000994218949910537	0.0044415978391079	low_bias	FALSE	FALSE	NA	NA
925	Hippocampus	Mouse 1	Slide-seq	Pex6	157	154	0.357214685390342	0.284184954443234	0.437540191816847	-3.49351262205089	0.000238355223978208	0.00129070776473782	paternal	FALSE	FALSE	NA	NA
926	Hippocampus	Mouse 1	Slide-seq	Pgm2l1	3619	2589	0.592212071817738	0.575186916107472	0.609018714063569	10.6495847139006	8.75723232982951e-27	2.96789649706923e-25	low_bias	FALSE	FALSE	NA	NA
927	Hippocampus	Mouse 1	Slide-seq	Pgr	188	179	0.691171766548074	0.618673019702953	0.755337799811829	5.00866993307909	2.74037359179035e-07	2.55291991639616e-06	maternal	FALSE	FALSE	NA	NA
928	Hippocampus	Mouse 1	Slide-seq	Phactr1	1404	1257	0.584914502933682	0.558054635456267	0.611279027751307	6.25247292964437	2.02001894191288e-10	2.73212194964684e-09	low_bias	FALSE	FALSE	NA	NA
929	Hippocampus	Mouse 1	Slide-seq	Phax	836	761	0.423073565405096	0.388016852896263	0.458922443602709	-4.26385965152736	1.00462838031271e-05	7.27800191486985e-05	low_bias	FALSE	FALSE	NA	NA
930	Hippocampus	Mouse 1	Slide-seq	Phb	705	653	0.842760817326407	0.812497975625912	0.86892719321997	15.7947671001429	1.69019699100619e-56	1.29442748778747e-54	maternal	FALSE	FALSE	NA	NA
931	Hippocampus	Mouse 1	Slide-seq	Phgdh	572	547	0.372470405484514	0.332325363342082	0.414454666532795	-5.92585799460333	1.55335487199671e-09	1.92439783196735e-08	paternal	FALSE	FALSE	NA	NA
932	Hippocampus	Mouse 1	Slide-seq	Phkb	178	175	0.348527145724045	0.280335839600992	0.423543692145683	-3.94305369812382	4.02253165314931e-05	0.000253428089301512	paternal	FALSE	FALSE	NA	NA
933	Hippocampus	Mouse 1	Slide-seq	Phlpp2	254	242	0.37723264770989	0.317337329978885	0.441127765911529	-3.78741489954689	7.61113980976263e-05	0.000456200616447983	paternal	FALSE	FALSE	NA	NA
934	Hippocampus	Mouse 1	Slide-seq	Phyhipl	180	177	0.623288192773952	0.548458177126774	0.692666264141326	3.25818272597745	0.000560640906502262	0.00269445755961193	maternal	FALSE	FALSE	NA	NA
935	Hippocampus	Mouse 1	Slide-seq	Pigp	363	346	0.343920055310371	0.294963412766643	0.396433370514292	-5.72773336580899	5.0890685750045e-09	5.96624997749534e-08	paternal	FALSE	FALSE	NA	NA
936	Hippocampus	Mouse 1	Slide-seq	Pik3ca	492	462	0.577661988164638	0.531630419849073	0.622382952537194	3.35867292492937	0.000391588516873127	0.00198555243680209	low_bias	FALSE	FALSE	NA	NA
937	Hippocampus	Mouse 1	Slide-seq	Pim2	277	266	0.599960247136635	0.539362610387908	0.657646115583992	3.27484898633092	0.000528592352117432	0.00255800214751594	low_bias	TRUE	FALSE	NA	NA
938	Hippocampus	Mouse 1	Slide-seq	Pip4k2c	396	366	0.659927378617065	0.60970925104739	0.706791340472685	6.11369847821939	4.86740807425461e-10	6.25339987230488e-09	maternal	FALSE	FALSE	NA	NA
939	Hippocampus	Mouse 1	Slide-seq	Pisd	3096	2602	0.150167243647217	0.137773347590183	0.163464702401251	-34.4527754323692	2.04600250717389e-260	7.54079799050277e-258	paternal	FALSE	FALSE	NA	NA
940	Hippocampus	Mouse 1	Slide-seq	Pisd-ps1	172	164	0.35636435342701	0.285767962207122	0.433808167011724	-3.63972090362487	0.000136466853242627	0.000776842224636586	paternal	FALSE	FALSE	NA	NA
941	Hippocampus	Mouse 1	Slide-seq	Pja1	656	615	0.618870354629224	0.57935153172669	0.656875351915215	5.88852795146115	1.94825326489635e-09	2.36883494909149e-08	maternal	TRUE	FALSE	NA	NA
942	Hippocampus	Mouse 1	Slide-seq	Pja2	2775	2239	0.527664432978504	0.50797614315941	0.54726704560071	2.80917655302336	0.00248342000245568	0.00973718600696885	low_bias	FALSE	FALSE	NA	NA
943	Hippocampus	Mouse 1	Slide-seq	Pkig	576	528	0.56414729734342	0.521504321087062	0.60586213220804	3.00116380378064	0.00134474922438866	0.0058095136822124	low_bias	FALSE	FALSE	NA	NA
944	Hippocampus	Mouse 1	Slide-seq	Pkm	8221	5527	0.564811338256018	0.553506594015612	0.576049087850144	11.3691487462157	2.97828293599424e-30	1.1708622982372e-28	low_bias	FALSE	FALSE	NA	NA
945	Hippocampus	Mouse 1	Slide-seq	Pla2g7	1357	1217	0.144318405065256	0.12620103697998	0.164546909915231	-22.9516601574671	7.09142054061558e-117	1.22994432141206e-114	paternal	FALSE	FALSE	NA	NA
946	Hippocampus	Mouse 1	Slide-seq	Plcb4	802	712	0.444057932339589	0.408136113922175	0.48057424070895	-3.05795484925497	0.00111426575381462	0.00490360085839167	low_bias	FALSE	FALSE	NA	NA
947	Hippocampus	Mouse 1	Slide-seq	Pld3	828	763	0.570153136881769	0.534799130701387	0.60480577379383	3.94922042079294	3.92030640435225e-05	0.000247516561739456	low_bias	FALSE	FALSE	NA	NA
948	Hippocampus	Mouse 1	Slide-seq	Plekha1	197	192	0.375017353951353	0.308130650574787	0.447041898814094	-3.42646394722393	0.000305747466422756	0.00160408612944395	paternal	FALSE	FALSE	NA	NA
949	Hippocampus	Mouse 1	Slide-seq	Plekha2	430	359	0.604925690118332	0.55496891248513	0.65278316438143	4.15106578516406	1.65465310315937e-05	0.000114094033673225	maternal	FALSE	FALSE	NA	NA
950	Hippocampus	Mouse 1	Slide-seq	Plekha5	375	343	0.598571557164913	0.545682041836395	0.649261449009333	3.69448103106056	0.00011016817029444	0.000646429552463991	low_bias	FALSE	FALSE	NA	NA
951	Hippocampus	Mouse 1	Slide-seq	Plekhb1	2843	2395	0.438923604036119	0.419618641286311	0.458415208632757	-6.23118374041504	2.31461881038296e-10	3.10918157740963e-09	low_bias	FALSE	FALSE	NA	NA
952	Hippocampus	Mouse 1	Slide-seq	Plekhg1	557	487	0.694989106461971	0.653206937263464	0.73378886780494	8.65149667029313	2.54141876580418e-18	6.04304292820453e-17	maternal	FALSE	FALSE	NA	NA
953	Hippocampus	Mouse 1	Slide-seq	Plekhj1	202	194	0.747976378312537	0.681823009555835	0.804322883623942	6.68034652509928	1.19188954694198e-11	1.81148779853528e-10	maternal	FALSE	FALSE	NA	NA
954	Hippocampus	Mouse 1	Slide-seq	Plp1	19378	5024	0.540991329295666	0.527672579287045	0.554251770752671	6.1398201009791	4.1307493976585e-10	5.36542493347845e-09	low_bias	TRUE	FALSE	NA	NA
955	Hippocampus	Mouse 1	Slide-seq	Plpbp	274	269	0.739809723806099	0.682881090318892	0.78966639801887	7.51957443209498	2.74774127209555e-14	5.04779759549764e-13	maternal	FALSE	FALSE	NA	NA
956	Hippocampus	Mouse 1	Slide-seq	Plpp1	354	333	0.624819064442597	0.570647169681499	0.67603630869224	4.52252183601803	3.05535901616869e-06	2.42495990825663e-05	maternal	FALSE	FALSE	NA	NA
957	Hippocampus	Mouse 1	Slide-seq	Pls1	401	353	0.589429749130485	0.537960857969653	0.639012525453709	3.45256620048623	0.000277640601681235	0.00147632698657732	low_bias	FALSE	FALSE	NA	NA
958	Hippocampus	Mouse 1	Slide-seq	Plvap	195	185	0.38924943834475	0.320375862873369	0.462845739035013	-2.98742020560957	0.0014067136388946	0.00602862669226852	paternal	FALSE	FALSE	NA	NA
959	Hippocampus	Mouse 1	Slide-seq	Plxdc1	168	159	0.681826272220878	0.604196650232265	0.750517175302473	4.49403489265286	3.49430847510329e-06	2.75480442215028e-05	maternal	FALSE	FALSE	NA	NA
960	Hippocampus	Mouse 1	Slide-seq	Pmm1	229	221	0.400637021666163	0.33701479760848	0.467795326490465	-2.94222461598353	0.00162931735915549	0.00684336500494295	low_bias	FALSE	FALSE	NA	NA
961	Hippocampus	Mouse 1	Slide-seq	Pmvk	645	594	0.298865937834098	0.262990028859849	0.337395440657925	-9.59273033384813	4.28921491124997e-22	1.16559909362401e-20	paternal	FALSE	FALSE	NA	NA
962	Hippocampus	Mouse 1	Slide-seq	Pnma2	573	529	0.687721086451122	0.646807987104271	0.725903253063066	8.56048706066135	5.61958423027344e-18	1.29955640023225e-16	maternal	FALSE	FALSE	NA	NA
963	Hippocampus	Mouse 1	Slide-seq	Pnpo	511	474	0.399483719508661	0.355675476593061	0.444961505715214	-4.36965426112858	6.22217027477803e-06	4.70412027055975e-05	paternal	FALSE	FALSE	NA	NA
964	Hippocampus	Mouse 1	Slide-seq	Pold3	248	227	0.594620967933232	0.528676944759245	0.657319014890807	2.85611302192354	0.00214431220442534	0.0086079027021758	low_bias	FALSE	FALSE	NA	NA
965	Hippocampus	Mouse 1	Slide-seq	Pole4	313	300	0.378944218027788	0.325096105727938	0.435950248886719	-4.17931636057684	1.46193355718752e-05	0.000102144812639038	paternal	FALSE	FALSE	NA	NA
966	Hippocampus	Mouse 1	Slide-seq	Poli	179	165	0.647199537525717	0.570349002669463	0.717121705502026	3.75144067069041	8.79106808122544e-05	0.000522063730865926	maternal	FALSE	FALSE	NA	NA
967	Hippocampus	Mouse 1	Slide-seq	Polr2j	211	203	0.221691481472081	0.16885694111457	0.285381381169515	-7.43288028728283	5.31290311594086e-14	9.55188709594611e-13	paternal	FALSE	FALSE	NA	NA
968	Hippocampus	Mouse 1	Slide-seq	Polr2l	518	496	0.963720148016158	0.943765640199854	0.976768189850725	14.2840620172965	1.3754418595922e-46	8.53787436422656e-45	maternal	FALSE	FALSE	NA	NA
969	Hippocampus	Mouse 1	Slide-seq	Polr3b	132	128	0.640598888296689	0.552179742801327	0.720400119134815	3.13699579256158	0.000853442883158059	0.00388929882688028	maternal	FALSE	FALSE	NA	NA
970	Hippocampus	Mouse 1	Slide-seq	Polr3e	242	231	0.197746699914226	0.150618492904678	0.255190794374928	-8.50500293803663	9.07954975208748e-18	2.08335038474941e-16	paternal	FALSE	FALSE	NA	NA
971	Hippocampus	Mouse 1	Slide-seq	Polr3h	373	349	0.37522681598126	0.325269123429431	0.427990405423619	-4.63922675654534	1.74857587800782e-06	1.44214712623946e-05	paternal	FALSE	FALSE	NA	NA
972	Hippocampus	Mouse 1	Slide-seq	Pon2	205	192	0.043896127645491	0.0226942109694279	0.0832191336220812	-9.03995820066696	7.83658686630549e-20	2.00053475110837e-18	paternal	FALSE	TRUE	Provisional Data	Maternal
973	Hippocampus	Mouse 1	Slide-seq	Pop4	353	332	0.576495722695899	0.522262970258539	0.628946003125842	2.8127080769416	0.002456311390393	0.00965014541582115	low_bias	FALSE	FALSE	NA	NA
974	Hippocampus	Mouse 1	Slide-seq	Ppdpf	672	638	0.420968437691629	0.382815792284395	0.460088932499564	-4.01473594604284	2.97561917521623e-05	0.000192614997543909	low_bias	FALSE	FALSE	NA	NA
975	Hippocampus	Mouse 1	Slide-seq	Ppib	250	244	0.631126062940757	0.567507246264944	0.690490494216749	4.04767224611992	2.58647562910396e-05	0.000170540413244973	maternal	FALSE	FALSE	NA	NA
976	Hippocampus	Mouse 1	Slide-seq	Ppih	139	131	0.763315434748923	0.681211189023824	0.829564308180804	5.68972009473178	6.36238903748281e-09	7.41482374585694e-08	maternal	FALSE	FALSE	NA	NA
977	Hippocampus	Mouse 1	Slide-seq	Ppil4	584	534	0.587936451860467	0.545241348295582	0.629348030786574	4.08601128152708	2.19426226401495e-05	0.000146540935117737	low_bias	FALSE	FALSE	NA	NA
978	Hippocampus	Mouse 1	Slide-seq	Ppp1cb	2508	2059	0.576892145862243	0.557158574079374	0.596383385280949	7.7130975977197	6.1400052715965e-15	1.18325526426812e-13	low_bias	FALSE	FALSE	NA	NA
979	Hippocampus	Mouse 1	Slide-seq	Ppp1r1a	995	894	0.549749787165212	0.517319220322007	0.581763017607329	3.06331960319163	0.00109448069247429	0.0048381953849482	low_bias	FALSE	FALSE	NA	NA
980	Hippocampus	Mouse 1	Slide-seq	Ppp2r2a	957	868	0.571760457913945	0.538531318818995	0.604354741570144	4.29457131333333	8.75156070659212e-06	6.40297189662205e-05	low_bias	FALSE	FALSE	NA	NA
981	Hippocampus	Mouse 1	Slide-seq	Ppp2r2c	1527	1374	0.431705545911526	0.406291425498544	0.457484414666593	-5.26509905226778	7.0056896222994e-08	7.1475002945847e-07	low_bias	FALSE	FALSE	NA	NA
982	Hippocampus	Mouse 1	Slide-seq	Ppp3ca	13842	5931	0.484718270354366	0.476228950665093	0.493216418109009	-3.59576692128505	0.000161718648364805	0.000900523956003072	low_bias	FALSE	FALSE	NA	NA
983	Hippocampus	Mouse 1	Slide-seq	Ppp3cb	1614	1391	0.439040808400617	0.413908020539908	0.464490225887725	-4.7686815848555	9.27177417940497e-07	7.99351642338467e-06	low_bias	FALSE	FALSE	NA	NA
984	Hippocampus	Mouse 1	Slide-seq	Ppp3r1	2183	1758	0.535815379276367	0.514358009782111	0.557140962241556	3.33507299403807	0.000426385056668462	0.00212723576918268	low_bias	FALSE	FALSE	NA	NA
985	Hippocampus	Mouse 1	Slide-seq	Prdm2	277	267	0.408186579026337	0.3499434836536	0.469127709453365	-2.99787067385958	0.00135936508062089	0.00586299469801987	low_bias	FALSE	FALSE	NA	NA
986	Hippocampus	Mouse 1	Slide-seq	Prdm8	155	142	NA	NA	NA	NA	NA	NA	paternal	FALSE	FALSE	NA	NA
987	Hippocampus	Mouse 1	Slide-seq	Prdx5	4193	3441	0.475490931174016	0.459699028126403	0.491332001998488	-3.09318318986768	0.000990109287987357	0.00442995028168547	low_bias	FALSE	FALSE	NA	NA
988	Hippocampus	Mouse 1	Slide-seq	Prkag1	477	459	0.412615038605005	0.36793522201521	0.458782312224261	-3.75868538046905	8.54042299612649e-05	0.000507690266211269	low_bias	FALSE	FALSE	NA	NA
989	Hippocampus	Mouse 1	Slide-seq	Prkar1a	1740	1553	0.449961085652505	0.425675937742998	0.474487078124428	-4.06997566578641	2.35090242929345e-05	0.000156117923711075	low_bias	FALSE	FALSE	NA	NA
990	Hippocampus	Mouse 1	Slide-seq	Prkcd	587	513	0.558837180794911	0.517546917544957	0.599329417976609	2.84482343964879	0.00222180232058274	0.00889475104173553	low_bias	FALSE	FALSE	NA	NA
991	Hippocampus	Mouse 1	Slide-seq	Prkce	2670	2119	0.580028899774394	0.560440350839615	0.599368529606687	8.07809248118954	3.28938541621581e-16	6.83010767585374e-15	low_bias	FALSE	FALSE	NA	NA
992	Hippocampus	Mouse 1	Slide-seq	Prkcg	269	254	0.41056748462478	0.351375374822062	0.472467681671538	-2.87708776914626	0.00200681971033699	0.00819544032677095	low_bias	FALSE	FALSE	NA	NA
993	Hippocampus	Mouse 1	Slide-seq	Prkcz	666	635	0.648185629169649	0.609858534930405	0.684694180289927	7.43598160862089	5.18971396127862e-14	9.38765129744173e-13	maternal	FALSE	FALSE	NA	NA
994	Hippocampus	Mouse 1	Slide-seq	Prkdc	204	196	0.620834518285807	0.549955672130656	0.686905587236305	3.37041306238903	0.000375277924140182	0.001912717302208	maternal	FALSE	FALSE	NA	NA
995	Hippocampus	Mouse 1	Slide-seq	Prmt5	178	166	0.760200279931905	0.689619059970803	0.818945096204276	6.49213091892343	4.23153311406387e-11	6.16132117867521e-10	maternal	FALSE	FALSE	NA	NA
996	Hippocampus	Mouse 1	Slide-seq	Prnp	3419	2944	0.565918174935212	0.548838927769291	0.582842296036934	7.66124499342382	9.20696022863164e-15	1.75140143445938e-13	low_bias	FALSE	FALSE	NA	NA
997	Hippocampus	Mouse 1	Slide-seq	Prpf19	1931	1694	0.463112770967559	0.439833258321116	0.486554201262533	-3.14433977045682	0.000832310211741344	0.00380484675292302	low_bias	FALSE	FALSE	NA	NA
998	Hippocampus	Mouse 1	Slide-seq	Prpf38b	359	324	0.0925966351295985	0.0650268590764557	0.130227230346605	-11.906284328742	5.48801161079425e-33	2.37961797565101e-31	paternal	FALSE	FALSE	NA	NA
999	Hippocampus	Mouse 1	Slide-seq	Prpf39	253	245	NA	NA	NA	NA	NA	NA	paternal	FALSE	FALSE	NA	NA
1000	Hippocampus	Mouse 1	Slide-seq	Prps1	879	790	0.38737223902444	0.353882906568	0.421961064785207	-6.38208138276554	8.7348536981633e-11	1.22350195387337e-09	paternal	TRUE	FALSE	NA	NA
1001	Hippocampus	Mouse 1	Slide-seq	Prps2	547	504	0.6032992940169	0.559260529653143	0.645725194369757	4.63060415360176	1.8230016174953e-06	1.49724798584537e-05	maternal	TRUE	FALSE	NA	NA
1002	Hippocampus	Mouse 1	Slide-seq	Prpsap1	295	287	0.6445091588928	0.586254361660731	0.698776139215811	4.82775262356378	6.90412340414138e-07	6.10399036195229e-06	maternal	FALSE	FALSE	NA	NA
1003	Hippocampus	Mouse 1	Slide-seq	Prr13	801	742	0.424806990272605	0.389343878799835	0.461061399400611	-4.12340288270311	1.86657949893765e-05	0.000126229579188479	low_bias	FALSE	FALSE	NA	NA
1004	Hippocampus	Mouse 1	Slide-seq	Prrt3	171	162	0.63537228498158	0.558125176108626	0.706223363555689	3.45166493574691	0.000278569561244059	0.00147818850888118	maternal	FALSE	FALSE	NA	NA
1005	Hippocampus	Mouse 1	Slide-seq	Prxl2a	2183	1922	0.431658666339203	0.409911104158328	0.453672962984712	-6.16470156844461	3.5308096016411e-10	4.6372347930685e-09	low_bias	FALSE	FALSE	NA	NA
1006	Hippocampus	Mouse 1	Slide-seq	Psap	1348	1241	0.673584275430492	0.647545710222587	0.698594556841317	12.4717809580313	5.32103223541278e-36	2.57197763051059e-34	maternal	FALSE	FALSE	NA	NA
1007	Hippocampus	Mouse 1	Slide-seq	Psat1	1391	1254	0.644138700238564	0.617237197396069	0.670159856705713	10.2717338935124	4.72454464774074e-25	1.47410792527657e-23	maternal	FALSE	FALSE	NA	NA
1008	Hippocampus	Mouse 1	Slide-seq	Psd	383	369	0.611630171488208	0.560250132342375	0.660643288573492	4.28477216288068	9.14632763203166e-06	6.66698319481961e-05	maternal	FALSE	FALSE	NA	NA
1009	Hippocampus	Mouse 1	Slide-seq	Psma3	1912	1706	0.451905431157662	0.428630027115967	0.475393140513418	-4.08551320359562	2.19897496790345e-05	0.000146689540562518	low_bias	FALSE	FALSE	NA	NA
1010	Hippocampus	Mouse 1	Slide-seq	Psma5	501	485	0.383284155403917	0.34082420911439	0.427602401783884	-5.17014387557745	1.16956917296765e-07	1.15141058647583e-06	paternal	FALSE	FALSE	NA	NA
1011	Hippocampus	Mouse 1	Slide-seq	Psma7	2122	1824	0.248808542779151	0.230514747621031	0.268048411368511	-22.0048969755158	1.29252970089847e-107	2.06001287735089e-105	paternal	FALSE	FALSE	NA	NA
1012	Hippocampus	Mouse 1	Slide-seq	Psmb1	3617	3061	0.540392807450168	0.523348628451084	0.55734301654056	4.73036193120314	1.12059954971222e-06	9.54938662522101e-06	low_bias	FALSE	FALSE	NA	NA
1013	Hippocampus	Mouse 1	Slide-seq	Psmb2	722	682	0.432097348149448	0.395705878916572	0.46923680844986	-3.64178561644485	0.000135376754895501	0.00077206646384794	low_bias	FALSE	FALSE	NA	NA
1014	Hippocampus	Mouse 1	Slide-seq	Psmb3	160	158	0.0316498052813789	0.0129995519117055	0.0750234267893585	-7.52752800601292	2.58549599780903e-14	4.76458434346245e-13	paternal	FALSE	FALSE	NA	NA
1015	Hippocampus	Mouse 1	Slide-seq	Psmb5	167	164	NA	NA	NA	NA	NA	NA	maternal	FALSE	FALSE	NA	NA
1016	Hippocampus	Mouse 1	Slide-seq	Psmb6	2034	1798	0.451038675290307	0.428355550969488	0.473927127013435	-4.26707827748787	9.90248411864303e-06	7.19149616350221e-05	low_bias	FALSE	FALSE	NA	NA
1017	Hippocampus	Mouse 1	Slide-seq	Psmc4	555	519	0.367533329102628	0.327099167855934	0.40992088059053	-6.0812267996911	5.96332235219823e-10	7.61162595474306e-09	paternal	FALSE	FALSE	NA	NA
1018	Hippocampus	Mouse 1	Slide-seq	Psmc5	2203	1976	0.430250279857172	0.40878868782959	0.451977227223841	-6.37199946812324	9.32897670202411e-11	1.30054315867225e-09	low_bias	FALSE	FALSE	NA	NA
1019	Hippocampus	Mouse 1	Slide-seq	Psmd2	582	554	0.584286955661694	0.54282623960282	0.624588029711273	4.03621790178292	2.71598844760255e-05	0.000177734271580661	low_bias	FALSE	FALSE	NA	NA
1020	Hippocampus	Mouse 1	Slide-seq	Psmd5	381	361	0.354974065174693	0.307156531812981	0.40587488453759	-5.52491724748413	1.64820472389905e-08	1.84080743500619e-07	paternal	FALSE	FALSE	NA	NA
1021	Hippocampus	Mouse 1	Slide-seq	Psmd7	1322	1191	0.554271820623025	0.526005752999928	0.582191165674363	3.82935828523096	6.42389213122156e-05	0.000390532906163026	low_bias	FALSE	FALSE	NA	NA
1022	Hippocampus	Mouse 1	Slide-seq	Psmd8	616	589	0.416137176787571	0.376634648643956	0.456747117325046	-4.09974182706321	2.06805640574121e-05	0.000138740939984709	low_bias	FALSE	FALSE	NA	NA
1023	Hippocampus	Mouse 1	Slide-seq	Psmg2	209	200	0.37499975539254	0.309468182884331	0.445456273689783	-3.50144969924265	0.000231367156208356	0.00125632791911664	paternal	FALSE	FALSE	NA	NA
1024	Hippocampus	Mouse 1	Slide-seq	Ptcd2	330	311	0.351802485383815	0.299885653631553	0.407476157117322	-5.16334613168107	1.21286994225989e-07	1.1920490082511e-06	paternal	FALSE	FALSE	NA	NA
1025	Hippocampus	Mouse 1	Slide-seq	Pter	448	388	0.633962918257338	0.587368352762569	0.678178786978376	5.60010888021004	1.07108606599625e-08	1.224068707593e-07	maternal	FALSE	FALSE	NA	NA
1026	Hippocampus	Mouse 1	Slide-seq	Ptgds	2374	1321	0.305369503410472	0.283357329341917	0.328308282423209	-15.5051240445023	1.60148757355369e-54	1.16592249645013e-52	paternal	FALSE	FALSE	NA	NA
1027	Hippocampus	Mouse 1	Slide-seq	Ptk2	394	371	0.41520746903665	0.365394135796368	0.466816323070645	-3.26872751618174	0.000540161420357727	0.00260289161642453	low_bias	FALSE	FALSE	NA	NA
1028	Hippocampus	Mouse 1	Slide-seq	Ptk2b	1485	1190	0.456606642889422	0.430893744306665	0.482552899335048	-3.34012424002718	0.000418704590805481	0.00209514876099596	low_bias	FALSE	FALSE	NA	NA
1029	Hippocampus	Mouse 1	Slide-seq	Ptma	380	370	0.0432608749707292	0.0264069787481325	0.0700970724493512	-12.1165543456261	4.31560777430736e-34	1.91346910113463e-32	paternal	FALSE	FALSE	NA	NA
1030	Hippocampus	Mouse 1	Slide-seq	Ptn	3581	2941	0.439904222948444	0.422850744338263	0.457100758011293	-6.9480151772862	1.85230578918104e-12	3.03417978855572e-11	low_bias	FALSE	FALSE	NA	NA
1031	Hippocampus	Mouse 1	Slide-seq	Ptov1	784	752	0.555268072417851	0.519255485489467	0.590709355616178	3.06348940958791	0.00109385974151168	0.0048381953849482	low_bias	FALSE	FALSE	NA	NA
1032	Hippocampus	Mouse 1	Slide-seq	Ptp4a1	384	373	0.387882716067564	0.33893113488649	0.439207078952265	-4.30721764064933	8.26604637225042e-06	6.10838038310285e-05	paternal	FALSE	FALSE	NA	NA
1033	Hippocampus	Mouse 1	Slide-seq	Ptpra	1154	1036	0.453764241043867	0.424258571062005	0.483598320527399	-3.09527402673576	0.000983155702885706	0.00440217857245027	low_bias	FALSE	FALSE	NA	NA
1034	Hippocampus	Mouse 1	Slide-seq	Ptprg	228	217	0.388342760033232	0.32499016152051	0.455707641309365	-3.2841925037885	0.000511375187057107	0.00249015646414183	paternal	FALSE	FALSE	NA	NA
1035	Hippocampus	Mouse 1	Slide-seq	Ptprn	2120	1786	0.45581128887672	0.433782205424512	0.478014641962587	-3.97263250833874	3.55413351537119e-05	0.000225848333406723	low_bias	FALSE	FALSE	NA	NA
1036	Hippocampus	Mouse 1	Slide-seq	Ptprn2	301	284	0.373208177256483	0.31803737411187	0.431888507701548	-4.24411747697239	1.097276845542e-05	7.88141480896612e-05	paternal	FALSE	FALSE	NA	NA
1037	Hippocampus	Mouse 1	Slide-seq	Ptprs	1108	1006	0.563031673109386	0.532788787899513	0.59281305575009	4.15085573949985	1.65617250846669e-05	0.000114094033673225	low_bias	FALSE	FALSE	NA	NA
1038	Hippocampus	Mouse 1	Slide-seq	Ptrhd1	172	166	0.355397634012471	0.285022480037548	0.432634681758206	-3.67203739390926	0.000120312231271311	0.000696936373091278	paternal	FALSE	FALSE	NA	NA
1039	Hippocampus	Mouse 1	Slide-seq	Pts	128	128	0.0156250000000001	0.00380158711526498	0.0619345438201167	-5.81332235381533	3.06224806487911e-09	3.68532180379431e-08	paternal	FALSE	FALSE	NA	NA
1040	Hippocampus	Mouse 1	Slide-seq	Pum3	322	298	0.581191589870516	0.523672065340589	0.636585503997915	2.81370486125263	0.00244870848211137	0.00963311135357622	low_bias	FALSE	FALSE	NA	NA
1041	Hippocampus	Mouse 1	Slide-seq	Purb	943	891	0.338395579873368	0.308208235141132	0.369958426624572	-9.71268123892005	1.33119837633788e-22	3.72041555699738e-21	paternal	FALSE	FALSE	NA	NA
1042	Hippocampus	Mouse 1	Slide-seq	Pygo1	822	707	0.441227319848165	0.405562700785163	0.477508862341009	-3.23189670474075	0.000614857499442804	0.00292168789219518	low_bias	FALSE	FALSE	NA	NA
1043	Hippocampus	Mouse 1	Slide-seq	Qdpr	2236	1913	0.437056851120194	0.415775605462565	0.458572371204864	-5.81713404067498	2.9932568267043e-09	3.61705645636788e-08	low_bias	FALSE	FALSE	NA	NA
1044	Hippocampus	Mouse 1	Slide-seq	Qk	833	779	0.556921549102645	0.522188615242312	0.591106696890097	3.26998109076819	0.000537773368911991	0.002595130569946	low_bias	FALSE	TRUE	NA	NA
1045	Hippocampus	Mouse 1	Slide-seq	Qsox1	488	467	0.3093063264372	0.268560308589361	0.353248744271625	-8.09129381796309	2.9517128437746e-16	6.216518085621e-15	paternal	FALSE	FALSE	NA	NA
1046	Hippocampus	Mouse 1	Slide-seq	R3hdm4	1214	1117	0.677049415497998	0.649147560835435	0.703745010703731	11.8486000608963	1.09407862478872e-32	4.60841546455648e-31	maternal	FALSE	FALSE	NA	NA
1047	Hippocampus	Mouse 1	Slide-seq	Rab10os	145	139	0.288590763428275	0.21824081332161	0.370860097260598	-4.82855445989826	6.87638622721872e-07	6.08859603331964e-06	paternal	FALSE	FALSE	NA	NA
1048	Hippocampus	Mouse 1	Slide-seq	Rab24	343	331	0.336525814396016	0.287134561618147	0.38976777765899	-5.88925530567484	1.93969870855814e-09	2.36330646371227e-08	paternal	FALSE	FALSE	NA	NA
1049	Hippocampus	Mouse 1	Slide-seq	Rab2a	3902	3160	0.463591426054377	0.447308205343444	0.47995265831002	-4.44386864791379	4.41777796705256e-06	3.40099695453119e-05	low_bias	FALSE	FALSE	NA	NA
1050	Hippocampus	Mouse 1	Slide-seq	Rab30	266	253	0.589154785864067	0.52650770659848	0.649038267052241	2.83454797586954	0.00229452834267061	0.00911781242367156	low_bias	FALSE	FALSE	NA	NA
1051	Hippocampus	Mouse 1	Slide-seq	Rab33b	657	624	0.223247941113372	0.19184025399677	0.25815509055091	-13.0382495054601	3.70698659905622e-39	1.91755262935391e-37	paternal	FALSE	FALSE	NA	NA
1052	Hippocampus	Mouse 1	Slide-seq	Rab35	168	166	0.156646549037585	0.108082951386105	0.221609036749323	-7.88327371380249	1.59456716625905e-15	3.20927050492479e-14	paternal	FALSE	FALSE	NA	NA
1053	Hippocampus	Mouse 1	Slide-seq	Rab39b	253	242	0.611274378065871	0.547734822967445	0.671245076637061	3.46676541390367	0.000263380697231376	0.00140813929754158	maternal	TRUE	FALSE	NA	NA
1054	Hippocampus	Mouse 1	Slide-seq	Rab3c	2906	2290	0.426394913393144	0.407499228969245	0.445507970820698	-7.63012986854187	1.17258671770126e-14	2.20918334641671e-13	low_bias	FALSE	FALSE	NA	NA
1055	Hippocampus	Mouse 1	Slide-seq	Rab4a	233	225	0.366954734357936	0.305506187898886	0.433055962064469	-3.952766066146	3.86264771453824e-05	0.000244662014743631	paternal	FALSE	FALSE	NA	NA
1056	Hippocampus	Mouse 1	Slide-seq	Rab7	447	431	0.427318158547672	0.381302828266667	0.474626589216529	-3.06244741392831	0.00109767522411066	0.00484868224462962	low_bias	FALSE	FALSE	NA	NA
1057	Hippocampus	Mouse 1	Slide-seq	Rabac1	1602	1461	0.447297153979108	0.42232757987062	0.472535415173856	-4.16414116746467	1.5626335714648e-05	0.000108028724160937	low_bias	FALSE	FALSE	NA	NA
1058	Hippocampus	Mouse 1	Slide-seq	Rabgap1	143	138	0.0897010778254704	0.0515099425211563	0.151680109457846	-7.77867097501281	3.66452006763832e-15	7.1319058874136e-14	paternal	FALSE	FALSE	NA	NA
1059	Hippocampus	Mouse 1	Slide-seq	Rac1	606	581	0.428711380997322	0.388707881738268	0.469668683826705	-3.46676166276348	0.000263384372594262	0.00140813929754158	low_bias	FALSE	FALSE	NA	NA
1060	Hippocampus	Mouse 1	Slide-seq	Ralgps2	210	197	0.385189968199918	0.319158437679718	0.455738311649665	-3.2239410883045	0.000632197041027461	0.00298484063325776	paternal	FALSE	FALSE	NA	NA
1061	Hippocampus	Mouse 1	Slide-seq	Rap1gds1	1747	1532	0.458973859408023	0.434662735185506	0.483481861732764	-3.34373101614669	0.000413299201618938	0.0020760011856447	low_bias	FALSE	FALSE	NA	NA
1062	Hippocampus	Mouse 1	Slide-seq	Rapgefl1	244	228	0.380982767221602	0.320872020279633	0.444976076779707	-3.67171331770375	0.000120464929128061	0.000697136101146396	paternal	FALSE	FALSE	NA	NA
1063	Hippocampus	Mouse 1	Slide-seq	Rasal1	536	474	0.344491914173926	0.302805490036144	0.388717523360066	-6.74948649689478	7.41846583573217e-12	1.14820716622868e-10	paternal	FALSE	FALSE	NA	NA
1064	Hippocampus	Mouse 1	Slide-seq	Rasd2	411	385	0.573268016908903	0.523180358325089	0.621896677925207	2.91683501160875	0.00176801380927974	0.00732675856171652	low_bias	FALSE	FALSE	NA	NA
1065	Hippocampus	Mouse 1	Slide-seq	Rasgrf1	617	580	0.0970211751332369	0.0753934353664808	0.124020958673751	-16.1721324509569	3.96525729782431e-59	3.20316743633835e-57	paternal	FALSE	TRUE	Imprinted	Paternal
1066	Hippocampus	Mouse 1	Slide-seq	Rasl10a	528	476	0.593706922967696	0.549250414672495	0.636679159437104	4.17585887350968	1.48431916001884e-05	0.000103219694417819	low_bias	FALSE	FALSE	NA	NA
1067	Hippocampus	Mouse 1	Slide-seq	Rbck1	416	393	0.213754694675983	0.176060404169397	0.257002006373536	-10.816244411006	1.44176205854714e-27	5.06075646384077e-26	paternal	FALSE	FALSE	NA	NA
1068	Hippocampus	Mouse 1	Slide-seq	Rbfox1	1469	1250	0.566098966219124	0.539298309465943	0.592518545781673	4.90531883114838	4.66378502515173e-07	4.22506129616909e-06	low_bias	FALSE	FALSE	NA	NA
1069	Hippocampus	Mouse 1	Slide-seq	Rbfox3	1744	1484	0.463469875516721	0.438914415635053	0.488203781184806	-2.95160262957404	0.00158064735427484	0.00666743737350409	low_bias	FALSE	FALSE	NA	NA
1070	Hippocampus	Mouse 1	Slide-seq	Rbm5	745	683	0.580112440501667	0.542600684504494	0.616720893315659	4.24142492637709	1.11052591411493e-05	7.96687507972715e-05	low_bias	FALSE	FALSE	NA	NA
1071	Hippocampus	Mouse 1	Slide-seq	Rbm8a2	184	180	0.994442204722824	0.963909336871541	0.999166462450611	5.45418815366917	2.45985445214611e-08	2.66353419472737e-07	maternal	FALSE	FALSE	NA	NA
1072	Hippocampus	Mouse 1	Slide-seq	Rchy1	517	486	0.425613260985306	0.38169429773844	0.470738302963436	-3.2835309432057	0.000512576949640986	0.00249394906933407	low_bias	FALSE	FALSE	NA	NA
1073	Hippocampus	Mouse 1	Slide-seq	Rdh11	254	241	0.381726786485802	0.321464500583062	0.445862817177071	-3.6418501569748	0.000135342811598892	0.00077206646384794	paternal	FALSE	FALSE	NA	NA
1074	Hippocampus	Mouse 1	Slide-seq	Reep3	317	301	0.408663854586662	0.353825990294252	0.465873199211097	-3.1747102393861	0.00074993096753401	0.00346578598397183	low_bias	FALSE	FALSE	NA	NA
1075	Hippocampus	Mouse 1	Slide-seq	Rere	247	240	0.688022161445919	0.625812585736855	0.744118076354972	5.71875603881366	5.36533650380923e-09	6.27765661963552e-08	maternal	FALSE	FALSE	NA	NA
1076	Hippocampus	Mouse 1	Slide-seq	Retsat	143	142	0.8591668698241	0.790164263606945	0.908117155561999	7.49634756047226	3.28103255045724e-14	5.99016995357472e-13	maternal	FALSE	FALSE	NA	NA
1077	Hippocampus	Mouse 1	Slide-seq	Rexo2	217	212	0.363191189558179	0.300028899449291	0.431454345811966	-3.93207586380445	4.21077391084982e-05	0.000264158869705121	paternal	FALSE	FALSE	NA	NA
1078	Hippocampus	Mouse 1	Slide-seq	Rfk	618	589	0.57449492302786	0.533604756897164	0.614390800185303	3.62594379834175	0.000143953986194755	0.000816246785183143	low_bias	FALSE	FALSE	NA	NA
1079	Hippocampus	Mouse 1	Slide-seq	Rflnb	227	210	0.712361216918892	0.646322168635386	0.770448889524741	5.96694216949095	1.20870519529658e-09	1.5197728223164e-08	maternal	FALSE	FALSE	NA	NA
1080	Hippocampus	Mouse 1	Slide-seq	Rfxap	213	202	0.610319308003694	0.540104464422762	0.676240103534349	3.11683227749012	0.000914027712977862	0.0041208114858031	maternal	FALSE	FALSE	NA	NA
1081	Hippocampus	Mouse 1	Slide-seq	Rgs17	632	582	0.434107235282247	0.394245629383102	0.474839872724835	-3.22546578903658	0.000628839329422378	0.00297374941908882	low_bias	FALSE	FALSE	NA	NA
1082	Hippocampus	Mouse 1	Slide-seq	Rgs20	152	148	0.718659843286989	0.639695958204846	0.786104577188849	5.1560088848161	1.26134465534472e-07	1.23557299544316e-06	maternal	FALSE	FALSE	NA	NA
1083	Hippocampus	Mouse 1	Slide-seq	Rgs4	2712	2097	0.448265552276073	0.428435293685712	0.46826170043213	-5.15613129632469	1.2605207825568e-07	1.23557299544316e-06	low_bias	FALSE	FALSE	NA	NA
1084	Hippocampus	Mouse 1	Slide-seq	Rhog	309	268	0.69722264509352	0.64186561074838	0.747390591405571	6.65591286230402	1.40773515930009e-11	2.12856775240837e-10	maternal	FALSE	FALSE	NA	NA
1085	Hippocampus	Mouse 1	Slide-seq	Rhot2	459	433	0.41979351532313	0.373804930009237	0.467218510980963	-3.36567556088978	0.000381782299372369	0.00194418844507674	low_bias	FALSE	FALSE	NA	NA
1086	Hippocampus	Mouse 1	Slide-seq	Rian	580	492	0.983318308486849	0.967660069921323	0.991462086004827	12.0246698207388	1.3181994291823e-33	5.8010612193194e-32	maternal	FALSE	TRUE	Imprinted	Maternal
1087	Hippocampus	Mouse 1	Slide-seq	Ric3	633	591	0.595255209819099	0.554847203951876	0.634412065373593	4.66260606770266	1.5611503488415e-06	1.29481063391256e-05	low_bias	FALSE	FALSE	NA	NA
1088	Hippocampus	Mouse 1	Slide-seq	Rida	1794	1599	0.444164007283066	0.420011217026395	0.468583581432451	-4.55630389954062	2.60307990048336e-06	2.0941831068418e-05	low_bias	FALSE	FALSE	NA	NA
1089	Hippocampus	Mouse 1	Slide-seq	Rimbp2	355	336	0.603923036800394	0.550157608836849	0.655288763455125	3.82566432011772	6.5209952742716e-05	0.000395620464324893	maternal	FALSE	FALSE	NA	NA
1090	Hippocampus	Mouse 1	Slide-seq	Rims4	192	181	0.812619586102822	0.751926357680515	0.861204663304211	8.19142018543831	1.29080796378001e-16	2.76796165905844e-15	maternal	FALSE	FALSE	NA	NA
1091	Hippocampus	Mouse 1	Slide-seq	Riok3	505	485	0.436163222019741	0.391989541804753	0.481373717446828	-2.8181787654041	0.00241484558900317	0.00952531400558642	low_bias	FALSE	FALSE	NA	NA
1092	Hippocampus	Mouse 1	Slide-seq	Ripor2	265	254	0.399056381878088	0.339722297554968	0.461510098495599	-3.20928651836931	0.000665324099549882	0.00311877282595044	paternal	FALSE	FALSE	NA	NA
1093	Hippocampus	Mouse 1	Slide-seq	Rlbp1	232	218	0.614701569190704	0.547016856714715	0.678221984528539	3.3546051015707	0.000397391772917408	0.00200807136666149	maternal	FALSE	FALSE	NA	NA
1094	Hippocampus	Mouse 1	Slide-seq	Rmnd5a	600	565	0.569746035326635	0.528311271449993	0.610226351595791	3.35404257535092	0.000398200539557142	0.00201043542959629	low_bias	FALSE	FALSE	NA	NA
1095	Hippocampus	Mouse 1	Slide-seq	Rnase4	194	178	0.353163509208728	0.285661494362976	0.427079847201884	-3.88688248918193	5.07699388186935e-05	0.0003144856399305	paternal	FALSE	FALSE	NA	NA
1096	Hippocampus	Mouse 1	Slide-seq	Rnf112	1836	1521	0.578516548861651	0.554452211807237	0.602213634296339	6.46229843165226	5.15622320602876e-11	7.39811392845538e-10	low_bias	FALSE	FALSE	NA	NA
1097	Hippocampus	Mouse 1	Slide-seq	Rnf14	1353	1205	0.836783984133346	0.815115808124407	0.856360186994458	21.6645569587891	2.21577019560138e-104	3.4385254851214e-102	maternal	FALSE	FALSE	NA	NA
1098	Hippocampus	Mouse 1	Slide-seq	Rnf141	424	408	0.581941992629959	0.532609496354552	0.629687811238367	3.30540389366209	0.000474198115780931	0.00234003873536414	low_bias	FALSE	FALSE	NA	NA
1099	Hippocampus	Mouse 1	Slide-seq	Rnf150	484	445	0.599789872621791	0.553116119584091	0.644720052625759	4.22944429623261	1.17134637452432e-05	8.37264190372111e-05	low_bias	FALSE	FALSE	NA	NA
1100	Hippocampus	Mouse 1	Slide-seq	Rnf157	719	674	0.437684405118927	0.400472670377702	0.475610812510148	-3.27684115304749	0.000524877047232712	0.00254748966875004	low_bias	FALSE	FALSE	NA	NA
1101	Hippocampus	Mouse 1	Slide-seq	Rnf165	318	300	0.588066230211705	0.531070863558755	0.642793662964581	3.07495433145788	0.00105267394231797	0.00467441132368154	low_bias	FALSE	FALSE	NA	NA
1102	Hippocampus	Mouse 1	Slide-seq	Rnf20	307	293	0.400670712687519	0.346241178035484	0.45766669913555	-3.45741936404558	0.000272687714433366	0.00145261016442056	low_bias	FALSE	FALSE	NA	NA
1103	Hippocampus	Mouse 1	Slide-seq	Rnf227	821	771	0.00259451196967426	0.000630968049875084	0.0106036811333491	-8.4072395534469	2.09886576654567e-17	4.7240501623358e-16	paternal	FALSE	FALSE	NA	NA
1104	Hippocampus	Mouse 1	Slide-seq	Rorb	465	438	0.42474602319593	0.378442414411832	0.472409094903287	-3.14575115082781	0.000828304464176407	0.00379526917268708	low_bias	FALSE	FALSE	NA	NA
1105	Hippocampus	Mouse 1	Slide-seq	Rpf2	392	367	0.426818211477518	0.376382640572136	0.478822980591714	-2.80689625502454	0.0025010674322132	0.00979335633981491	low_bias	FALSE	FALSE	NA	NA
1106	Hippocampus	Mouse 1	Slide-seq	Rph3a	1705	1479	0.295835361094757	0.274014389991944	0.318631364518519	-16.1882644537982	3.05128310292096e-59	2.49908561915624e-57	paternal	FALSE	FALSE	NA	NA
1107	Hippocampus	Mouse 1	Slide-seq	Rpl11	1076	1021	0.0232382251719529	0.0156253298008947	0.034430503613065	-18.476551069891	1.5946404422997e-76	1.74140642374839e-74	paternal	FALSE	FALSE	NA	NA
1108	Hippocampus	Mouse 1	Slide-seq	Rpl13	2138	1999	0.339709436500645	0.3192379819462	0.360797896238028	-14.3405692901937	6.10250703564367e-47	3.8283493605522e-45	paternal	FALSE	FALSE	NA	NA
1109	Hippocampus	Mouse 1	Slide-seq	Rpl15	1196	1121	0.272628380294182	0.24743247177929	0.29936935123345	-14.9792311100197	5.01857514656679e-51	3.52315924277433e-49	paternal	FALSE	FALSE	NA	NA
1110	Hippocampus	Mouse 1	Slide-seq	Rpl17	356	352	0.0596621600263409	0.0388820830685323	0.0905021593555403	-12.2551310078117	7.8847147995878e-35	3.66111521048577e-33	paternal	FALSE	FALSE	NA	NA
1111	Hippocampus	Mouse 1	Slide-seq	Rpl18a	545	526	0.592688233630463	0.550018072652088	0.634004615209986	4.30282123120512	8.43184569295189e-06	6.21532425641716e-05	low_bias	FALSE	FALSE	NA	NA
1112	Hippocampus	Mouse 1	Slide-seq	Rpl19	927	892	0.998881045405573	0.995806456003836	0.999702106021749	10.2613891361819	5.25913002524665e-25	1.63226788204629e-23	maternal	FALSE	FALSE	NA	NA
1113	Hippocampus	Mouse 1	Slide-seq	Rpl21	7568	5991	0.340496298635787	0.329372289028079	0.351798920677593	-26.4739699882812	9.66608805356554e-155	2.19234312507215e-152	paternal	FALSE	FALSE	NA	NA
1114	Hippocampus	Mouse 1	Slide-seq	Rpl23	205	196	0.309197313447673	0.247500648009396	0.378537064444512	-5.21806195053631	9.0402497750989e-08	9.06638655165956e-07	paternal	FALSE	FALSE	NA	NA
1115	Hippocampus	Mouse 1	Slide-seq	Rpl23a	1010	962	0.894136021677452	0.873099025412227	0.912036961412893	20.8104269997555	1.74114750985228e-96	2.44465401561878e-94	maternal	FALSE	FALSE	NA	NA
1116	Hippocampus	Mouse 1	Slide-seq	Rpl27	270	264	0.681512524364652	0.622236692731178	0.735441816628904	5.81423960857636	3.04550584308806e-09	3.67266829380169e-08	maternal	FALSE	FALSE	NA	NA
1117	Hippocampus	Mouse 1	Slide-seq	Rpl27a	947	892	0.684085951965975	0.652486206640037	0.71407146475957	10.8339840757698	1.18793940517351e-27	4.22004739295675e-26	maternal	FALSE	FALSE	NA	NA
1118	Hippocampus	Mouse 1	Slide-seq	Rpl28	1429	1339	0.36927007282277	0.343758427027473	0.395533884619291	-9.62509726835891	3.13238124855823e-22	8.59480050617109e-21	paternal	FALSE	FALSE	NA	NA
1119	Hippocampus	Mouse 1	Slide-seq	Rpl29	809	771	0.109225682140163	0.0887566609309	0.133722530734744	-18.2305922265088	1.47554037333911e-74	1.52653711957557e-72	paternal	FALSE	FALSE	NA	NA
1120	Hippocampus	Mouse 1	Slide-seq	Rpl3	763	720	0.267548036136373	0.236354974896448	0.301233900582559	-12.1579162250668	2.60349876959827e-34	1.180987095717e-32	paternal	FALSE	FALSE	NA	NA
1121	Hippocampus	Mouse 1	Slide-seq	Rpl30	685	665	0.766724317080136	0.732549096895622	0.797738328585577	13.053516041186	3.03404592936939e-39	1.5833423757072e-37	maternal	FALSE	FALSE	NA	NA
1122	Hippocampus	Mouse 1	Slide-seq	Rpl34	1216	1164	0.624245824050243	0.596091036795592	0.651585170001231	8.57410073268158	4.99319974640129e-18	1.17310354201308e-16	maternal	FALSE	FALSE	NA	NA
1123	Hippocampus	Mouse 1	Slide-seq	Rpl35a	2193	2012	0.0207510519995183	0.0154358530808569	0.0278447308930368	-25.5822720968803	1.20149933425858e-144	2.53044341932959e-142	paternal	FALSE	FALSE	NA	NA
1124	Hippocampus	Mouse 1	Slide-seq	Rpl36	763	732	0.971320989988658	0.955807788262564	0.981493887831835	15.7084647826643	6.61726211998975e-56	4.93949300273159e-54	maternal	FALSE	FALSE	NA	NA
1125	Hippocampus	Mouse 1	Slide-seq	Rpl37	1760	1639	0.910522814747974	0.89588053902597	0.923282285300011	27.6578093924828	1.12404720345913e-168	2.76187764949937e-166	maternal	FALSE	FALSE	NA	NA
1126	Hippocampus	Mouse 1	Slide-seq	Rpl37a	1026	974	0.657113395914827	0.626629460112466	0.686354212151281	9.80543221783484	5.33446335539707e-23	1.52705487411536e-21	maternal	FALSE	FALSE	NA	NA
1127	Hippocampus	Mouse 1	Slide-seq	Rpl37rt	753	728	0.00137289594246804	0.000185677725910278	0.0100746630485726	-6.58335881856653	2.29968663273389e-11	3.41593251214905e-10	paternal	FALSE	FALSE	NA	NA
1128	Hippocampus	Mouse 1	Slide-seq	Rpl38	1700	1566	0.700118514011618	0.677269804297013	0.72201354247933	15.9059839742405	2.87956440973071e-57	2.26410550989093e-55	maternal	FALSE	FALSE	NA	NA
1129	Hippocampus	Mouse 1	Slide-seq	Rpl41	203	200	0.255005682350931	0.198368744247246	0.32133129129263	-6.609066484291	1.93375507272564e-11	2.90161670836212e-10	paternal	FALSE	FALSE	NA	NA
1130	Hippocampus	Mouse 1	Slide-seq	Rpl5	1017	970	0.765691335639544	0.737910705037324	0.791359893482265	15.8942537723025	3.47252731007819e-57	2.69440704572777e-55	maternal	FALSE	FALSE	NA	NA
1131	Hippocampus	Mouse 1	Slide-seq	Rpl5-ps2	150	145	NA	NA	NA	NA	NA	NA	maternal	FALSE	FALSE	NA	NA
1132	Hippocampus	Mouse 1	Slide-seq	Rpl6	1456	1357	0.698042890278994	0.67303946409858	0.721924245368466	14.4443301202704	1.36095370869949e-47	8.72341741326183e-46	maternal	FALSE	FALSE	NA	NA
1133	Hippocampus	Mouse 1	Slide-seq	Rpl7	1345	1244	0.443735727971894	0.416317964681614	0.471500534680258	-4.03983818809543	2.67440454403475e-05	0.00017542784867823	low_bias	FALSE	FALSE	NA	NA
1134	Hippocampus	Mouse 1	Slide-seq	Rpl7a	953	914	0.366175326965815	0.335561084341814	0.39790994819369	-8.1597998661888	1.67790079051355e-16	3.58499310205016e-15	paternal	FALSE	FALSE	NA	NA
1135	Hippocampus	Mouse 1	Slide-seq	Rpl8	1003	953	0.450649870199017	0.419247403012217	0.48245047105791	-3.09885585509725	0.000971347563170443	0.00435923636226492	low_bias	FALSE	FALSE	NA	NA
1136	Hippocampus	Mouse 1	Slide-seq	Rpl9	1093	1045	0.894133909367864	0.873686149955797	0.911606466190179	21.3657540365145	1.39161506521516e-101	2.0015497657497e-99	maternal	FALSE	FALSE	NA	NA
1137	Hippocampus	Mouse 1	Slide-seq	Rplp0	1618	1495	0.382987516172446	0.358751776515006	0.40781925694079	-9.17981233284347	2.15921684965862e-20	5.65906744997195e-19	paternal	FALSE	FALSE	NA	NA
1138	Hippocampus	Mouse 1	Slide-seq	Rplp1	2023	1877	0.414489930372999	0.392465040426636	0.4368620523893	-7.54821208539876	2.20636966419139e-14	4.09149745589202e-13	low_bias	FALSE	FALSE	NA	NA
1139	Hippocampus	Mouse 1	Slide-seq	Rpn2	1030	950	0.546098249404246	0.513976538020977	0.577840714694146	2.86700526820738	0.00207188057340652	0.00839140092127627	low_bias	FALSE	FALSE	NA	NA
1140	Hippocampus	Mouse 1	Slide-seq	Rpp30	148	144	0.624944767257781	0.541480043703467	0.701589317047482	2.96606678959823	0.00150817488243426	0.0063937507417073	maternal	FALSE	FALSE	NA	NA
1141	Hippocampus	Mouse 1	Slide-seq	Rprml	607	559	0.421124104170146	0.380712627324453	0.462620747634365	-3.77943557821714	7.85921263302536e-05	0.000469562075956946	low_bias	FALSE	FALSE	NA	NA
1142	Hippocampus	Mouse 1	Slide-seq	Rps10	193	188	0.989358205346018	0.97426941391864	0.99563832177548	10.09121653013	3.02080362901134e-24	9.13522000014353e-23	maternal	FALSE	FALSE	NA	NA
1143	Hippocampus	Mouse 1	Slide-seq	Rps11	2015	1850	0.537638959091582	0.514950159337605	0.560172932474386	3.31436334289051	0.000459260329207344	0.00227776127950858	low_bias	FALSE	FALSE	NA	NA
1144	Hippocampus	Mouse 1	Slide-seq	Rps12	1330	1249	NA	NA	NA	NA	NA	NA	maternal	FALSE	FALSE	NA	NA
1145	Hippocampus	Mouse 1	Slide-seq	Rps13	1228	1168	0.0249988959072535	0.0173872616864192	0.0358212070338994	-19.7568101300129	3.50484862873145e-87	4.21797803339374e-85	paternal	FALSE	FALSE	NA	NA
1146	Hippocampus	Mouse 1	Slide-seq	Rps15	1023	977	0.143704369180681	0.12313039382762	0.167061114679644	-20.0256749611255	1.64511860868036e-89	2.06409881604001e-87	paternal	FALSE	FALSE	NA	NA
1147	Hippocampus	Mouse 1	Slide-seq	Rps15a	1129	1069	0.310952209051284	0.283761470520894	0.339513373371408	-12.2215570478881	1.19236473280671e-34	5.45067816229547e-33	paternal	FALSE	FALSE	NA	NA
1148	Hippocampus	Mouse 1	Slide-seq	Rps18	2364	2147	0.143103378070552	0.129174998581021	0.158260655780214	-30.20089274201	1.15275414072332e-200	3.23704341325972e-198	paternal	FALSE	FALSE	NA	NA
1149	Hippocampus	Mouse 1	Slide-seq	Rps19	1138	1066	0.0622480223300689	0.0490142073792057	0.0787590414959405	-21.4390129421329	2.89135930807729e-102	4.26258645993294e-100	paternal	FALSE	FALSE	NA	NA
1150	Hippocampus	Mouse 1	Slide-seq	Rps20	1489	1395	0.327720688038119	0.303718364217119	0.352659133282885	-12.9297211435301	1.52963203821672e-38	7.77606907703792e-37	paternal	FALSE	FALSE	NA	NA
1151	Hippocampus	Mouse 1	Slide-seq	Rps24	1616	1528	0.581574675894743	0.556482253892035	0.606251951100573	6.43403855172235	6.2128660659703e-11	8.80703634399684e-10	low_bias	FALSE	FALSE	NA	NA
1152	Hippocampus	Mouse 1	Slide-seq	Rps3	5071	4249	0.412339412488709	0.398279710097817	0.426543607515719	-12.1470847216559	2.97238805527281e-34	1.33802842457586e-32	low_bias	FALSE	FALSE	NA	NA
1153	Hippocampus	Mouse 1	Slide-seq	Rps3a1	2284	2077	0.13095031004982	0.11729020932149	0.145938297147178	-30.0976420696739	2.60105772590764e-199	6.9720170043988e-197	paternal	FALSE	FALSE	NA	NA
1154	Hippocampus	Mouse 1	Slide-seq	Rps4x	2659	2349	0.541624742245417	0.521535605508292	0.561579457494109	4.13648087005431	1.7633637070472e-05	0.000120214517693149	low_bias	TRUE	FALSE	NA	NA
1155	Hippocampus	Mouse 1	Slide-seq	Rps6	1309	1228	0.846323880718995	0.825134616414513	0.865364492308002	22.0813145600759	2.38990325943325e-108	3.91479431135497e-106	maternal	FALSE	FALSE	NA	NA
1156	Hippocampus	Mouse 1	Slide-seq	Rps6kc1	215	199	0.386842108677261	0.320832090031067	0.457289038163243	-3.18378708833759	0.000726809440770178	0.0033694931385391	paternal	FALSE	FALSE	NA	NA
1157	Hippocampus	Mouse 1	Slide-seq	Rps6kl1	153	148	0.304065574606009	0.234088776623689	0.384460450610654	-4.63413065996994	1.79220279638002e-06	1.47400556349414e-05	paternal	FALSE	FALSE	NA	NA
1158	Hippocampus	Mouse 1	Slide-seq	Rps9	3267	2843	0.365566238027867	0.348649808472766	0.382821047718544	-14.9614684694025	6.55504618476623e-51	4.54765968841958e-49	paternal	FALSE	FALSE	NA	NA
1159	Hippocampus	Mouse 1	Slide-seq	Rpsa	2675	2454	0.70077133496559	0.682425323326765	0.71849470221374	19.7823829345963	2.11128400904372e-87	2.59380037527725e-85	maternal	FALSE	FALSE	NA	NA
1160	Hippocampus	Mouse 1	Slide-seq	Rpusd4	162	153	0.385630416985567	0.310647705645019	0.466465044945628	-2.81081074804997	0.00247084217296653	0.00969431556485938	paternal	FALSE	FALSE	NA	NA
1161	Hippocampus	Mouse 1	Slide-seq	Rrp7a	633	576	0.216294798333289	0.185266657613614	0.250919064375256	-13.2944054853535	1.24724007465082e-40	6.56694171447845e-39	paternal	FALSE	FALSE	NA	NA
1162	Hippocampus	Mouse 1	Slide-seq	Rsf1	845	761	0.550669001477188	0.515033962275907	0.585791442261218	2.84002139684326	0.00225552539681632	0.00900530349697078	low_bias	FALSE	FALSE	NA	NA
1163	Hippocampus	Mouse 1	Slide-seq	Rsph1	305	225	0.80627852058671	0.753929211009844	0.849711021209152	9.31031551765352	6.37265829627223e-21	1.70043284946232e-19	maternal	FALSE	FALSE	NA	NA
1164	Hippocampus	Mouse 1	Slide-seq	Rtf2	860	781	0.444902819543002	0.410364871231341	0.479981351795173	-3.1350495889305	0.000859125316809678	0.00391217142334106	low_bias	FALSE	FALSE	NA	NA
1165	Hippocampus	Mouse 1	Slide-seq	Rtl8a	766	720	0.00555738624132112	0.00204637168599078	0.0150017870437166	-10.3473713930669	2.15066630805608e-25	6.96839517505863e-24	paternal	FALSE	FALSE	NA	NA
1166	Hippocampus	Mouse 1	Slide-seq	Rtl8b	692	657	0.274035467289016	0.241156112390304	0.309568866288599	-11.3213079854054	5.14623307493218e-30	1.99653529229441e-28	paternal	FALSE	FALSE	NA	NA
1167	Hippocampus	Mouse 1	Slide-seq	Rtn3	5684	4050	0.527981326811391	0.514285561450068	0.541635100848074	4.08283688860819	2.22446250398499e-05	0.000148222094757056	low_bias	FALSE	FALSE	NA	NA
1168	Hippocampus	Mouse 1	Slide-seq	Rtn4	4918	3678	0.521066516632909	0.506481855855708	0.535615353008006	2.88817129479898	0.00193744395356223	0.00793410207927533	low_bias	FALSE	FALSE	NA	NA
1169	Hippocampus	Mouse 1	Slide-seq	Rtraf	475	454	0.36821324970465	0.324644375020255	0.414044528257444	-5.60576657944425	1.03667616102882e-08	1.18935395361614e-07	paternal	FALSE	FALSE	NA	NA
1170	Hippocampus	Mouse 1	Slide-seq	Rundc1	320	301	0.625386789792462	0.568590850685535	0.67892771290172	4.33618234894414	7.24893432853589e-06	5.42474184459088e-05	maternal	FALSE	FALSE	NA	NA
1171	Hippocampus	Mouse 1	Slide-seq	Rusc2	436	420	0.430682634523439	0.38335480604082	0.47931175034298	-2.84375437077864	0.00222927023264291	0.00891859332557344	low_bias	FALSE	FALSE	NA	NA
1172	Hippocampus	Mouse 1	Slide-seq	Rwdd3	280	263	0.744036465942692	0.686786395927247	0.793961543615478	7.56999077004513	1.86625373940215e-14	3.47170293414968e-13	maternal	FALSE	FALSE	NA	NA
1173	Hippocampus	Mouse 1	Slide-seq	S100a10	202	176	0.362312045318149	0.295183193344613	0.435278980535922	-3.70718637873711	0.00010478735413536	0.000617931027336218	paternal	FALSE	FALSE	NA	NA
1174	Hippocampus	Mouse 1	Slide-seq	S100b	212	210	0.599069857029208	0.530291952629529	0.664154960521276	2.86569651168618	0.00208046466791046	0.00842038445207139	low_bias	FALSE	FALSE	NA	NA
1175	Hippocampus	Mouse 1	Slide-seq	Sap18	662	620	0.578385653692129	0.538847889243654	0.616943348670396	3.94092545315279	4.05839251319458e-05	0.000255414521348009	low_bias	FALSE	FALSE	NA	NA
1176	Hippocampus	Mouse 1	Slide-seq	Saraf	2284	1999	0.711851840905747	0.69194556265261	0.730971913121152	19.0070351983334	7.45736522900798e-81	8.62276132460001e-79	maternal	FALSE	FALSE	NA	NA
1177	Hippocampus	Mouse 1	Slide-seq	Sart3	270	258	0.391479457080476	0.332663247754983	0.453625870358238	-3.45868790697082	0.000271406742713135	0.00144709363632853	paternal	FALSE	FALSE	NA	NA
1178	Hippocampus	Mouse 1	Slide-seq	Sash1	545	514	0.652817204373282	0.610326737893219	0.693004968511543	6.91011329457472	2.42133396658678e-12	3.93350038594001e-11	maternal	FALSE	FALSE	NA	NA
1179	Hippocampus	Mouse 1	Slide-seq	Sbds	1782	1564	0.559764614907864	0.534846208898002	0.5843854389747	4.77568972228258	8.95461757159898e-07	7.74272431374181e-06	low_bias	FALSE	FALSE	NA	NA
1180	Hippocampus	Mouse 1	Slide-seq	Scaper	391	371	0.320216840356051	0.274089630451841	0.370148554730599	-6.80641415000834	5.00306973482161e-12	7.90967888103031e-11	paternal	FALSE	FALSE	NA	NA
1181	Hippocampus	Mouse 1	Slide-seq	Scara3	164	155	0.372624195766258	0.298950238025854	0.452729362886872	-3.14478610813642	0.000831041503442126	0.00380484675292302	paternal	FALSE	FALSE	NA	NA
1182	Hippocampus	Mouse 1	Slide-seq	Scg5	973	886	0.658715810283799	0.627271961038411	0.688822937950745	9.59647180381092	4.13639191562288e-22	1.12927329289019e-20	maternal	FALSE	FALSE	NA	NA
1183	Hippocampus	Mouse 1	Slide-seq	Scn3b	1021	853	0.643336669847436	0.612657488493136	0.672883339137934	8.97974515266176	1.35697320438467e-19	3.4491685285588e-18	maternal	FALSE	FALSE	NA	NA
1184	Hippocampus	Mouse 1	Slide-seq	Scoc	2116	1836	0.789046165337647	0.77056639751278	0.806411420397293	24.5034702756646	6.78271650490027e-133	1.29024771707732e-130	maternal	FALSE	FALSE	NA	NA
1185	Hippocampus	Mouse 1	Slide-seq	Scp2	605	584	0.416243568873838	0.37646272050457	0.457146161413602	-4.06564215543927	2.39501930364081e-05	0.000158868715788187	low_bias	FALSE	FALSE	NA	NA
1186	Hippocampus	Mouse 1	Slide-seq	Scrg1	282	264	0.402777988452135	0.344363508283855	0.464087417167029	-3.15116063332969	0.000813115125284425	0.00373437686433198	low_bias	FALSE	FALSE	NA	NA
1187	Hippocampus	Mouse 1	Slide-seq	Scrn1	1636	1430	0.619596139054925	0.594654569412344	0.643921985828562	9.32821199295822	5.38359422269624e-21	1.4430479605109e-19	maternal	FALSE	FALSE	NA	NA
1188	Hippocampus	Mouse 1	Slide-seq	Scrt1	139	135	NA	NA	NA	NA	NA	NA	maternal	FALSE	FALSE	NA	NA
1189	Hippocampus	Mouse 1	Slide-seq	Scyl3	171	168	0.613121786014561	0.535846645902125	0.685092358562674	2.9067150116411	0.00182622894933831	0.00752970409881953	maternal	FALSE	FALSE	NA	NA
1190	Hippocampus	Mouse 1	Slide-seq	Sdc2	438	410	0.621114969644484	0.572673896310206	0.667255427515464	4.9056884317582	4.65501059330292e-07	4.22506129616909e-06	maternal	FALSE	FALSE	NA	NA
1191	Hippocampus	Mouse 1	Slide-seq	Sdc4	1223	1114	0.379746990835087	0.352068252139411	0.40823074886472	-8.22239427213486	9.97400680324809e-17	2.1544585391485e-15	paternal	FALSE	FALSE	NA	NA
1192	Hippocampus	Mouse 1	Slide-seq	Sdccag8	174	162	0.240797728614606	0.180073115901628	0.314154018769628	-6.24861006038193	2.0706068114423e-10	2.79413463777465e-09	paternal	FALSE	FALSE	NA	NA
1193	Hippocampus	Mouse 1	Slide-seq	Sdf4	2062	1803	0.412031350717881	0.389964807850164	0.434457277122234	-7.73946721369148	4.99171390391609e-15	9.6511924234076e-14	low_bias	FALSE	FALSE	NA	NA
1194	Hippocampus	Mouse 1	Slide-seq	Sdhaf1	144	140	0.257138278227623	0.190367208383806	0.337564644617004	-5.48649428582606	2.04994339470568e-08	2.25112033493099e-07	paternal	FALSE	FALSE	NA	NA
1195	Hippocampus	Mouse 1	Slide-seq	Sdhaf4	806	742	0.589603570772051	0.553652959806046	0.624621803487714	4.93345889568383	4.03930246660643e-07	3.71725557348228e-06	low_bias	FALSE	FALSE	NA	NA
1196	Hippocampus	Mouse 1	Slide-seq	Sdhd	513	493	0.146181403404275	0.117631403928208	0.180245219506878	-14.108611974988	1.68064412655167e-45	9.91075841427523e-44	paternal	FALSE	TRUE	Unknown	Unknown
1197	Hippocampus	Mouse 1	Slide-seq	Sdr39u1	444	427	0.374797190844044	0.329427049898335	0.422479135233407	-5.14038840017695	1.37085564761069e-07	1.3339827976832e-06	paternal	FALSE	FALSE	NA	NA
1198	Hippocampus	Mouse 1	Slide-seq	Sec22b	280	275	0.408533277762351	0.350956314952824	0.46873439040415	-3.02306081655357	0.00125115974685831	0.00543705897363555	low_bias	FALSE	FALSE	NA	NA
1199	Hippocampus	Mouse 1	Slide-seq	Sec61g	271	266	0.828124368857325	0.777025428277081	0.86948002425376	9.70681777218496	1.41002024060579e-22	3.92211762210017e-21	maternal	FALSE	FALSE	NA	NA
1200	Hippocampus	Mouse 1	Slide-seq	Sec62	419	388	0.599089599036361	0.549353961005339	0.646864642703532	3.94546843174912	3.98220624379778e-05	0.000251155831226476	low_bias	FALSE	FALSE	NA	NA
1201	Hippocampus	Mouse 1	Slide-seq	Selenok	963	907	0.429217528876662	0.397054589087853	0.461989537584908	-4.29579400641957	8.70345831272399e-06	6.37654691619815e-05	low_bias	FALSE	FALSE	NA	NA
1202	Hippocampus	Mouse 1	Slide-seq	Selenom	816	769	0.591249398897287	0.555872971355224	0.625705357367546	5.10191660914264	1.68115453927148e-07	1.6067695815371e-06	low_bias	FALSE	FALSE	NA	NA
1203	Hippocampus	Mouse 1	Slide-seq	Selenop	4765	3756	0.568335207041432	0.553544829620994	0.583004714575944	9.1598341556716	2.59885676997558e-20	6.75130324781763e-19	low_bias	FALSE	FALSE	NA	NA
1204	Hippocampus	Mouse 1	Slide-seq	Selplg	171	151	0.376614383766619	0.301413461727305	0.458269586956168	-2.99402637638225	0.00137661071013693	0.00592113301070568	paternal	FALSE	FALSE	NA	NA
1205	Hippocampus	Mouse 1	Slide-seq	Sem1	880	832	0.615735614980167	0.581865263356576	0.648519654108208	6.68530749628638	1.15220128958856e-11	1.75569276607331e-10	maternal	FALSE	FALSE	NA	NA
1206	Hippocampus	Mouse 1	Slide-seq	Sema5a	1268	975	0.434850461070753	0.405884476848224	0.464268234781926	-4.40791593674653	5.21850179813943e-06	3.96565787417889e-05	low_bias	FALSE	FALSE	NA	NA
1207	Hippocampus	Mouse 1	Slide-seq	Senp6	1383	1202	0.429111805029186	0.401505564056545	0.457166266380316	-5.02068230151831	2.57441292143978e-07	2.41356327467892e-06	low_bias	FALSE	FALSE	NA	NA
1208	Hippocampus	Mouse 1	Slide-seq	Sept4	2675	2079	0.466537308156044	0.446691334402422	0.486489762186101	-3.35140277902522	0.000402016326078539	0.00202623100417534	low_bias	FALSE	FALSE	NA	NA
1209	Hippocampus	Mouse 1	Slide-seq	Sept7	1468	1366	0.539350964723426	0.513174069341425	0.565312585061965	3.00376467549869	0.00133330746330894	0.00576853566480764	low_bias	FALSE	FALSE	NA	NA
1210	Hippocampus	Mouse 1	Slide-seq	Serbp1	1922	1680	0.459663448412621	0.436531891182029	0.482970115051431	-3.45686070390699	0.000273253632657898	0.00145431107561699	low_bias	FALSE	FALSE	NA	NA
1211	Hippocampus	Mouse 1	Slide-seq	Serf2	646	625	0.559446212727414	0.519831455161379	0.598318139363459	2.99490762811479	0.00137263982617266	0.00590836281382495	low_bias	FALSE	FALSE	NA	NA
1212	Hippocampus	Mouse 1	Slide-seq	Serinc1	9755	5965	0.728908247312994	0.719404142217331	0.738207582840695	41.5735832330107	0	0	maternal	FALSE	FALSE	NA	NA
1213	Hippocampus	Mouse 1	Slide-seq	Serp2	630	603	0.379976485064041	0.341690188927349	0.419816953802337	-5.8949996655906	1.87341070116911e-09	2.29201305078719e-08	paternal	FALSE	FALSE	NA	NA
1214	Hippocampus	Mouse 1	Slide-seq	Serpina3n	469	431	0.194390480898225	0.159675516668687	0.234546232747648	-11.9015998152241	5.80499260972102e-33	2.49868915470984e-31	paternal	FALSE	FALSE	NA	NA
1215	Hippocampus	Mouse 1	Slide-seq	Serpine2	2426	2132	0.444975209814993	0.424213299480346	0.465930990479116	-5.23021869015364	8.46548160579412e-08	8.59224527183613e-07	low_bias	FALSE	FALSE	NA	NA
1216	Hippocampus	Mouse 1	Slide-seq	Serpini1	2341	1641	0.615353411212329	0.59415807172711	0.636119734269303	10.5958067614322	1.55821075828433e-26	5.16222968629364e-25	maternal	FALSE	FALSE	NA	NA
1217	Hippocampus	Mouse 1	Slide-seq	Set	1902	1679	0.661022408565459	0.638341509138413	0.682987299032385	13.3998622061648	3.02877574296754e-41	1.60907122128645e-39	maternal	FALSE	FALSE	NA	NA
1218	Hippocampus	Mouse 1	Slide-seq	Setd1b	197	189	0.326394011436976	0.262404301448659	0.397577111588331	-4.69004555887365	1.36572112513945e-06	1.15381912248529e-05	paternal	FALSE	FALSE	NA	NA
1219	Hippocampus	Mouse 1	Slide-seq	Setd7	636	599	0.559957403829109	0.519549948563257	0.599585587627665	2.96147367652326	0.00153085332065325	0.00647592685214651	low_bias	FALSE	FALSE	NA	NA
1220	Hippocampus	Mouse 1	Slide-seq	Sf1	297	289	0.417005463307777	0.360498952402335	0.475779527412728	-2.81435817365972	0.00244373693872559	0.00961997111326089	low_bias	FALSE	FALSE	NA	NA
1221	Hippocampus	Mouse 1	Slide-seq	Sf3b5	268	260	0.615423994048759	0.553530806961734	0.673793486630637	3.68438587442527	0.000114627357310813	0.000667942219428722	maternal	FALSE	FALSE	NA	NA
1222	Hippocampus	Mouse 1	Slide-seq	Sfi1	269	260	0.214783447482335	0.16890179800842	0.26909323391789	-8.7265149438048	1.31320329922953e-18	3.17375403916251e-17	paternal	FALSE	FALSE	NA	NA
1223	Hippocampus	Mouse 1	Slide-seq	Sft2d1	409	398	0.639546085384723	0.590228334573654	0.68608510489373	5.50057836966918	1.89273724105847e-08	2.09016320421756e-07	maternal	FALSE	FALSE	NA	NA
1224	Hippocampus	Mouse 1	Slide-seq	Sfxn1	429	409	0.571795263204109	0.522998011527645	0.619234918551291	2.93400780363012	0.00167307897700142	0.00699726718253716	low_bias	FALSE	FALSE	NA	NA
1225	Hippocampus	Mouse 1	Slide-seq	Sgce	240	230	NA	NA	NA	NA	NA	NA	paternal	FALSE	TRUE	Imprinted	Paternal
1226	Hippocampus	Mouse 1	Slide-seq	Sgtb	1049	959	0.414048543764622	0.383404871731519	0.445372335680402	-5.43146811274711	2.79461521398802e-08	3.01276890619513e-07	low_bias	FALSE	FALSE	NA	NA
1227	Hippocampus	Mouse 1	Slide-seq	Sh2b1	165	161	0.366478715184814	0.294309485707555	0.445180895071603	-3.345763929713	0.00041028112215628	0.0020643581718051	paternal	FALSE	FALSE	NA	NA
1228	Hippocampus	Mouse 1	Slide-seq	Sh3bgrl2	397	372	0.383817351302665	0.335325922302204	0.434734650400292	-4.49087267558664	3.5465973117889e-06	2.79229430542311e-05	paternal	FALSE	FALSE	NA	NA
1229	Hippocampus	Mouse 1	Slide-seq	Sh3kbp1	286	259	0.602775394048043	0.541280244069577	0.661186883015344	3.31584910874597	0.000456825726978911	0.00226950405391292	maternal	TRUE	FALSE	NA	NA
1230	Hippocampus	Mouse 1	Slide-seq	Shank1	1771	1515	0.867783321032649	0.850562836465614	0.883291679734572	26.4111554149315	5.10074010973704e-154	1.11403942322664e-151	maternal	FALSE	FALSE	NA	NA
1231	Hippocampus	Mouse 1	Slide-seq	Sidt1	171	160	0.263650237776522	0.200249068451219	0.33862553606646	-5.74339742957753	4.63977913429105e-09	5.45035409460445e-08	paternal	FALSE	FALSE	NA	NA
1232	Hippocampus	Mouse 1	Slide-seq	Sipa1l1	1420	1237	0.43398031862041	0.406893290071216	0.461467563148614	-4.77778259887914	8.86194278862315e-07	7.70228034812955e-06	low_bias	FALSE	FALSE	NA	NA
1233	Hippocampus	Mouse 1	Slide-seq	Sirt2	528	497	0.876906936202114	0.845345100975541	0.902768515773705	14.8235227201625	5.16129573250151e-50	3.53908848076295e-48	maternal	FALSE	FALSE	NA	NA
1234	Hippocampus	Mouse 1	Slide-seq	Sirt7	273	262	0.399911615791238	0.341261523742588	0.461578571196251	-3.22289373449176	0.00063451311633584	0.00299337907762596	paternal	FALSE	FALSE	NA	NA
1235	Hippocampus	Mouse 1	Slide-seq	Skap2	206	194	0.390605304142261	0.323862566064231	0.46171011020739	-3.05359089212012	0.00113060105836093	0.00496437411850663	paternal	FALSE	FALSE	NA	NA
1236	Hippocampus	Mouse 1	Slide-seq	Skp1a	521	503	0.390969222350615	0.348732345519552	0.434905567280162	-4.88752527657305	5.10556943693025e-07	4.60359984244307e-06	paternal	FALSE	FALSE	NA	NA
1237	Hippocampus	Mouse 1	Slide-seq	Slbp	320	303	0.58595897788929	0.5285781360425	0.641097821716412	2.98293766881147	0.00142748065287097	0.00609989377534789	low_bias	FALSE	FALSE	NA	NA
1238	Hippocampus	Mouse 1	Slide-seq	Slc11a2	249	229	0.596729765968353	0.531300182097662	0.658889701987963	2.94084836502019	0.00163657360066428	0.00686894983851763	low_bias	FALSE	FALSE	NA	NA
1239	Hippocampus	Mouse 1	Slide-seq	Slc14a1	140	132	0.37120337582223	0.291648363450557	0.458415341138841	-2.92538454865061	0.00172015402149747	0.00716366402879278	paternal	FALSE	FALSE	NA	NA
1240	Hippocampus	Mouse 1	Slide-seq	Slc1a2	13208	8596	0.523743242522545	0.514668651194377	0.532802183828352	5.228973425578	8.52269307946118e-08	8.62063826579462e-07	low_bias	FALSE	FALSE	NA	NA
1241	Hippocampus	Mouse 1	Slide-seq	Slc22a17	3318	2645	0.449267158315532	0.43158083368884	0.467082697096581	-5.67440248152427	6.95867851742191e-09	8.07782031835375e-08	low_bias	FALSE	FALSE	NA	NA
1242	Hippocampus	Mouse 1	Slide-seq	Slc24a2	2521	2026	0.604025438291471	0.583739695387892	0.623959432671991	10.0393815847261	5.1156783931845e-24	1.52359371134389e-22	maternal	FALSE	FALSE	NA	NA
1243	Hippocampus	Mouse 1	Slide-seq	Slc24a3	501	471	0.6103919252698	0.565495508478527	0.653491875951481	4.84148122946349	6.44374255661442e-07	5.72559515005356e-06	maternal	FALSE	FALSE	NA	NA
1244	Hippocampus	Mouse 1	Slide-seq	Slc25a1	266	255	0.375103844696734	0.317154115055039	0.436867798385665	-3.97961003513794	3.45142024564055e-05	0.000220032704740998	paternal	FALSE	FALSE	NA	NA
1245	Hippocampus	Mouse 1	Slide-seq	Slc25a14	266	260	0.590973184911635	0.528923153394059	0.650254468345681	2.9186091148527	0.00175798399793668	0.00729031760607074	low_bias	TRUE	FALSE	NA	NA
1246	Hippocampus	Mouse 1	Slide-seq	Slc25a18	619	579	0.430260675160838	0.389877259058867	0.471593824046386	-3.36191150792822	0.000387024627276885	0.00196410002328037	low_bias	FALSE	FALSE	NA	NA
1247	Hippocampus	Mouse 1	Slide-seq	Slc25a4	9708	6494	0.47041481902835	0.460026841272892	0.480828490225296	-5.67490307834519	6.9383600277541e-09	8.07012013484535e-08	low_bias	FALSE	FALSE	NA	NA
1248	Hippocampus	Mouse 1	Slide-seq	Slc25a53	190	176	0.82728945752138	0.76313421144249	0.876871831183082	7.89988873708435	1.39576249852289e-15	2.81877104581831e-14	maternal	TRUE	FALSE	NA	NA
1249	Hippocampus	Mouse 1	Slide-seq	Slc29a3	145	136	0.702445250942346	0.619103179432511	0.774202524994303	4.60294659653394	2.08277534256714e-06	1.69877264109521e-05	maternal	FALSE	FALSE	NA	NA
1250	Hippocampus	Mouse 1	Slide-seq	Slc30a1	131	128	0.351577534747966	0.272425630620678	0.439824639882149	-3.30658398423394	0.000472205176546826	0.00233411058348418	paternal	FALSE	FALSE	NA	NA
1251	Hippocampus	Mouse 1	Slide-seq	Slc35a2	226	215	0.604734700376523	0.536496516577031	0.669122550271057	3.04841037219893	0.00115027763706498	0.0050363834796974	maternal	TRUE	FALSE	NA	NA
1252	Hippocampus	Mouse 1	Slide-seq	Slc35c2	209	200	0.676824452688891	0.608026188485886	0.73873607571838	4.92493439485338	4.21943310184517e-07	3.86506365447663e-06	maternal	FALSE	FALSE	NA	NA
1253	Hippocampus	Mouse 1	Slide-seq	Slc35e4	226	216	0.39821693239218	0.333869940536913	0.466284537827069	-2.97228668194266	0.00147795268407625	0.0062791692925055	paternal	FALSE	FALSE	NA	NA
1254	Hippocampus	Mouse 1	Slide-seq	Slc38a9	211	195	0.613597833454825	0.542174805455476	0.680445738859117	3.15285682902991	0.000808405415844035	0.00372144163718366	maternal	FALSE	FALSE	NA	NA
1255	Hippocampus	Mouse 1	Slide-seq	Slc3a2	1195	1100	0.543479587863824	0.514183070519239	0.572478344526544	2.96500148547551	0.00151340734004172	0.00640672152492893	low_bias	FALSE	FALSE	NA	NA
1256	Hippocampus	Mouse 1	Slide-seq	Slc43a2	784	700	0.55583022006127	0.518696075416022	0.592350996029201	3.00134868199488	0.00134393295490802	0.0058095136822124	low_bias	FALSE	FALSE	NA	NA
1257	Hippocampus	Mouse 1	Slide-seq	Slc44a1	1451	1096	0.591967849355614	0.564158692998807	0.619200308052272	6.52537841869976	3.39150303188532e-11	4.97504810423575e-10	low_bias	FALSE	FALSE	NA	NA
1258	Hippocampus	Mouse 1	Slide-seq	Slc6a1	729	678	0.444276291518329	0.407327094148218	0.481852207407345	-2.96061296129764	0.00153513753266106	0.00648939500365755	low_bias	FALSE	TRUE	NA	NA
1259	Hippocampus	Mouse 1	Slide-seq	Slc7a14	536	464	0.350240476259247	0.308631288140913	0.394260367112663	-6.55532505742229	2.77604015432879e-11	4.10624816622118e-10	paternal	FALSE	FALSE	NA	NA
1260	Hippocampus	Mouse 1	Slide-seq	Slc7a4	218	211	0.381505709216515	0.317393700034586	0.450030123785667	-3.41924730614578	0.000313973132690885	0.00164285675552631	paternal	FALSE	FALSE	NA	NA
1261	Hippocampus	Mouse 1	Slide-seq	Slc9a3r1	250	239	0.283998452180704	0.230547805836339	0.3442962749271	-6.59315737399407	2.15284866445534e-11	3.21401229728941e-10	paternal	FALSE	FALSE	NA	NA
1262	Hippocampus	Mouse 1	Slide-seq	Slitrk4	218	212	0.624727107081107	0.556462492180606	0.688369056984598	3.60383361271526	0.000156778913779602	0.000877991694737241	maternal	TRUE	FALSE	NA	NA
1263	Hippocampus	Mouse 1	Slide-seq	Slu7	920	834	0.560324309283598	0.526059001801945	0.594024116920776	3.51041899789322	0.000223700548390643	0.00121693923787788	low_bias	FALSE	FALSE	NA	NA
1264	Hippocampus	Mouse 1	Slide-seq	Smad1	391	370	0.404354554642483	0.35465301530606	0.456098653850209	-3.66647540141569	0.000122958281269505	0.000708090805318622	low_bias	FALSE	FALSE	NA	NA
1265	Hippocampus	Mouse 1	Slide-seq	Smap2	840	774	0.593662088478358	0.558457557160735	0.627929810953561	5.25756938595624	7.29859133003261e-08	7.43347030625256e-07	low_bias	FALSE	FALSE	NA	NA
1266	Hippocampus	Mouse 1	Slide-seq	Smarca5	167	164	0.36402979304341	0.292923374003118	0.441616530608165	-3.45125470659206	0.000278993354313169	0.00147818850888118	paternal	FALSE	FALSE	NA	NA
1267	Hippocampus	Mouse 1	Slide-seq	Smarcad1	166	158	0.383349739358318	0.309729470383795	0.462738152957482	-2.91601515409583	0.00177266640184656	0.00734088045764688	paternal	FALSE	FALSE	NA	NA
1268	Hippocampus	Mouse 1	Slide-seq	Smarce1	370	352	0.576556360584296	0.523478491994607	0.627924294699164	2.87560687531967	0.00201625801424925	0.00821691327576216	low_bias	FALSE	FALSE	NA	NA
1269	Hippocampus	Mouse 1	Slide-seq	Smdt1	2005	1838	0.45342199201494	0.430867824741006	0.476169003817944	-4.08613248862851	2.19311687927054e-05	0.000146540935117737	low_bias	FALSE	FALSE	NA	NA
1270	Hippocampus	Mouse 1	Slide-seq	Smg7	283	270	0.401787259505732	0.344017758691493	0.462419267411175	-3.21743553981344	0.000646710437137666	0.0030436164786918	low_bias	FALSE	FALSE	NA	NA
1271	Hippocampus	Mouse 1	Slide-seq	Smim10l1	658	617	0.427481886890501	0.388472905490643	0.467413984280721	-3.61542506193513	0.000149927604267798	0.000843628895388552	low_bias	FALSE	FALSE	NA	NA
1272	Hippocampus	Mouse 1	Slide-seq	Smim12	672	623	0.352363752484321	0.315513573923766	0.391058934171591	-7.34207497157908	1.05153762942907e-13	1.86213735758054e-12	paternal	FALSE	FALSE	NA	NA
1273	Hippocampus	Mouse 1	Slide-seq	Smim15	379	365	0.573226332697224	0.521055618029207	0.623816997810961	2.79972013721435	0.00255734643890412	0.00998059030457817	low_bias	FALSE	FALSE	NA	NA
1274	Hippocampus	Mouse 1	Slide-seq	Smyd2	271	263	0.597149871763669	0.535496166581109	0.655879031680609	3.13154703063261	0.000869439662871372	0.00395303445794331	low_bias	FALSE	FALSE	NA	NA
1275	Hippocampus	Mouse 1	Slide-seq	Snap25	25921	10079	0.483597965931366	0.477295576666608	0.489905577058599	-5.19885686972698	1.00258924263532e-07	1.0012153259646e-06	low_bias	FALSE	FALSE	NA	NA
1276	Hippocampus	Mouse 1	Slide-seq	Snapc5	806	724	0.422990852795982	0.387286053857506	0.45951866898168	-4.18962110705057	1.39710311386944e-05	9.84615000920377e-05	low_bias	FALSE	FALSE	NA	NA
1277	Hippocampus	Mouse 1	Slide-seq	Snapin	975	891	0.554823214584514	0.52170176870548	0.587464720588287	3.30309011394143	0.00047812826446061	0.00235156161428208	low_bias	FALSE	FALSE	NA	NA
1278	Hippocampus	Mouse 1	Slide-seq	Sncb	136	133	0.648738230240798	0.562646254903545	0.726132157819466	3.39334376830696	0.000345224654247888	0.00177798234593869	maternal	FALSE	FALSE	NA	NA
1279	Hippocampus	Mouse 1	Slide-seq	Snhg11	12218	5087	0.552386869016056	0.542829864832482	0.561905325843645	10.9033068054489	5.55715657396499e-28	1.99820440955314e-26	low_bias	FALSE	FALSE	NA	NA
1280	Hippocampus	Mouse 1	Slide-seq	Snhg12	287	275	0.642568697554615	0.583058959934749	0.697984300476026	4.6700698206052	1.50548690101398e-06	1.25748672171096e-05	maternal	FALSE	FALSE	NA	NA
1281	Hippocampus	Mouse 1	Slide-seq	Snhg14	945	711	0.312468864905529	0.281830132790493	0.344839090134677	-10.7439502808857	3.16388061639e-27	1.08473279039836e-25	paternal	FALSE	TRUE	NA	NA
1282	Hippocampus	Mouse 1	Slide-seq	Snhg5	357	331	0.613826402310639	0.560358543432891	0.664682801863517	4.19754254062217	1.34913491653418e-05	9.56231803221402e-05	maternal	FALSE	FALSE	NA	NA
1283	Hippocampus	Mouse 1	Slide-seq	Snrnp35	568	508	0.668107528201677	0.62524115190091	0.708357777983877	7.45154264515279	4.6127530650655e-14	8.36966302298192e-13	maternal	FALSE	FALSE	NA	NA
1284	Hippocampus	Mouse 1	Slide-seq	Snrpn	3741	3126	0.0016034049617094	0.000706303170237648	0.00363580321782231	-15.6786175170835	1.05907157078748e-55	7.80668131616724e-54	paternal	FALSE	FALSE	Imprinted	Paternal
1285	Hippocampus	Mouse 1	Slide-seq	Snx10	1143	1031	0.325016792311733	0.297731954044202	0.353543274909562	-11.4807558543634	8.24165856497302e-31	3.35179727983765e-29	paternal	FALSE	FALSE	NA	NA
1286	Hippocampus	Mouse 1	Slide-seq	Snx12	305	285	0.595590411295388	0.537715055197277	0.650923877486869	3.28103060005775	0.000517142612651739	0.00251408902457321	low_bias	TRUE	FALSE	NA	NA
1287	Hippocampus	Mouse 1	Slide-seq	Snx2	144	142	0.647918392270813	0.564247954304353	0.723398641766327	3.47046442560068	0.000259779580577037	0.00139265471514799	maternal	FALSE	FALSE	NA	NA
1288	Hippocampus	Mouse 1	Slide-seq	Snx3	1871	1673	0.57210644079157	0.548662997965038	0.595230525898525	6.1031548015437	5.19975151644383e-10	6.65139581181546e-09	low_bias	FALSE	FALSE	NA	NA
1289	Hippocampus	Mouse 1	Slide-seq	Snx5	622	596	0.422711961339791	0.383106845047454	0.463336237020276	-3.78373510697662	7.72461245356005e-05	0.000462457255214656	low_bias	FALSE	FALSE	NA	NA
1290	Hippocampus	Mouse 1	Slide-seq	Soga3	451	425	0.300961363824755	0.258585217413175	0.34703150670719	-8.00266720898807	6.08763360686275e-16	1.25082841044145e-14	paternal	FALSE	FALSE	NA	NA
1291	Hippocampus	Mouse 1	Slide-seq	Son	1413	1265	0.449596559579616	0.422603899845824	0.476889328532423	-3.68515664228751	0.000114281012554141	0.000666582721099676	low_bias	FALSE	FALSE	NA	NA
1292	Hippocampus	Mouse 1	Slide-seq	Sorl1	2257	1772	0.531041591766288	0.509161870893098	0.552802617684939	2.83608146266526	0.00228353976048258	0.00908639269066516	low_bias	FALSE	FALSE	NA	NA
1293	Hippocampus	Mouse 1	Slide-seq	Sort1	884	791	0.190523094500733	0.165500196849084	0.218339463278337	-16.8952355920548	2.43880901116529e-64	2.14651593117041e-62	paternal	FALSE	FALSE	NA	NA
1294	Hippocampus	Mouse 1	Slide-seq	Sostdc1	214	141	0.672558234838883	0.604636517741138	0.733945778871997	4.88057296442087	5.28890341862247e-07	4.76162800910179e-06	maternal	FALSE	FALSE	NA	NA
1295	Hippocampus	Mouse 1	Slide-seq	Sox2ot	306	277	0.276489508046476	0.226756154032287	0.332441056209801	-7.26605397953789	1.85070362977658e-13	3.20988214846839e-12	paternal	FALSE	FALSE	NA	NA
1296	Hippocampus	Mouse 1	Slide-seq	Sox8	309	300	0.712011351710167	0.657852022998794	0.760715986485455	7.20002255305933	3.01013005225951e-13	5.1751419586514e-12	maternal	FALSE	FALSE	NA	NA
1297	Hippocampus	Mouse 1	Slide-seq	Spata2	149	145	0.646839261081116	0.564070586085443	0.721647798667585	3.48326480268625	0.000247669075013582	0.00133623470755269	maternal	FALSE	FALSE	NA	NA
1298	Hippocampus	Mouse 1	Slide-seq	Spata2l	315	296	0.617048707132195	0.559815680582677	0.671210764251525	4.0320161393512	2.76501941879895e-05	0.000180568322399307	maternal	FALSE	FALSE	NA	NA
1299	Hippocampus	Mouse 1	Slide-seq	Spg20	236	227	0.40239348600501	0.339491940420384	0.468679789823883	-2.92902668819811	0.00170012613034879	0.00708526062944652	low_bias	FALSE	FALSE	NA	NA
1300	Hippocampus	Mouse 1	Slide-seq	Sphkap	1211	1016	0.432930650050203	0.403897748326624	0.462431529290721	-4.52303578900466	3.0479463909134e-06	2.42233690932834e-05	low_bias	FALSE	FALSE	NA	NA
1301	Hippocampus	Mouse 1	Slide-seq	Spink8	466	349	0.81055849341653	0.770028354898875	0.845379915190098	11.8581558334742	9.76138603614631e-33	4.14121535648595e-31	maternal	FALSE	FALSE	NA	NA
1302	Hippocampus	Mouse 1	Slide-seq	Spock1	1474	1264	0.590913661825007	0.56420979101769	0.617091719085484	6.71809926526492	9.20551310102751e-12	1.41366955095727e-10	low_bias	FALSE	FALSE	NA	NA
1303	Hippocampus	Mouse 1	Slide-seq	Spock2	1348	1183	0.416666973631563	0.389514023022746	0.444335079290133	-5.96133261149027	1.2509455971373e-09	1.56953748645078e-08	low_bias	FALSE	FALSE	NA	NA
1304	Hippocampus	Mouse 1	Slide-seq	Spon1	705	627	0.423990707485244	0.385942846346695	0.462961523797434	-3.87896851965495	5.24501638595268e-05	0.000323872896627884	low_bias	FALSE	FALSE	NA	NA
1305	Hippocampus	Mouse 1	Slide-seq	Sptan1	2791	2258	0.325434096575737	0.307400026177504	0.344000676838508	-17.4812519128918	9.9539923211596e-69	9.31725281236161e-67	paternal	FALSE	FALSE	NA	NA
1306	Hippocampus	Mouse 1	Slide-seq	Sqstm1	3554	2967	0.459117412035946	0.442130037453849	0.476200336486718	-4.7765337410158	8.91713202106301e-07	7.73298934238362e-06	low_bias	FALSE	FALSE	NA	NA
1307	Hippocampus	Mouse 1	Slide-seq	Srp9	1549	1401	0.431677971234441	0.406038949921547	0.457688430117892	-5.22053814414755	8.92019777660952e-08	8.97651984448231e-07	low_bias	FALSE	FALSE	NA	NA
1308	Hippocampus	Mouse 1	Slide-seq	Srr	302	286	0.608020943282422	0.549839973375027	0.663287188910678	3.67400490513773	0.00011938907247317	0.000692950157848706	maternal	FALSE	FALSE	NA	NA
1309	Hippocampus	Mouse 1	Slide-seq	Srrm2	1159	1054	0.437115629930741	0.40755892819685	0.467125730717026	-4.17324347534436	1.50146866326018e-05	0.000104166596555827	low_bias	FALSE	FALSE	NA	NA
1310	Hippocampus	Mouse 1	Slide-seq	Srsf1	200	194	NA	NA	NA	NA	NA	NA	paternal	FALSE	FALSE	NA	NA
1311	Hippocampus	Mouse 1	Slide-seq	Ss18l1	293	282	0.609933920467131	0.550592372152149	0.666190350749999	3.66466661423564	0.000123830486600759	0.000712417931204563	maternal	FALSE	FALSE	NA	NA
1312	Hippocampus	Mouse 1	Slide-seq	Ssbp2	551	513	0.613088605456645	0.570153595367774	0.654335071500112	5.176836872313	1.12839687711116e-07	1.11459905935084e-06	maternal	FALSE	FALSE	NA	NA
1313	Hippocampus	Mouse 1	Slide-seq	Ssbp3	486	461	0.574591576988357	0.528580184981675	0.619346193631985	3.22951066144196	0.000620011289157864	0.00294143730664837	low_bias	FALSE	FALSE	NA	NA
1314	Hippocampus	Mouse 1	Slide-seq	Ssbp4	237	227	0.373630431267727	0.312477537216283	0.439107527950762	-3.80062697419899	7.21652186244593e-05	0.000436212032266809	paternal	FALSE	FALSE	NA	NA
1315	Hippocampus	Mouse 1	Slide-seq	Ssr1	1041	933	0.547717034806686	0.515750111641813	0.579295071418867	2.98141477718378	0.00143459946524622	0.00612587476217014	low_bias	FALSE	FALSE	NA	NA
1316	Hippocampus	Mouse 1	Slide-seq	Sst	1429	745	0.598559273682982	0.570153830668994	0.626317874949094	6.82923980388731	4.268288756258e-12	6.83970075968844e-11	low_bias	FALSE	FALSE	NA	NA
1317	Hippocampus	Mouse 1	Slide-seq	St3gal5	1479	1303	0.417238974259993	0.391080320407172	0.443871885967697	-6.15005276795355	3.87285862738631e-10	5.06391293252706e-09	low_bias	FALSE	FALSE	NA	NA
1318	Hippocampus	Mouse 1	Slide-seq	Stard3nl	173	166	0.248486947711936	0.188689298512166	0.319766046562773	-6.2907194478354	1.57998992622397e-10	2.16176347910504e-09	paternal	FALSE	FALSE	NA	NA
1319	Hippocampus	Mouse 1	Slide-seq	Stard4	213	196	0.35037580256556	0.286548551128856	0.420049773178835	-4.18825406818338	1.40554356833317e-05	9.88395253265129e-05	paternal	FALSE	FALSE	NA	NA
1320	Hippocampus	Mouse 1	Slide-seq	Stat3	174	166	0.337338517937689	0.268254393944751	0.4141446689608	-4.11292473347023	1.9533889437238e-05	0.00013149697033264	paternal	FALSE	FALSE	NA	NA
1321	Hippocampus	Mouse 1	Slide-seq	Stk25	539	512	0.771726673333781	0.733186680691856	0.806171435012484	11.7555734932181	3.30551778691147e-32	1.37272101333922e-30	maternal	FALSE	FALSE	NA	NA
1322	Hippocampus	Mouse 1	Slide-seq	Stmn1	5208	3995	0.429995962690354	0.415919783349842	0.444186242260056	-9.77378519429468	7.29485127671839e-23	2.0681604797504e-21	low_bias	FALSE	FALSE	NA	NA
1323	Hippocampus	Mouse 1	Slide-seq	Stum	1042	909	0.346341050010256	0.317097537872858	0.376793443384379	-9.62505737610535	3.13359692865319e-22	8.59480050617109e-21	paternal	FALSE	FALSE	NA	NA
1324	Hippocampus	Mouse 1	Slide-seq	Stxbp4	144	136	0.342700310047108	0.266774756205144	0.427631980642493	-3.62061120243091	0.000146953947381171	0.000830860429249056	paternal	FALSE	FALSE	NA	NA
1325	Hippocampus	Mouse 1	Slide-seq	Stxbp6	402	352	0.383439199790572	0.334867377757512	0.434454420070898	-4.49625927522714	3.45796983235232e-06	2.7298056360618e-05	paternal	FALSE	FALSE	NA	NA
1326	Hippocampus	Mouse 1	Slide-seq	Suclg1	581	554	0.431985995139248	0.391196341384937	0.473719346632781	-3.24865016099295	0.000579769946285586	0.00278412326811572	low_bias	FALSE	FALSE	NA	NA
1327	Hippocampus	Mouse 1	Slide-seq	Sugt1	317	306	0.397730310457879	0.34340120482914	0.454702383542546	-3.55793729601077	0.000186889254062095	0.00103288278463372	paternal	FALSE	FALSE	NA	NA
1328	Hippocampus	Mouse 1	Slide-seq	Sun2	436	407	0.406209624516536	0.358639507190447	0.455607188295316	-3.76612189106364	8.29014346472939e-05	0.000494307138640134	low_bias	FALSE	FALSE	NA	NA
1329	Hippocampus	Mouse 1	Slide-seq	Surf1	880	817	0.34858378274974	0.316529170746102	0.382069896615469	-8.65435462980111	2.47854273387625e-18	5.93373852281162e-17	paternal	FALSE	FALSE	NA	NA
1330	Hippocampus	Mouse 1	Slide-seq	Surf6	387	339	0.59378189844689	0.539793474539416	0.645595098993679	3.4493735998403	0.000280944359610824	0.0014858555054933	low_bias	FALSE	FALSE	NA	NA
1331	Hippocampus	Mouse 1	Slide-seq	Sv2a	1173	1054	0.424887130938385	0.395959942987404	0.454338067656218	-5.06323531825754	2.06100266313585e-07	1.95083992046743e-06	low_bias	FALSE	FALSE	NA	NA
1332	Hippocampus	Mouse 1	Slide-seq	Svip	264	245	0.364435793750811	0.306034888676111	0.427122050734899	-4.23646448966453	1.1353340582961e-05	8.12507881283025e-05	paternal	FALSE	FALSE	NA	NA
1333	Hippocampus	Mouse 1	Slide-seq	Syn2	1852	1502	0.437178611449534	0.41410027296823	0.460532160722856	-5.35099453552236	4.37360818264599e-08	4.64705719875016e-07	low_bias	FALSE	FALSE	NA	NA
1334	Hippocampus	Mouse 1	Slide-seq	Syncrip	256	249	0.405455463615791	0.345568845292081	0.46829393178701	-2.99296076567537	0.00138142632296075	0.00593446068688918	low_bias	FALSE	FALSE	NA	NA
1335	Hippocampus	Mouse 1	Slide-seq	Synm	379	352	0.242844322803293	0.199875730269353	0.291682748515509	-9.09999143444541	4.516947712384e-20	1.16316334759513e-18	paternal	FALSE	FALSE	NA	NA
1336	Hippocampus	Mouse 1	Slide-seq	Synrg	879	821	0.359182233098127	0.326779632192682	0.392922560157374	-8.0476747807806	4.21909082882367e-16	8.72981705879761e-15	paternal	FALSE	FALSE	NA	NA
1337	Hippocampus	Mouse 1	Slide-seq	Syt13	2107	1784	0.441127138854341	0.418913769545538	0.463578701357201	-5.22010890323459	8.94089742299441e-08	8.98202250483782e-07	low_bias	FALSE	TRUE	NA	NA
1338	Hippocampus	Mouse 1	Slide-seq	Syt2	240	216	0.628956762276502	0.563299794325135	0.690171837985334	3.86372433496706	5.58356201464452e-05	0.00034333957456057	maternal	FALSE	FALSE	NA	NA
1339	Hippocampus	Mouse 1	Slide-seq	Syt5	1691	1437	0.560388439129523	0.535366413142231	0.585107232946814	4.80497563050657	7.73851775388382e-07	6.77062896063099e-06	low_bias	FALSE	FALSE	NA	NA
1340	Hippocampus	Mouse 1	Slide-seq	Taf1b	149	143	0.785252055271364	0.710426561715446	0.844962193891011	6.49759257061079	4.08077368446829e-11	5.95651544982909e-10	maternal	FALSE	FALSE	NA	NA
1341	Hippocampus	Mouse 1	Slide-seq	Taldo1	768	714	0.392549231702713	0.357112331055316	0.42915520636958	-5.77103776408872	3.9392407137778e-09	4.66459889340315e-08	paternal	FALSE	FALSE	NA	NA
1342	Hippocampus	Mouse 1	Slide-seq	Tanc2	439	417	0.674406260949005	0.627178128073664	0.718338462369903	6.99998794904959	1.27992263059173e-12	2.11246342848687e-11	maternal	FALSE	FALSE	NA	NA
1343	Hippocampus	Mouse 1	Slide-seq	Tapbpl	278	271	0.30103374019836	0.248510744990234	0.359349316188387	-6.37706093539621	9.02593253328002e-11	1.26127782343015e-09	paternal	FALSE	FALSE	NA	NA
1344	Hippocampus	Mouse 1	Slide-seq	Tarsl2	357	335	0.587770185055659	0.533830366327026	0.639681384254991	3.23642474334039	0.000605185685288725	0.00289438766110917	low_bias	FALSE	FALSE	NA	NA
1345	Hippocampus	Mouse 1	Slide-seq	Tax1bp3	170	165	0.694130209660534	0.619291277352723	0.759959777162944	4.9225295248706	4.27163351205909e-07	3.89935337780379e-06	maternal	FALSE	FALSE	NA	NA
1346	Hippocampus	Mouse 1	Slide-seq	Tbc1d16	220	213	0.598887202510649	0.530469124405289	0.663656890973688	2.87536892816652	0.00201777829458741	0.00821742997457317	low_bias	FALSE	FALSE	NA	NA
1347	Hippocampus	Mouse 1	Slide-seq	Tbc1d24	408	383	0.616069801683908	0.565863286295987	0.663918566520732	4.54915564896671	2.69307970318703e-06	2.16069265438013e-05	maternal	FALSE	FALSE	NA	NA
1348	Hippocampus	Mouse 1	Slide-seq	Tbcb	754	694	0.0295483668804448	0.0193993675116724	0.0447645481897642	-16.1957333729726	2.7024739782507e-59	2.24457592249921e-57	paternal	FALSE	FALSE	NA	NA
1349	Hippocampus	Mouse 1	Slide-seq	Tbl1x	154	145	0.622378057088628	0.540844703629449	0.697530258856813	2.9749245981436	0.00146530286318848	0.00623891045792238	maternal	TRUE	FALSE	NA	NA
1350	Hippocampus	Mouse 1	Slide-seq	Tbl2	166	158	0.677284706696551	0.598923986636419	0.746807758438436	4.35638859788543	6.61129707525135e-06	4.97915949588215e-05	maternal	FALSE	FALSE	NA	NA
1351	Hippocampus	Mouse 1	Slide-seq	Tceal1	371	357	0.622016543400596	0.56968798142185	0.671649343291921	4.57957886112412	2.32956548400557e-06	1.88960765600837e-05	maternal	TRUE	FALSE	NA	NA
1352	Hippocampus	Mouse 1	Slide-seq	Tceal3	1491	1271	0.236650208523398	0.214001060105075	0.260900781063454	-18.0394641328919	4.7732559977956e-73	4.69131510316677e-71	paternal	TRUE	FALSE	NA	NA
1353	Hippocampus	Mouse 1	Slide-seq	Tceal5	2117	1781	0.54799503139444	0.524915381008697	0.570870085468021	4.14898863758684	1.66973692119653e-05	0.000114894266327841	low_bias	TRUE	FALSE	NA	NA
1354	Hippocampus	Mouse 1	Slide-seq	Tceal6	1270	1114	0.328524901559033	0.301397459760115	0.356846781803424	-11.3661927906593	3.08084966041247e-30	1.20316360579154e-28	paternal	TRUE	FALSE	NA	NA
1355	Hippocampus	Mouse 1	Slide-seq	Tceal9	367	346	0.305007316052116	0.258561595358224	0.355792549646634	-7.16478561040917	3.89541901680169e-13	6.65834375132741e-12	paternal	FALSE	FALSE	NA	NA
1356	Hippocampus	Mouse 1	Slide-seq	Tcf4	3892	2926	0.471286148504393	0.454549971486861	0.488087130296371	-3.41590889298183	0.000317847557693569	0.00165657870363555	low_bias	FALSE	FALSE	NA	NA
1357	Hippocampus	Mouse 1	Slide-seq	Tcf7l2	665	585	0.432242903844165	0.393125097169701	0.47222433952184	-3.37739728631152	0.000365876382625286	0.00187256523557076	low_bias	FALSE	FALSE	NA	NA
1358	Hippocampus	Mouse 1	Slide-seq	Tcp1	151	148	0.0270216965580156	0.00997485600575759	0.0711088002867827	-7.06889480589425	7.80862373110105e-13	1.30816631086088e-11	paternal	FALSE	FALSE	NA	NA
1359	Hippocampus	Mouse 1	Slide-seq	Tctex1d2	246	233	0.366865174113219	0.306428392203876	0.431800826834924	-4.02453100068618	2.85444868976657e-05	0.000185791213284255	paternal	FALSE	FALSE	NA	NA
1360	Hippocampus	Mouse 1	Slide-seq	Tdg	227	217	0.797406180850278	0.738846915272065	0.845578903693807	8.29955205861262	5.22523345204114e-17	1.13701851168585e-15	maternal	FALSE	FALSE	NA	NA
1361	Hippocampus	Mouse 1	Slide-seq	Tecpr1	867	792	0.437561529609771	0.403210556043172	0.472521875708485	-3.56016060547328	0.000185314024104381	0.00102610028182492	low_bias	FALSE	FALSE	NA	NA
1362	Hippocampus	Mouse 1	Slide-seq	Tenm3	145	135	0.0148131262153158	0.00360407786718297	0.0588253105033426	-5.89195993320067	1.90820862412703e-09	2.32975284813191e-08	paternal	FALSE	FALSE	NA	NA
1363	Hippocampus	Mouse 1	Slide-seq	Tenm4	507	455	0.418083637796181	0.373664003043603	0.463872942556506	-3.5575297231477	0.000187179376399069	0.00103351758672782	low_bias	FALSE	FALSE	NA	NA
1364	Hippocampus	Mouse 1	Slide-seq	Terf1	273	261	0.729542034463951	0.671120915939912	0.780972291634506	7.11221527844455	5.70974745440226e-13	9.62010878246004e-12	maternal	FALSE	FALSE	NA	NA
1365	Hippocampus	Mouse 1	Slide-seq	Terf2	572	521	0.427971302093016	0.385604992770135	0.471420811292884	-3.30275484808418	0.000478700237670952	0.002352412751288	low_bias	FALSE	FALSE	NA	NA
1366	Hippocampus	Mouse 1	Slide-seq	Tgfb2	288	259	0.349169160297582	0.292980970737014	0.409886017677538	-4.82228220688145	7.09624781976504e-07	6.2644570947836e-06	paternal	FALSE	FALSE	NA	NA
1367	Hippocampus	Mouse 1	Slide-seq	Thrap3	595	569	0.387861558929529	0.347997566949746	0.429285424960079	-5.32007150622761	5.18632376131843e-08	5.4130533133619e-07	paternal	FALSE	FALSE	NA	NA
1368	Hippocampus	Mouse 1	Slide-seq	Thrsp	575	532	0.328968145725419	0.289910683277517	0.370541729036755	-7.79238253059907	3.28786480305518e-15	6.44137499787921e-14	paternal	FALSE	FALSE	NA	NA
1369	Hippocampus	Mouse 1	Slide-seq	Thsd7a	767	647	0.580710678840578	0.54232981392698	0.618139176328803	4.17644322767247	1.4805130018333e-05	0.000103198406286181	low_bias	FALSE	FALSE	NA	NA
1370	Hippocampus	Mouse 1	Slide-seq	Thy1	6938	4684	0.477923069842864	0.465701830802497	0.490170796745801	-3.60355775396474	0.000156945480250765	0.000878090604401101	low_bias	FALSE	FALSE	NA	NA
1371	Hippocampus	Mouse 1	Slide-seq	Timm17a	338	320	0.387555884120148	0.335115904068037	0.442737586976647	-4.02215334967409	2.8834245306687e-05	0.000187057804811367	paternal	FALSE	FALSE	NA	NA
1372	Hippocampus	Mouse 1	Slide-seq	Timm23	320	305	NA	NA	NA	NA	NA	NA	maternal	FALSE	FALSE	NA	NA
1373	Hippocampus	Mouse 1	Slide-seq	Timmdc1	191	184	0.39135201380422	0.322188645749427	0.465173114600364	-2.92375958244953	0.00172915869490183	0.00719608244448558	paternal	FALSE	FALSE	NA	NA
1374	Hippocampus	Mouse 1	Slide-seq	Timp2	1019	918	0.414175459457804	0.382775080504609	0.446289209444569	-5.29136332782457	6.0703950825045e-08	6.28019645640861e-07	low_bias	FALSE	FALSE	NA	NA
1375	Hippocampus	Mouse 1	Slide-seq	Tiparp	360	333	0.640038676966449	0.586370377975851	0.690419951630351	5.08080912962787	1.87915299443587e-07	1.78731696906263e-06	maternal	FALSE	FALSE	NA	NA
1376	Hippocampus	Mouse 1	Slide-seq	Tk2	346	333	0.412353910591009	0.359598966648211	0.467202009168054	-3.17902966281311	0.000738844841735067	0.00341722982879348	low_bias	FALSE	FALSE	NA	NA
1377	Hippocampus	Mouse 1	Slide-seq	Tlcd1	159	154	0.383036557554576	0.308278107532994	0.463769359401568	-2.87587324757136	0.00201455735527018	0.00821566025174845	paternal	FALSE	FALSE	NA	NA
1378	Hippocampus	Mouse 1	Slide-seq	Tle5	1258	1194	0.911794025358776	0.894379833604816	0.926572760453217	23.4208432367646	1.31057712829316e-121	2.41514791423274e-119	maternal	FALSE	FALSE	NA	NA
1379	Hippocampus	Mouse 1	Slide-seq	Tmbim6	1323	1229	0.358496539381774	0.332122662796567	0.385755103758829	-9.97211105478046	1.00945637208657e-23	2.94691298326459e-22	paternal	FALSE	FALSE	NA	NA
1380	Hippocampus	Mouse 1	Slide-seq	Tmed5	271	262	0.77858522714901	0.724076573090933	0.824929282909347	8.59298045910301	4.23709768616402e-18	9.99446602212369e-17	maternal	FALSE	FALSE	NA	NA
1381	Hippocampus	Mouse 1	Slide-seq	Tmem100	162	150	0.673219016278142	0.593347493020436	0.744166867027057	4.19052587769803	1.3915433492923e-05	9.83924596016387e-05	maternal	FALSE	FALSE	NA	NA
1382	Hippocampus	Mouse 1	Slide-seq	Tmem130	697	615	0.579697878909366	0.541121781872883	0.617324408291131	4.10449389688416	2.02600483994735e-05	0.000136229766718011	low_bias	FALSE	FALSE	NA	NA
1383	Hippocampus	Mouse 1	Slide-seq	Tmem144	234	221	0.646999022285205	0.580439984525663	0.708305418864165	4.30776115942272	8.24576609714973e-06	6.10103923147954e-05	maternal	FALSE	FALSE	NA	NA
1384	Hippocampus	Mouse 1	Slide-seq	Tmem14c	588	559	0.567652532165917	0.525594506765916	0.608757451503157	3.20683342487051	0.000671023406418375	0.00313800557307626	low_bias	FALSE	FALSE	NA	NA
1385	Hippocampus	Mouse 1	Slide-seq	Tmem158	300	282	0.366689291715677	0.313010926285306	0.423893017976908	-4.56067382385518	2.54948665186352e-06	2.05386923306546e-05	paternal	FALSE	FALSE	NA	NA
1386	Hippocampus	Mouse 1	Slide-seq	Tmem176b	589	548	0.592207734721357	0.549993162515441	0.633103959427277	4.32688301545005	7.56171151313157e-06	5.63734675005523e-05	low_bias	FALSE	FALSE	NA	NA
1387	Hippocampus	Mouse 1	Slide-seq	Tmem181a	224	211	0.625324036093477	0.557719128572142	0.688369268630787	3.65474093314925	0.000128720901818754	0.00073839217706731	maternal	FALSE	FALSE	NA	NA
1388	Hippocampus	Mouse 1	Slide-seq	Tmem189	257	245	0.591635247586472	0.528252789127952	0.652110108952176	2.87835869987463	0.00199875158449487	0.00816814836712837	low_bias	FALSE	FALSE	NA	NA
1389	Hippocampus	Mouse 1	Slide-seq	Tmem19	263	246	0.353018066187091	0.294987843211963	0.415732385511414	-4.56377212330752	2.51213063036598e-06	2.02931977085866e-05	paternal	FALSE	FALSE	NA	NA
1390	Hippocampus	Mouse 1	Slide-seq	Tmem234	654	626	0.238628584554691	0.206416075444056	0.27413156757432	-12.4451396920865	7.43120607171089e-36	3.5627497727544e-34	paternal	FALSE	FALSE	NA	NA
1391	Hippocampus	Mouse 1	Slide-seq	Tmem38a	1513	1340	0.543353717462279	0.51665795677908	0.56980273470866	3.24365013485945	0.000590043001083766	0.00282884843690322	low_bias	FALSE	FALSE	NA	NA
1392	Hippocampus	Mouse 1	Slide-seq	Tmem42	303	287	0.63042201677491	0.573462290191927	0.683967206524194	4.48694345107745	3.61261208963805e-06	2.84047646567941e-05	maternal	FALSE	FALSE	NA	NA
1393	Hippocampus	Mouse 1	Slide-seq	Tmem47	593	566	0.38942942365936	0.349338076377123	0.431073548799079	-5.22195057511469	8.85241145881e-08	8.92353339702609e-07	paternal	TRUE	FALSE	NA	NA
1394	Hippocampus	Mouse 1	Slide-seq	Tmem63a	203	189	0.371626881562146	0.304576687864535	0.444013331593842	-3.4974975323053	0.000234822528796016	0.00127274673925561	paternal	FALSE	FALSE	NA	NA
1395	Hippocampus	Mouse 1	Slide-seq	Tnnt1	531	450	0.676896929091621	0.63326650653913	0.717650968470141	7.65214100838974	9.88301577080488e-15	1.87395961416194e-13	maternal	FALSE	FALSE	NA	NA
1396	Hippocampus	Mouse 1	Slide-seq	Tpd52	848	767	0.436212629888816	0.401151978823709	0.471922756008073	-3.56018810309338	0.000185294619788898	0.00102610028182492	low_bias	FALSE	FALSE	NA	NA
1397	Hippocampus	Mouse 1	Slide-seq	Tpd52l1	286	273	0.288670485194578	0.237304124289719	0.346109878268304	-6.78932871862649	5.63282453137723e-12	8.81081333197122e-11	paternal	FALSE	FALSE	NA	NA
1398	Hippocampus	Mouse 1	Slide-seq	Tpm1	741	686	0.192212882052014	0.163893112985794	0.224114464502805	-14.8126651651052	6.06662310955225e-50	4.11205476747467e-48	paternal	FALSE	FALSE	NA	NA
1399	Hippocampus	Mouse 1	Slide-seq	Tpp1	371	339	0.372459221665432	0.323036475675701	0.424699649625246	-4.7823126405679	8.66449398699815e-07	7.54719660876338e-06	paternal	FALSE	FALSE	NA	NA
1400	Hippocampus	Mouse 1	Slide-seq	Tprgl	1575	1419	0.43250922892305	0.406997806797	0.45838366707714	-5.1851135582448	1.07941641790561e-07	1.07340954745184e-06	low_bias	FALSE	FALSE	NA	NA
1401	Hippocampus	Mouse 1	Slide-seq	Trak1	824	781	0.558760093164245	0.523280687956363	0.593649458038107	3.3038933959476	0.000476760416478454	0.0023477098904116	low_bias	FALSE	FALSE	NA	NA
1402	Hippocampus	Mouse 1	Slide-seq	Trank1	733	659	0.565640933907097	0.527486290292918	0.603033244504497	3.42900474012487	0.000302899473610312	0.00159197700167559	low_bias	FALSE	FALSE	NA	NA
1403	Hippocampus	Mouse 1	Slide-seq	Trappc12	195	189	0.0105871022749227	0.00257599493060912	0.0424516529679601	-6.38422419998022	8.61342749057052e-11	1.20936623599748e-09	paternal	FALSE	FALSE	NA	NA
1404	Hippocampus	Mouse 1	Slide-seq	Trappc2l	1461	1341	0.567751418398058	0.54093092470842	0.594180525586648	5.02215628080249	2.55472905770188e-07	2.39892312950127e-06	low_bias	FALSE	FALSE	NA	NA
1405	Hippocampus	Mouse 1	Slide-seq	Trib1	286	270	0.39110373684235	0.334470601210176	0.450830344213479	-3.60839041023083	0.000154051305084769	0.000864358274105503	paternal	FALSE	FALSE	NA	NA
1406	Hippocampus	Mouse 1	Slide-seq	Trim32	1340	1186	0.541096698912471	0.512962231112799	0.568971573996159	2.91871548057014	0.00175738431248787	0.00729031760607074	low_bias	FALSE	FALSE	NA	NA
1407	Hippocampus	Mouse 1	Slide-seq	Trim59	150	143	0.380101062972901	0.304597066869489	0.461889822146549	-2.90811514489365	0.00181807213617993	0.00750782310017719	paternal	FALSE	FALSE	NA	NA
1408	Hippocampus	Mouse 1	Slide-seq	Trim9	838	773	0.446220476694944	0.411524834074134	0.48144812856988	-3.0477817279699	0.00115268656623533	0.00504257617291526	low_bias	FALSE	FALSE	NA	NA
1409	Hippocampus	Mouse 1	Slide-seq	Trio	218	207	0.39762103163183	0.332088704147172	0.467042474473485	-2.93180966204685	0.00168496607639107	0.0070370006745596	paternal	FALSE	FALSE	NA	NA
1410	Hippocampus	Mouse 1	Slide-seq	Trnp1	2627	2280	0.465024026593367	0.444934036822522	0.485228148998778	-3.45886579744252	0.000271227558188832	0.00144709363632853	low_bias	FALSE	FALSE	NA	NA
1411	Hippocampus	Mouse 1	Slide-seq	Trpc4ap	896	835	0.41694029084845	0.383734725479334	0.450916800780943	-4.84676868338366	6.27442993806253e-07	5.59762682976622e-06	low_bias	FALSE	FALSE	NA	NA
1412	Hippocampus	Mouse 1	Slide-seq	Tsc22d1	2303	1996	0.543767863660528	0.5226642495842	0.564715494587794	4.13956463836836	1.73982774642234e-05	0.000118747271072367	low_bias	FALSE	FALSE	NA	NA
1413	Hippocampus	Mouse 1	Slide-seq	Tsc22d3	1121	1044	NA	NA	NA	NA	NA	NA	paternal	TRUE	FALSE	NA	NA
1414	Hippocampus	Mouse 1	Slide-seq	Tsc22d4	1340	1242	0.390450168859492	0.363692764894099	0.41788332368601	-7.81770355287641	2.68978479342399e-15	5.32270500900043e-14	paternal	FALSE	FALSE	NA	NA
1415	Hippocampus	Mouse 1	Slide-seq	Tsen34	469	441	0.396587684228726	0.351444435296745	0.443563746721137	-4.34942915345736	6.82461849733715e-06	5.13326215290781e-05	paternal	FALSE	FALSE	NA	NA
1416	Hippocampus	Mouse 1	Slide-seq	Tsn	1393	1243	0.54943761314825	0.521935484283283	0.576640927081051	3.58766698986796	0.000166825022183719	0.000925462987598677	low_bias	FALSE	FALSE	NA	NA
1417	Hippocampus	Mouse 1	Slide-seq	Tsnax	1526	1334	0.579197584273153	0.552999911214172	0.604956695774029	5.98943782362178	1.05283805359787e-09	1.33231459271817e-08	low_bias	FALSE	FALSE	NA	NA
1418	Hippocampus	Mouse 1	Slide-seq	Tspan13	2243	1740	0.445956100567165	0.424508761015956	0.467606573454146	-4.97372508306901	3.2839217097744e-07	3.04965138937632e-06	low_bias	FALSE	FALSE	NA	NA
1419	Hippocampus	Mouse 1	Slide-seq	Tspan17	426	406	0.58527729200099	0.536002679365735	0.632902952179492	3.4410530123697	0.000289727496319172	0.00152956405174052	low_bias	FALSE	FALSE	NA	NA
1420	Hippocampus	Mouse 1	Slide-seq	Tspan5	1664	1436	0.56381751377482	0.538525547176729	0.58878178926494	5.01986459069948	2.5853958105703e-07	2.42001255475128e-06	low_bias	FALSE	FALSE	NA	NA
1421	Hippocampus	Mouse 1	Slide-seq	Tspan7	9612	6667	0.548228338122879	0.536703938284072	0.5597012455027	8.33493560418282	3.87701915961247e-17	8.53088880008759e-16	low_bias	TRUE	FALSE	NA	NA
1422	Hippocampus	Mouse 1	Slide-seq	Tspyl1	1450	1260	0.450044066388245	0.4233132226671	0.477066499189362	-3.68911280896191	0.00011251871345685	0.000658256798864134	low_bias	FALSE	FALSE	NA	NA
1423	Hippocampus	Mouse 1	Slide-seq	Tspyl4	5251	3904	0.52051074443506	0.506165551852592	0.534822193307779	2.85897103050321	0.00212508798235268	0.00854236116696236	low_bias	FALSE	FALSE	NA	NA
1424	Hippocampus	Mouse 1	Slide-seq	Tsr2	475	456	0.570804031975534	0.524184212276977	0.61620053660872	3.02816934364759	0.00123020084577429	0.00534992211469838	low_bias	TRUE	FALSE	NA	NA
1425	Hippocampus	Mouse 1	Slide-seq	Ttc14	310	300	0.418812912127578	0.363449338922684	0.476299594357284	-2.81514286544242	0.00243777770199273	0.00960292258426929	low_bias	FALSE	FALSE	NA	NA
1426	Hippocampus	Mouse 1	Slide-seq	Ttc33	561	529	0.372156503211506	0.33188369864619	0.414285954615947	-5.91933085812343	1.61627044739519e-09	1.99814398915922e-08	paternal	FALSE	FALSE	NA	NA
1427	Hippocampus	Mouse 1	Slide-seq	Ttc4	354	332	0.371535975616621	0.320291008290644	0.425843180624489	-4.63517803621392	1.78315201839341e-06	1.46860997939468e-05	paternal	FALSE	FALSE	NA	NA
1428	Hippocampus	Mouse 1	Slide-seq	Ttc5	311	305	0.418716869722795	0.363771601605251	0.475755386184462	-2.84034140751841	0.00225326373320569	0.00900530349697078	low_bias	FALSE	FALSE	NA	NA
1429	Hippocampus	Mouse 1	Slide-seq	Ttl	407	385	0.406582012882977	0.357942165763645	0.457125610298175	-3.66755664119588	0.000122439658017505	0.000705793414789078	low_bias	FALSE	FALSE	NA	NA
1430	Hippocampus	Mouse 1	Slide-seq	Ttr	72990	4432	0.573343771749038	0.569406222106301	0.577272046093179	36.7593487176887	4.1216709317657e-296	1.62036623230816e-293	low_bias	FALSE	FALSE	NA	NA
1431	Hippocampus	Mouse 1	Slide-seq	Ttyh1	1991	1804	0.010542251656886	0.00682320444630747	0.0162552207295822	-20.7002079598671	1.7243953985413e-95	2.36482782911582e-93	paternal	FALSE	FALSE	NA	NA
1432	Hippocampus	Mouse 1	Slide-seq	Tuba1b	16244	9255	0.520526281797793	0.512207394366591	0.528833801611629	4.93223228640726	4.06475790590284e-07	3.73362575873972e-06	low_bias	FALSE	FALSE	NA	NA
1433	Hippocampus	Mouse 1	Slide-seq	Tubb2a	11175	6592	0.554253704907277	0.544381301098887	0.564083487105203	10.9266994445241	4.29584051231307e-28	1.56373898155001e-26	low_bias	FALSE	FALSE	NA	NA
1434	Hippocampus	Mouse 1	Slide-seq	Tubb3	3368	2686	0.529030964082131	0.511437653811191	0.546552439329547	3.29818963529873	0.000486551952464652	0.00238503479940487	low_bias	FALSE	FALSE	NA	NA
1435	Hippocampus	Mouse 1	Slide-seq	Tubb4b	1334	1204	0.554257766899073	0.526624205004625	0.581559945575189	3.91564954623735	4.50805683618007e-05	0.000281908920073742	low_bias	FALSE	FALSE	NA	NA
1436	Hippocampus	Mouse 1	Slide-seq	Tufm	181	178	0.274170055248142	0.2127161770772	0.345584711599422	-5.81125123391894	3.1003812059972e-09	3.72361465820071e-08	paternal	FALSE	FALSE	NA	NA
1437	Hippocampus	Mouse 1	Slide-seq	Tusc2	913	841	0.58242793037509	0.548810402309387	0.615296466922549	4.86179446279777	5.81631874689283e-07	5.21258839672143e-06	low_bias	FALSE	FALSE	NA	NA
1438	Hippocampus	Mouse 1	Slide-seq	Txndc16	334	313	0.354113699855834	0.303122429583787	0.408652683942138	-5.19300001930944	1.0346608156769e-07	1.03064101858896e-06	paternal	FALSE	FALSE	NA	NA
1439	Hippocampus	Mouse 1	Slide-seq	U2af1	467	443	0.572008567534605	0.525504787954097	0.617274030288694	3.08658225569926	0.00101235959535917	0.0045157976806604	low_bias	FALSE	FALSE	NA	NA
1440	Hippocampus	Mouse 1	Slide-seq	Uba1	2179	1883	0.619829954511867	0.597670069346981	0.641501411675222	10.5056061052446	4.06991059109548e-26	1.33334793087167e-24	maternal	TRUE	FALSE	NA	NA
1441	Hippocampus	Mouse 1	Slide-seq	Uba5	950	847	0.378156419728613	0.345770914763796	0.411666547192572	-7.09022192791075	6.69485514788536e-13	1.12477381216752e-11	paternal	FALSE	FALSE	NA	NA
1442	Hippocampus	Mouse 1	Slide-seq	Ubb	6488	4847	0.22439124161243	0.214157939169047	0.234967323702604	-41.4905891885486	0	0	paternal	FALSE	FALSE	NA	NA
1443	Hippocampus	Mouse 1	Slide-seq	Ubc	1389	1266	0.416142996374898	0.389962668721568	0.442805150395223	-6.22236256704756	2.44861854271178e-10	3.28170535144804e-09	low_bias	FALSE	FALSE	NA	NA
1444	Hippocampus	Mouse 1	Slide-seq	Ube2d-ps	264	243	0.372156349096813	0.312641857398578	0.435816796277811	-3.94967916741233	3.9128007776e-05	0.000247307461795361	paternal	FALSE	FALSE	NA	NA
1445	Hippocampus	Mouse 1	Slide-seq	Ube2j2	266	252	0.324245613652231	0.269228067593236	0.384589214408409	-5.55858416075327	1.35985904519887e-08	1.53328657543743e-07	paternal	FALSE	FALSE	NA	NA
1446	Hippocampus	Mouse 1	Slide-seq	Ube2k	826	763	0.109111481821809	0.0886096575277309	0.133661188761469	-18.1898625154978	3.10478641480386e-74	3.15671129105145e-72	paternal	FALSE	FALSE	NA	NA
1447	Hippocampus	Mouse 1	Slide-seq	Ube2m	255	251	0.913731776379232	0.871462242870228	0.943010030545123	10.5803127061843	1.83864435172557e-26	6.0572546045395e-25	maternal	FALSE	FALSE	NA	NA
1448	Hippocampus	Mouse 1	Slide-seq	Ube2n	728	681	0.557785138514408	0.520091525382513	0.594824600184	3.05963185047021	0.00110804608566066	0.00487987137202459	low_bias	FALSE	FALSE	NA	NA
1449	Hippocampus	Mouse 1	Slide-seq	Ube2ql1	644	593	0.42769320214111	0.388795175777033	0.467506184378098	-3.6157705845334	0.000149727747480876	0.000843309003719891	low_bias	FALSE	FALSE	NA	NA
1450	Hippocampus	Mouse 1	Slide-seq	Ube2r2	166	162	0.313256323260165	0.246050495815079	0.389339352992859	-4.68831439488974	1.37732297113694e-06	1.16029622297065e-05	paternal	FALSE	FALSE	NA	NA
1451	Hippocampus	Mouse 1	Slide-seq	Ubfd1	167	161	0.628758533821499	0.55115397927739	0.700242911178452	3.27711263483792	0.000524372620268401	0.00254713784326422	maternal	FALSE	FALSE	NA	NA
1452	Hippocampus	Mouse 1	Slide-seq	Ubl7	172	167	0.976061500139526	0.940245341085229	0.990623996530423	7.78881771731507	3.3819552010497e-15	6.60377146377155e-14	maternal	FALSE	FALSE	NA	NA
1453	Hippocampus	Mouse 1	Slide-seq	Ublcp1	271	251	NA	NA	NA	NA	NA	NA	paternal	FALSE	FALSE	NA	NA
1454	Hippocampus	Mouse 1	Slide-seq	Uchl5	803	744	0.565548058535688	0.52937108730276	0.601039951892231	3.6102349948279	0.000152959859043875	0.000859051703601651	low_bias	FALSE	FALSE	NA	NA
1455	Hippocampus	Mouse 1	Slide-seq	Uggt2	147	140	0.321428979632803	0.248017379978471	0.40487076340217	-4.12822484157943	1.8278727996579e-05	0.000123753913887286	paternal	FALSE	FALSE	NA	NA
1456	Hippocampus	Mouse 1	Slide-seq	Uhmk1	993	922	0.551910085727908	0.520140435000293	0.583261598887183	3.26156905998957	0.000553987201447965	0.00266614582925577	low_bias	FALSE	FALSE	NA	NA
1457	Hippocampus	Mouse 1	Slide-seq	Ulk4	215	212	0.363175201279287	0.300012897711908	0.431439121813756	-3.9324626345189	4.20400261101796e-05	0.000264014945656793	paternal	FALSE	FALSE	NA	NA
1458	Hippocampus	Mouse 1	Slide-seq	Unc13d	676	648	0.0385799962525186	0.0259922598385921	0.0569076490925548	-15.7653271409108	2.69462751548334e-56	2.03720749471862e-54	paternal	FALSE	FALSE	NA	NA
1459	Hippocampus	Mouse 1	Slide-seq	Upp2	207	201	0.300607475790808	0.240319020722883	0.368680352740313	-5.50955498833277	1.79871002220876e-08	1.99379567687314e-07	paternal	FALSE	FALSE	NA	NA
1460	Hippocampus	Mouse 1	Slide-seq	Uqcr10	3083	2675	0.537043580542578	0.51873652024027	0.555251313733352	4.04127287134477	2.65809275916881e-05	0.000174572677819231	low_bias	FALSE	FALSE	NA	NA
1461	Hippocampus	Mouse 1	Slide-seq	Uqcrb	3698	3073	0.462863451352652	0.445943377566174	0.479869485701068	-4.36073618280114	6.48127897904031e-06	4.88748109199497e-05	low_bias	FALSE	FALSE	NA	NA
1462	Hippocampus	Mouse 1	Slide-seq	Uqcrc1	1021	961	0.445875829553863	0.414505074024707	0.477683765490509	-3.39543017209566	0.000342604248657904	0.00176757415077486	low_bias	FALSE	FALSE	NA	NA
1463	Hippocampus	Mouse 1	Slide-seq	Usp11	1081	957	0.553058333760404	0.521005355064567	0.584676238289599	3.30378369835209	0.00047694699825557	0.0023477098904116	low_bias	TRUE	FALSE	NA	NA
1464	Hippocampus	Mouse 1	Slide-seq	Usp2	493	460	0.581886775298375	0.536646084990175	0.625790435087146	3.59898620852873	0.000159730064400865	0.00089197745243551	low_bias	FALSE	FALSE	NA	NA
1465	Hippocampus	Mouse 1	Slide-seq	Usp29	314	291	0.00636732464300465	0.00159731176693359	0.02502487086605	-7.27878250166535	1.68423120065805e-13	2.92976737176417e-12	paternal	FALSE	TRUE	Imprinted	Paternal
1466	Hippocampus	Mouse 1	Slide-seq	Usp34	787	749	0.347694037612225	0.314178918742472	0.382788884898284	-8.30816094171192	4.85983219516596e-17	1.06142335018125e-15	paternal	FALSE	FALSE	NA	NA
1467	Hippocampus	Mouse 1	Slide-seq	Usp5	450	424	0.240596197738466	0.202232769057077	0.283649591536959	-10.3093890898258	3.19531261166082e-25	1.01852748491696e-23	paternal	FALSE	FALSE	NA	NA
1468	Hippocampus	Mouse 1	Slide-seq	Usp6nl	259	240	0.62374287602247	0.560451615251161	0.683074205094273	3.85160039013005	5.86742023971941e-05	0.000360043466739078	maternal	FALSE	FALSE	NA	NA
1469	Hippocampus	Mouse 1	Slide-seq	Usp9x	442	414	0.612826678108159	0.564125379782471	0.65937213627196	4.56271761750875	2.5247855151498e-06	2.03675241899294e-05	maternal	TRUE	FALSE	NA	NA
1470	Hippocampus	Mouse 1	Slide-seq	Utp18	165	155	0.629653153258557	0.55059976620619	0.70231872673868	3.23976002456678	0.000598151674975281	0.00286539433576704	maternal	FALSE	FALSE	NA	NA
1471	Hippocampus	Mouse 1	Slide-seq	Utp23	137	132	0.204509021408326	0.143078143832423	0.283586759372149	-6.29435157741516	1.54343736856709e-10	2.11666282847445e-09	paternal	FALSE	FALSE	NA	NA
1472	Hippocampus	Mouse 1	Slide-seq	Utp4	187	181	0.65594164344438	0.58240812145052	0.722691981051648	4.12842974268098	1.82624502149189e-05	0.000123753913887286	maternal	FALSE	FALSE	NA	NA
1473	Hippocampus	Mouse 1	Slide-seq	Utp6	210	200	0.398802580873024	0.331736328950908	0.469893623331924	-2.83185508659052	0.00231394086054709	0.00918876044083917	paternal	FALSE	FALSE	NA	NA
1474	Hippocampus	Mouse 1	Slide-seq	Vamp3	480	457	0.653179569842474	0.60761739517285	0.696097298238726	6.46832399282413	4.95479252814483e-11	7.12644183865123e-10	maternal	FALSE	FALSE	NA	NA
1475	Hippocampus	Mouse 1	Slide-seq	Vcp	2631	2223	0.532046420916678	0.512082773445517	0.551907995407689	3.20819341117566	0.000667858191594531	0.00312568234589917	low_bias	FALSE	FALSE	NA	NA
1476	Hippocampus	Mouse 1	Slide-seq	Vdac1	1149	1074	0.37220234103961	0.343726652977885	0.401593501080928	-8.43531550416491	1.65155255301588e-17	3.7458482327441e-16	paternal	FALSE	FALSE	NA	NA
1477	Hippocampus	Mouse 1	Slide-seq	Vdac2	1777	1594	0.451700699723276	0.427699947555976	0.475928248579679	-3.9778630286525	3.47687036329787e-05	0.000221415815684315	low_bias	FALSE	FALSE	NA	NA
1478	Hippocampus	Mouse 1	Slide-seq	Vma21	329	315	0.605544529891563	0.54955669669468	0.658892779081788	3.73133020263354	9.5235685168087e-05	0.00056499480426178	maternal	TRUE	FALSE	NA	NA
1479	Hippocampus	Mouse 1	Slide-seq	Vps41	1177	1051	0.560656670826012	0.530653796110863	0.590222664812325	4.02826341054969	2.80951837926372e-05	0.000183068838480864	low_bias	FALSE	FALSE	NA	NA
1480	Hippocampus	Mouse 1	Slide-seq	Vsnl1	7091	4730	0.546774064609066	0.534467012626582	0.55902420411086	7.57276049616233	1.82687780906307e-14	3.40920836710282e-13	low_bias	FALSE	FALSE	NA	NA
1481	Hippocampus	Mouse 1	Slide-seq	Vxn	1427	1182	0.434852628338461	0.408300637284573	0.461783737401295	-4.81252302332965	7.45183484285745e-07	6.52949035190644e-06	low_bias	FALSE	FALSE	NA	NA
1482	Hippocampus	Mouse 1	Slide-seq	Wars	499	471	0.431125199159262	0.386617266764845	0.476774273426855	-3.00894013621987	0.00131080383203538	0.00567950786003867	low_bias	FALSE	TRUE	NA	NA
1483	Hippocampus	Mouse 1	Slide-seq	Wasf3	1651	1473	0.571695091240075	0.546188810369053	0.596826004061542	5.58080871965721	1.19701406738889e-08	1.3574599914216e-07	low_bias	FALSE	FALSE	NA	NA
1484	Hippocampus	Mouse 1	Slide-seq	Wbp11	453	434	0.418905331233108	0.372603209672571	0.466681361111893	-3.37744940636097	0.00036580705300626	0.00187256523557076	low_bias	FALSE	FALSE	NA	NA
1485	Hippocampus	Mouse 1	Slide-seq	Wbp2	1906	1671	0.446497094338776	0.423373720954192	0.469854319819671	-4.56584025088353	2.48748766590168e-06	2.01216937802774e-05	low_bias	FALSE	FALSE	NA	NA
1486	Hippocampus	Mouse 1	Slide-seq	Wdr1	591	545	0.60065781111787	0.559743660313359	0.640213680894531	4.8571477611727	5.95443632792205e-07	5.3282717793257e-06	maternal	FALSE	FALSE	NA	NA
1487	Hippocampus	Mouse 1	Slide-seq	Wdr12	501	461	0.565497433133068	0.51933261242308	0.6105533490333	2.83132209479437	0.0023178006807722	0.0091917085504463	low_bias	FALSE	FALSE	NA	NA
1488	Hippocampus	Mouse 1	Slide-seq	Wdr13	1166	1060	0.623185529457988	0.593184458286885	0.652271099062063	7.98901402124277	6.80111129702012e-16	1.39257476800443e-14	maternal	TRUE	FALSE	NA	NA
1489	Hippocampus	Mouse 1	Slide-seq	Wdr26	821	749	0.436061547876443	0.401475288052926	0.471281242322476	-3.61791668384491	0.00014849198021159	0.00083794948067727	low_bias	FALSE	FALSE	NA	NA
1490	Hippocampus	Mouse 1	Slide-seq	Wdr37	503	481	0.400850844654312	0.35731999395879	0.446004597229503	-4.34288604725613	7.03115413960157e-06	5.27515470244663e-05	low_bias	FALSE	FALSE	NA	NA
1491	Hippocampus	Mouse 1	Slide-seq	Wdr41	201	193	0.362707880655016	0.296727409550524	0.434299583001076	-3.76632003227817	8.28357026004199e-05	0.000494307138640134	paternal	FALSE	FALSE	NA	NA
1492	Hippocampus	Mouse 1	Slide-seq	Wfs1	1092	710	0.583606551928554	0.552346252016483	0.614208603244325	5.29806659759187	5.85176416749004e-08	6.08604114562412e-07	low_bias	FALSE	FALSE	NA	NA
1493	Hippocampus	Mouse 1	Slide-seq	Wsb1	224	213	0.355776600943596	0.293742221722681	0.423064117910414	-4.18814055633135	1.40624659570874e-05	9.88395253265129e-05	paternal	FALSE	FALSE	NA	NA
1494	Hippocampus	Mouse 1	Slide-seq	Xab2	228	217	0.399606537571997	0.335642721496308	0.467188024033274	-2.95358762081716	0.00157051712927972	0.00662944846912134	paternal	FALSE	FALSE	NA	NA
1495	Hippocampus	Mouse 1	Slide-seq	Xiap	406	384	0.58409688587575	0.534257777735986	0.632273576623042	3.35639899569008	0.000394822790523473	0.00199680102548621	low_bias	TRUE	FALSE	NA	NA
1496	Hippocampus	Mouse 1	Slide-seq	Xrn1	236	217	0.394703500180736	0.330768104477565	0.462457280572873	-3.08580311335516	0.00101501597137887	0.0045208075401973	paternal	FALSE	FALSE	NA	NA
1497	Hippocampus	Mouse 1	Slide-seq	Yars	651	612	0.432741078253328	0.393721477435099	0.472613235220148	-3.36203171118656	0.000386856188165181	0.00196410002328037	low_bias	FALSE	FALSE	NA	NA
1498	Hippocampus	Mouse 1	Slide-seq	Ypel5	217	211	0.308478920181471	0.249216335307455	0.374798831180529	-5.46251731968417	2.34714858556401e-08	2.55371498322343e-07	paternal	FALSE	FALSE	NA	NA
1499	Hippocampus	Mouse 1	Slide-seq	Ythdc1	552	518	0.435151377030455	0.392851616147528	0.478416827298822	-2.99022974809486	0.00139383843043727	0.00597779289039168	low_bias	FALSE	FALSE	NA	NA
1500	Hippocampus	Mouse 1	Slide-seq	Ywhag	7453	4987	0.524961755175456	0.513026520443184	0.536868540425954	4.18010688624307	1.45686054085197e-05	0.000101911110431839	low_bias	FALSE	FALSE	NA	NA
1501	Hippocampus	Mouse 1	Slide-seq	Ywhah	7862	5111	0.38190980628835	0.370696713674405	0.393250126668098	-20.1531396023776	1.26287978430795e-90	1.61895697566608e-88	paternal	FALSE	FALSE	NA	NA
1502	Hippocampus	Mouse 1	Slide-seq	Ywhaz	8775	5497	0.539051355371779	0.528393175375735	0.54967394790749	7.3092301570036	1.34338612650851e-13	2.35772261548235e-12	low_bias	FALSE	FALSE	NA	NA
1503	Hippocampus	Mouse 1	Slide-seq	Zan	697	661	0.78480567917452	0.752045609456611	0.814306181758727	14.0379383703399	4.566552658071e-45	2.64009421810242e-43	maternal	FALSE	FALSE	NA	NA
1504	Hippocampus	Mouse 1	Slide-seq	Zbtb8os	581	534	0.57400375753473	0.531638512246352	0.615309782293187	3.47797812721052	0.000252605574094777	0.00136162255067358	low_bias	FALSE	FALSE	NA	NA
1505	Hippocampus	Mouse 1	Slide-seq	Zc2hc1a	506	471	0.412173926666279	0.368274767436627	0.457516141389145	-3.84517543960309	6.02331089658615e-05	0.000368459173829549	low_bias	FALSE	FALSE	NA	NA
1506	Hippocampus	Mouse 1	Slide-seq	Zcchc7	470	423	0.616692388010718	0.569123334847608	0.662127546188626	4.82144567956329	7.12607666009047e-07	6.28138625778079e-06	maternal	FALSE	FALSE	NA	NA
1507	Hippocampus	Mouse 1	Slide-seq	Zdhhc20	277	259	0.600181529935007	0.538511682809162	0.658831344063371	3.22565618747713	0.000628421190449867	0.00297374941908882	maternal	FALSE	FALSE	NA	NA
1508	Hippocampus	Mouse 1	Slide-seq	Zdhhc21	177	173	0.633083336464178	0.557871745936118	0.702327421697544	3.48610208064775	0.000245056970385325	0.00132335252230976	maternal	FALSE	FALSE	NA	NA
1509	Hippocampus	Mouse 1	Slide-seq	Zdhhc9	178	174	0.6723999946144	0.597739054250357	0.739248590461058	4.45229132559359	4.24793953943693e-06	3.29173448936394e-05	maternal	TRUE	FALSE	NA	NA
1510	Hippocampus	Mouse 1	Slide-seq	Zfand1	308	290	0.676280495955773	0.619478340995073	0.728322132113279	5.90812114286242	1.73015763744092e-09	2.13000826471589e-08	maternal	FALSE	FALSE	NA	NA
1511	Hippocampus	Mouse 1	Slide-seq	Zfand5	1734	1549	0.416304776417036	0.392321914570052	0.440690512987116	-6.78628905635682	5.75272615490441e-12	8.97455717869612e-11	low_bias	FALSE	FALSE	NA	NA
1512	Hippocampus	Mouse 1	Slide-seq	Zfhx2	248	233	0.594073107710205	0.528763460100109	0.656216263196963	2.86716918132142	0.00207080773978482	0.00839140092127627	low_bias	FALSE	FALSE	NA	NA
1513	Hippocampus	Mouse 1	Slide-seq	Zfp106	746	706	0.00991455211054402	0.00466330570408072	0.0209546202865563	-12.1221079359386	4.0328775814077e-34	1.801657507391e-32	paternal	FALSE	FALSE	NA	NA
1514	Hippocampus	Mouse 1	Slide-seq	Zfp157	229	203	0.339957899732634	0.277267968216033	0.408804530661896	-4.50471375318465	3.3231234566204e-06	2.62687118280034e-05	paternal	FALSE	FALSE	NA	NA
1515	Hippocampus	Mouse 1	Slide-seq	Zfp239	228	219	0.605190055249523	0.538339988035223	0.668324003482509	3.12376468075235	0.000892765967221219	0.00404661099823484	maternal	FALSE	FALSE	NA	NA
1516	Hippocampus	Mouse 1	Slide-seq	Zfp24	306	292	0.40422380825507	0.348654886597544	0.462362410120956	-3.27254914786595	0.000532911702360197	0.00257588549903122	low_bias	FALSE	FALSE	NA	NA
1517	Hippocampus	Mouse 1	Slide-seq	Zfp251	184	177	0.29581919742434	0.232302753673126	0.368369178524513	-5.28724939880823	6.20846481543729e-08	6.41178931990083e-07	paternal	FALSE	FALSE	NA	NA
1518	Hippocampus	Mouse 1	Slide-seq	Zfp260	477	447	0.43235657401799	0.386622031637259	0.479273928517347	-2.87644766737608	0.00201089439156842	0.00820639738898198	low_bias	FALSE	FALSE	NA	NA
1519	Hippocampus	Mouse 1	Slide-seq	Zfp329	200	191	0.308950788020408	0.24634444299388	0.379457059788623	-5.14107004538567	1.36589089653351e-07	1.33134853171209e-06	paternal	FALSE	FALSE	NA	NA
1520	Hippocampus	Mouse 1	Slide-seq	Zfp422	612	569	0.403401555216694	0.363935990952599	0.444158334653501	-4.68610452065119	1.39227049486962e-06	1.16788323019149e-05	low_bias	FALSE	FALSE	NA	NA
1521	Hippocampus	Mouse 1	Slide-seq	Zfp444	305	289	0.62757797599172	0.569284225113385	0.682383920847084	4.29659336295559	8.67214685173088e-06	6.37651496068042e-05	maternal	FALSE	FALSE	NA	NA
1522	Hippocampus	Mouse 1	Slide-seq	Zfp536	213	202	0.371213897826624	0.306533347473346	0.440865849581503	-3.64256004659084	0.000134969990942822	0.000771238407548274	paternal	FALSE	FALSE	NA	NA
1523	Hippocampus	Mouse 1	Slide-seq	Zfp553	214	199	0.38111421387623	0.315415597346813	0.45147262211923	-3.34245439749195	0.000415204994095329	0.00208379902142992	paternal	FALSE	FALSE	NA	NA
1524	Hippocampus	Mouse 1	Slide-seq	Zfp62	232	220	0.599752296818931	0.532867160334391	0.663115210004774	2.96532800498866	0.0015118018159667	0.00640452249192215	low_bias	FALSE	FALSE	NA	NA
1525	Hippocampus	Mouse 1	Slide-seq	Zfp827	197	187	0.205741053025048	0.153079368054943	0.270728046353091	-7.50733022383952	3.017268447302e-14	5.5257242340807e-13	paternal	FALSE	FALSE	NA	NA
1526	Hippocampus	Mouse 1	Slide-seq	Zfp994	212	205	0.608848572310405	0.540164743961714	0.673474865763823	3.14404021570336	0.000833162690796215	0.0038057013072233	maternal	FALSE	FALSE	NA	NA
1527	Hippocampus	Mouse 1	Slide-seq	Zfyve9	591	549	0.426803599494413	0.385837531584189	0.468799142085447	-3.47071662522158	0.000259535734206544	0.00139261348918652	low_bias	FALSE	FALSE	NA	NA
1528	Hippocampus	Mouse 1	Slide-seq	Zic1	302	273	0.39402520512994	0.339404241696768	0.451429451734804	-3.65498655135878	0.000128597729957494	0.00073839217706731	paternal	FALSE	FALSE	NA	NA
1529	Hippocampus	Mouse 1	Slide-seq	Zmat2	813	750	0.577093977591374	0.541440747098337	0.611961820547833	4.29621934765187	8.68678395724506e-06	6.37654691619815e-05	low_bias	FALSE	FALSE	NA	NA
1530	Hippocampus	Mouse 1	Slide-seq	Zmat3	227	216	0.6358245874636	0.568624221152106	0.698114204591459	3.96579469470447	3.65759044684191e-05	0.000231922697473406	maternal	FALSE	FALSE	NA	NA
1531	Hippocampus	Mouse 1	Slide-seq	Zmym3	221	214	0.609919111855143	0.54177397323022	0.674027551392163	3.19853144234916	0.000690647347197646	0.00322466144610017	maternal	TRUE	FALSE	NA	NA
1532	Hippocampus	Mouse 1	Slide-seq	Zmynd11	1652	1433	0.459476754178457	0.434532893589394	0.484625322019252	-3.21901084094043	0.000643168109954672	0.00303178444796379	low_bias	FALSE	FALSE	NA	NA
1533	Hippocampus	Mouse 1	Slide-seq	Zranb1	615	562	0.441877493859712	0.401478206344933	0.483061005117981	-2.81781287196048	0.00241759903561908	0.00952980047663483	low_bias	FALSE	FALSE	NA	NA
1534	Hippocampus	Mouse 1	Slide-seq	Zrsr1	308	297	0.0129959320456906	0.00478702195491068	0.0347896113780335	-8.59978679250262	3.99321637239945e-18	9.45702688676287e-17	paternal	FALSE	TRUE	Imprinted	Paternal
1535	Hippocampus	Mouse 1	Slide-seq	Zrsr2	390	369	0.590821287933895	0.538848466182752	0.640840829737493	3.47134273812733	0.000258931281086053	0.00139063548685287	low_bias	TRUE	FALSE	NA	NA
1536	Hippocampus	Mouse 1	Slide-seq	Zwint	8148	5333	0.516764960391153	0.50532357042879	0.528188800562153	2.93012149264777	0.00169414750473339	0.00706533793169224	low_bias	FALSE	FALSE	NA	NA
1537	Hippocampus	Mouse 1	Slide-seq	Zyg11b	855	778	0.354753563327709	0.321862535735396	0.389077289986292	-8.13798309258635	2.00958476504584e-16	4.26277746743716e-15	paternal	FALSE	FALSE	NA	NA
1538	Hippocampus	Mouse 2	Slide-seq	1110032A03Rik	196	174	0.273168440207341	0.21122021938802	0.345330991158527	-5.77383288039803	3.87441471299934e-09	4.12395328773489e-08	paternal	FALSE	FALSE	NA	NA
1539	Hippocampus	Mouse 2	Slide-seq	1500011B03Rik	562	494	0.329823466154568	0.28978948097491	0.372487408716979	-7.56559467193186	1.93047100449662e-14	3.27581151690236e-13	paternal	FALSE	FALSE	NA	NA
1540	Hippocampus	Mouse 2	Slide-seq	1810037I17Rik	203	195	0.61574382641522	0.545572534118837	0.681407068854724	3.26624310283008	0.000544923219968737	0.00288786314042504	maternal	FALSE	FALSE	NA	NA
1541	Hippocampus	Mouse 2	Slide-seq	1810058I24Rik	221	201	0.603081959234764	0.533374008495798	0.668841891665535	2.93943391549307	0.00164406190850351	0.00749525138686176	maternal	FALSE	FALSE	NA	NA
1542	Hippocampus	Mouse 2	Slide-seq	2510002D24Rik	240	216	0.635566502428639	0.568289087213313	0.697932359484508	3.95432244917503	3.83759212675476e-05	0.000263388836677813	maternal	FALSE	FALSE	NA	NA
1543	Hippocampus	Mouse 2	Slide-seq	2900052N01Rik	214	195	0.170841258743338	0.124611654713958	0.229720843151333	-8.54367352019124	6.50105213494931e-18	1.36088691358272e-16	paternal	FALSE	FALSE	NA	NA
1544	Hippocampus	Mouse 2	Slide-seq	4930528J11Rik	375	368	0.0960149122172051	0.0696771279774354	0.130907441262906	-12.8370278103813	5.08523259397044e-38	2.90320551728494e-36	paternal	FALSE	FALSE	NA	NA
1545	Hippocampus	Mouse 2	Slide-seq	5031439G07Rik	141	128	0.301339483852177	0.227179846490099	0.387567059738078	-4.38694896191601	5.74758747835117e-06	4.62754479026223e-05	paternal	FALSE	FALSE	NA	NA
1546	Hippocampus	Mouse 2	Slide-seq	9030612E09Rik	201	198	NA	NA	NA	NA	NA	NA	paternal	FALSE	FALSE	NA	NA
1547	Hippocampus	Mouse 2	Slide-seq	A830018L16Rik	436	348	0.655970228835236	0.605134459670826	0.703468372643796	5.90792570102143	1.73221097089622e-09	1.89187563430057e-08	maternal	FALSE	FALSE	NA	NA
1548	Hippocampus	Mouse 2	Slide-seq	Abi2	169	158	0.634936293950003	0.55587527239792	0.707333201754324	3.36430848485844	0.000383678602119723	0.00213230231974501	maternal	FALSE	FALSE	NA	NA
1549	Hippocampus	Mouse 2	Slide-seq	Ablim1	359	311	0.595331711418455	0.539427401794506	0.64886738801632	3.38621463752534	0.000354319671930337	0.00200011464244721	low_bias	FALSE	FALSE	NA	NA
1550	Hippocampus	Mouse 2	Slide-seq	Acot13	580	522	0.403274424714654	0.361615382131276	0.446376937623511	-4.43961749038557	4.50594531477467e-06	3.68694939111205e-05	low_bias	FALSE	FALSE	NA	NA
1551	Hippocampus	Mouse 2	Slide-seq	Actr2	851	732	0.415071157766715	0.381075254519464	0.449895321391068	-4.83337072558527	6.71202316159771e-07	5.91600076559068e-06	low_bias	FALSE	FALSE	NA	NA
1552	Hippocampus	Mouse 2	Slide-seq	Adarb1	408	365	0.260232637106402	0.218872727455055	0.306343075683472	-9.18518916335291	2.0540232171529e-20	4.91400602046485e-19	paternal	FALSE	FALSE	NA	NA
1553	Hippocampus	Mouse 2	Slide-seq	Akap5	233	212	0.665113795855181	0.598648610811591	0.725616973044899	4.79284482233068	8.22164054826087e-07	7.21886058936114e-06	maternal	FALSE	TRUE	NA	NA
1554	Hippocampus	Mouse 2	Slide-seq	Aldh1a1	673	578	0.300191996888086	0.264263206879213	0.338756480825281	-9.53440445545383	7.53741547864533e-22	2.17632042325943e-20	paternal	FALSE	FALSE	NA	NA
1555	Hippocampus	Mouse 2	Slide-seq	Aldoc	4984	3559	0.424607203494226	0.409882230737092	0.439467222314914	-10.0353100774704	5.33119332424662e-24	1.73921527668929e-22	low_bias	FALSE	FALSE	NA	NA
1556	Hippocampus	Mouse 2	Slide-seq	Amfr	167	153	0.345294589449121	0.273488210987303	0.424927220965896	-3.79460762237653	7.39385643793338e-05	0.000486213805552059	paternal	FALSE	FALSE	NA	NA
1557	Hippocampus	Mouse 2	Slide-seq	Amigo2	178	141	0.365092861919053	0.292233724357331	0.444703605296588	-3.34101379149252	0.00041736538267566	0.00229917070456416	paternal	FALSE	FALSE	NA	NA
1558	Hippocampus	Mouse 2	Slide-seq	Ankrd12	740	641	0.566589026762082	0.527706368723141	0.604668688347466	3.41315888627161	0.000321072459862423	0.0018247375999421	low_bias	FALSE	FALSE	NA	NA
1559	Hippocampus	Mouse 2	Slide-seq	Anxa5	356	329	0.411023835476289	0.358378868460237	0.46578810578403	-3.23105979323137	0.00061666068390393	0.00322719091243057	low_bias	FALSE	FALSE	NA	NA
1560	Hippocampus	Mouse 2	Slide-seq	Ap2m1	235	216	0.287037193379552	0.229590784809446	0.352284695395993	-6.04920071396648	7.278310637415e-10	8.464405704253e-09	paternal	FALSE	FALSE	NA	NA
1561	Hippocampus	Mouse 2	Slide-seq	Apobec3	142	128	0.976569026191997	0.929919593874085	0.992419136021495	6.51792605679577	3.56430576219658e-11	4.61522478074114e-10	maternal	FALSE	FALSE	NA	NA
1562	Hippocampus	Mouse 2	Slide-seq	Apod	448	384	NA	NA	NA	NA	NA	NA	maternal	FALSE	FALSE	NA	NA
1563	Hippocampus	Mouse 2	Slide-seq	Apopt1	186	182	0.653077809812016	0.579884102083362	0.719683837336357	4.07734186233801	2.27767457825547e-05	0.000163940359328875	maternal	FALSE	FALSE	NA	NA
1564	Hippocampus	Mouse 2	Slide-seq	App	1868	1422	0.598981299032898	0.575028808291224	0.622470111238807	8.11997318075186	2.33143355150396e-16	4.53996983052554e-15	low_bias	FALSE	FALSE	NA	NA
1565	Hippocampus	Mouse 2	Slide-seq	Araf	694	615	0.806858890835901	0.773543357550118	0.836310314337236	14.2049791495417	4.26640252120378e-46	3.0620580380754e-44	maternal	TRUE	FALSE	NA	NA
1566	Hippocampus	Mouse 2	Slide-seq	Arf3	1481	1178	0.451368036929842	0.424452747470291	0.478570903030751	-3.56833379273391	0.000179629319167053	0.00109788041301128	low_bias	FALSE	FALSE	NA	NA
1567	Hippocampus	Mouse 2	Slide-seq	Arf4	197	187	0.373199531682178	0.306025121888867	0.44565020837694	-3.45384820915639	0.000276324168931988	0.00161801005211458	paternal	FALSE	FALSE	NA	NA
1568	Hippocampus	Mouse 2	Slide-seq	Arhgef9	384	346	0.839467485326743	0.796422531262704	0.874841219274973	11.4013763182328	2.05780320567192e-30	8.94096386849328e-29	maternal	TRUE	FALSE	NA	NA
1569	Hippocampus	Mouse 2	Slide-seq	Arl16	147	136	0.736730329813591	0.654163893586443	0.80544706026129	5.25491001890116	7.40484297587427e-08	7.23772978809189e-07	maternal	FALSE	FALSE	NA	NA
1570	Hippocampus	Mouse 2	Slide-seq	Armcx1	297	268	0.856869176645747	0.808767466895097	0.894450646947842	10.2992864295296	3.5492947634262e-25	1.2213463624283e-23	maternal	TRUE	FALSE	NA	NA
1571	Hippocampus	Mouse 2	Slide-seq	Armcx3	174	165	0.815283357060472	0.747619807419577	0.868008910031505	7.44674503175559	4.78356303448393e-14	7.60525971052129e-13	maternal	TRUE	FALSE	NA	NA
1572	Hippocampus	Mouse 2	Slide-seq	Arpc5	436	386	0.415083680489966	0.366790775738305	0.465065014753611	-3.37885485389946	0.000363942134267648	0.00204524080823341	low_bias	FALSE	FALSE	NA	NA
1573	Hippocampus	Mouse 2	Slide-seq	Arxes1	226	196	0.773156257258554	0.708982611216752	0.826638937343711	7.30388829461262	1.39784253050443e-13	2.10262301594438e-12	maternal	TRUE	FALSE	NA	NA
1574	Hippocampus	Mouse 2	Slide-seq	Arxes2	149	140	0.852364293786487	0.784379109189977	0.901602798244026	7.59161443756812	1.57971978853493e-14	2.69949395156446e-13	maternal	TRUE	FALSE	NA	NA
1575	Hippocampus	Mouse 2	Slide-seq	As3mt	162	147	0.680163015853247	0.59966494703292	0.751190710767218	4.30599037564784	8.31201422054549e-06	6.52493116312821e-05	maternal	FALSE	FALSE	NA	NA
1576	Hippocampus	Mouse 2	Slide-seq	Atp1a2	4211	2842	0.438500432901338	0.421999425207695	0.455138591388874	-7.34544288689255	1.02539443153458e-13	1.57060415366761e-12	low_bias	FALSE	FALSE	NA	NA
1577	Hippocampus	Mouse 2	Slide-seq	Atp1b3	411	360	0.422174777203231	0.371818954523149	0.474202244565372	-2.9809856497073	0.0014366112820449	0.00667262188657473	low_bias	FALSE	FALSE	NA	NA
1578	Hippocampus	Mouse 2	Slide-seq	Atp5b	3067	2280	0.530541645217683	0.512144041793556	0.548856611886402	3.31788017868922	0.000453516926758945	0.00246054971926235	low_bias	FALSE	FALSE	NA	NA
1579	Hippocampus	Mouse 2	Slide-seq	Atp5e	263	255	0.607996771251222	0.545816183182157	0.666860316407958	3.44074012004715	0.000290062717754443	0.00168666098842398	maternal	FALSE	FALSE	NA	NA
1580	Hippocampus	Mouse 2	Slide-seq	Atp5g1	289	276	0.875266849265217	0.830196435120925	0.909675912797149	10.7842745197108	2.04226714908413e-27	7.65697772910349e-26	maternal	FALSE	FALSE	NA	NA
1581	Hippocampus	Mouse 2	Slide-seq	Atp5j	757	689	0.644785551017267	0.608281794508185	0.679678922258339	7.6386157392986	1.09784763888015e-14	1.91513421449093e-13	maternal	FALSE	FALSE	NA	NA
1582	Hippocampus	Mouse 2	Slide-seq	Atp5j2	3137	2409	0.446321343141084	0.428019964158542	0.46476939864756	-5.79508759449882	3.4142765422896e-09	3.66524045907328e-08	low_bias	FALSE	FALSE	NA	NA
1583	Hippocampus	Mouse 2	Slide-seq	Atp5md	1888	1604	0.780921404983752	0.761048321944936	0.799576954712627	22.574573649896	3.85246144167111e-113	7.44414087805987e-111	maternal	FALSE	FALSE	NA	NA
1584	Hippocampus	Mouse 2	Slide-seq	Atp5o	1256	1101	0.452671669543203	0.423861787790642	0.48180218530584	-3.24422420477506	0.000588855027945506	0.00308810820500859	low_bias	FALSE	FALSE	NA	NA
1585	Hippocampus	Mouse 2	Slide-seq	Atp6v1f	987	857	0.569347063416309	0.536237899782543	0.601847543507782	4.16755616745987	1.53941331989854e-05	0.000116126314101655	low_bias	FALSE	FALSE	NA	NA
1586	Hippocampus	Mouse 2	Slide-seq	Atpif1	1256	1081	0.548410428147308	0.519107664691297	0.57738130514562	3.29846135161517	0.000486081309479383	0.00262024946225796	low_bias	FALSE	FALSE	NA	NA
1587	Hippocampus	Mouse 2	Slide-seq	Atrx	309	275	0.836329229803996	0.787107948147476	0.875963735630997	10.0818273583214	3.32390530801155e-24	1.11328668449667e-22	maternal	TRUE	FALSE	NA	NA
1588	Hippocampus	Mouse 2	Slide-seq	Atxn7l3b	211	203	0.606856382595073	0.536746624948189	0.672823301973188	3.02662859584193	0.00123648802916663	0.00589384806312444	maternal	FALSE	FALSE	NA	NA
1589	Hippocampus	Mouse 2	Slide-seq	B230209E15Rik	159	152	0.0196734579292425	0.00620873132428878	0.0605593935975275	-6.69882606408723	1.05050242888976e-11	1.40365005392078e-10	paternal	FALSE	TRUE	NA	NA
1590	Hippocampus	Mouse 2	Slide-seq	B230334C09Rik	185	169	0.33457826198493	0.267061026539907	0.409625155236407	-4.27003363703907	9.77217445700591e-06	7.57645130740705e-05	paternal	FALSE	FALSE	NA	NA
1591	Hippocampus	Mouse 2	Slide-seq	B3gat3	290	275	0.411427712137759	0.353859597627103	0.471526780661551	-2.93436709571391	0.00167114327669909	0.00759116077950832	low_bias	FALSE	FALSE	NA	NA
1592	Hippocampus	Mouse 2	Slide-seq	B4galt6	194	185	0.393361093913326	0.324791013480348	0.466407893676746	-2.9012428446959	0.00185842854518673	0.0083215196176632	paternal	FALSE	FALSE	NA	NA
1593	Hippocampus	Mouse 2	Slide-seq	Bckdhb	245	225	0.598412841463553	0.531826078645386	0.661555984884191	2.93947111339369	0.00164386457829154	0.00749525138686176	low_bias	FALSE	FALSE	NA	NA
1594	Hippocampus	Mouse 2	Slide-seq	Bend6	523	451	0.0478066074499018	0.0322491019438209	0.0703239301820295	-14.5974561123527	1.45760847021894e-48	1.26259050937586e-46	paternal	FALSE	FALSE	NA	NA
1595	Hippocampus	Mouse 2	Slide-seq	Bex2	278	260	0.759572955712491	0.70331682394795	0.80807290869676	8.01080459991284	5.69801951269107e-16	1.06025370488e-14	maternal	TRUE	FALSE	NA	NA
1596	Hippocampus	Mouse 2	Slide-seq	Bex3	173	159	0.638555680617106	0.56093706736342	0.709557473428224	3.5115061902948	0.000222787542795501	0.0013412848115842	maternal	TRUE	FALSE	NA	NA
1597	Hippocampus	Mouse 2	Slide-seq	Borcs7	192	174	0.608328994585444	0.532881025539086	0.678933096148765	2.85368095820843	0.00216079538098819	0.00955619365676465	maternal	FALSE	FALSE	NA	NA
1598	Hippocampus	Mouse 2	Slide-seq	Bpgm	528	440	0.569977944188866	0.523460337571637	0.615291923700982	2.99983899393532	0.00135061175845673	0.00631794550697077	low_bias	FALSE	FALSE	NA	NA
1599	Hippocampus	Mouse 2	Slide-seq	Brk1	970	813	0.550050112769283	0.517270427445536	0.582400895936802	3.04898482013972	0.00114808041790853	0.00553546642953212	low_bias	FALSE	FALSE	NA	NA
1600	Hippocampus	Mouse 2	Slide-seq	C1qc	223	200	0.389798968490836	0.324927638343633	0.458819181065643	-3.16651754319205	0.000771380200569167	0.00393842899152387	paternal	FALSE	FALSE	NA	NA
1601	Hippocampus	Mouse 2	Slide-seq	Cadps2	199	164	0.632788666676799	0.557364465937431	0.70222701080034	3.46925923748311	0.000260947802089895	0.00153873445739393	maternal	FALSE	FALSE	NA	NA
1602	Hippocampus	Mouse 2	Slide-seq	Calm1	7059	4061	0.45873393035027	0.44633154871562	0.471187651963072	-6.60924524612626	1.93142167365549e-11	2.55354276011716e-10	low_bias	FALSE	FALSE	NA	NA
1603	Hippocampus	Mouse 2	Slide-seq	Calm2	722	635	0.58453480709758	0.547456980647142	0.62067963499951	4.52159383542356	3.06878707260825e-06	2.53578721262892e-05	low_bias	FALSE	FALSE	NA	NA
1604	Hippocampus	Mouse 2	Slide-seq	Camk2a	542	500	0.402204167325425	0.360879561254834	0.444966310560916	-4.5223239852273	3.05821716870761e-06	2.53539324349621e-05	low_bias	FALSE	FALSE	NA	NA
1605	Hippocampus	Mouse 2	Slide-seq	Camk2n1	842	760	0.371895404717156	0.339135720025425	0.405876083856682	-7.32721732348801	1.17490306186479e-13	1.77792559723154e-12	paternal	FALSE	FALSE	NA	NA
1606	Hippocampus	Mouse 2	Slide-seq	Camk4	309	268	0.611525683271784	0.551992398509494	0.667907404609993	3.70382952656328	0.000106184500452355	0.000685695283126778	maternal	FALSE	FALSE	NA	NA
1607	Hippocampus	Mouse 2	Slide-seq	Camkk2	330	285	0.379016587337767	0.324119278835839	0.437197487135919	-4.09422948123049	2.11787316533817e-05	0.000155104880213687	paternal	FALSE	FALSE	NA	NA
1608	Hippocampus	Mouse 2	Slide-seq	Carhsp1	252	214	0.334882813621863	0.274006568928494	0.401798656595226	-4.7617458793641	9.59626344222975e-07	8.3123495747866e-06	paternal	FALSE	FALSE	NA	NA
1609	Hippocampus	Mouse 2	Slide-seq	Casc4	249	227	0.318926690416512	0.262127925794237	0.381666786429423	-5.49332850225603	1.97214061313883e-08	2.02204784498152e-07	paternal	FALSE	FALSE	NA	NA
1610	Hippocampus	Mouse 2	Slide-seq	Cbr1	778	649	0.347159361112162	0.31170373694688	0.384395659257372	-7.86403553996948	1.85975972658146e-15	3.33694030940903e-14	paternal	FALSE	FALSE	NA	NA
1611	Hippocampus	Mouse 2	Slide-seq	Ccdc127	264	229	0.625475984610334	0.560820016304027	0.685943703802253	3.82206720693488	6.61688043348566e-05	0.000442063926832871	maternal	FALSE	FALSE	NA	NA
1612	Hippocampus	Mouse 2	Slide-seq	Ccdc149	201	177	0.678141230595248	0.604864569518938	0.74358949612943	4.66554226345172	1.53902109692674e-06	1.31497312771428e-05	maternal	FALSE	FALSE	NA	NA
1613	Hippocampus	Mouse 2	Slide-seq	Cck	2174	1527	0.40816616048964	0.38617586932773	0.430530373242744	-8.0891661576	3.00372863963786e-16	5.75982163570252e-15	low_bias	FALSE	FALSE	NA	NA
1614	Hippocampus	Mouse 2	Slide-seq	Cct6a	722	609	0.556993195412967	0.518078566101305	0.595220628521952	2.92382628482964	0.00172878822402972	0.00778264519491513	low_bias	FALSE	FALSE	NA	NA
1615	Hippocampus	Mouse 2	Slide-seq	Cd81	795	713	0.419713237065323	0.384499419099613	0.455764018319503	-4.42123973614292	4.90681092569058e-06	3.9889673285873e-05	low_bias	FALSE	TRUE	Imprinted	Maternal
1616	Hippocampus	Mouse 2	Slide-seq	Cdk5r1	302	286	0.398621719697155	0.343153040981509	0.45682082396697	-3.45463851917973	0.00027551553709944	0.00161704446073316	paternal	FALSE	FALSE	NA	NA
1617	Hippocampus	Mouse 2	Slide-seq	Cdr1	213	195	0.762432839199155	0.697535198122713	0.817057870648225	7.05687596630041	8.51437458729565e-13	1.2083677380388e-11	maternal	TRUE	FALSE	NA	NA
1618	Hippocampus	Mouse 2	Slide-seq	Cetn2	147	135	0.810031406653023	0.731727623133833	0.869554213564229	6.49143234841433	4.25120449381516e-11	5.47642342998138e-10	maternal	TRUE	FALSE	NA	NA
1619	Hippocampus	Mouse 2	Slide-seq	Cfl1	2017	1584	0.456962898837299	0.434541472175091	0.47956006924065	-3.80247215725755	7.16296854309273e-05	0.000473509920532867	low_bias	FALSE	FALSE	NA	NA
1620	Hippocampus	Mouse 2	Slide-seq	Chchd2	382	354	0.923648441857272	0.890223472448844	0.947496349278853	12.4662464026965	5.70370572220163e-36	3.04844867535542e-34	maternal	FALSE	FALSE	NA	NA
1621	Hippocampus	Mouse 2	Slide-seq	Chgb	2112	1273	0.446315376350703	0.42238003944082	0.470502246166577	-4.42460360341576	4.83097637412482e-06	3.94006904279271e-05	low_bias	FALSE	FALSE	NA	NA
1622	Hippocampus	Mouse 2	Slide-seq	Chmp3	425	377	0.369590243148763	0.322141887728054	0.419700192419025	-5.08618354557625	1.82670251816395e-07	1.71219280807009e-06	paternal	FALSE	FALSE	NA	NA
1623	Hippocampus	Mouse 2	Slide-seq	Chn1	1709	1244	0.462781812121167	0.437682891749874	0.488070772150551	-2.94113030602214	0.0016350846819038	0.00749513270244952	low_bias	FALSE	FALSE	NA	NA
1624	Hippocampus	Mouse 2	Slide-seq	Chst1	333	302	0.647591860553552	0.592656594683918	0.698882645610097	5.21146994038573	9.36751012668811e-08	8.98136848787807e-07	maternal	FALSE	TRUE	NA	NA
1625	Hippocampus	Mouse 2	Slide-seq	Chst2	917	759	0.564321347574416	0.529400713587555	0.598615377773465	3.67028623411374	0.000121139506460324	0.000766504887225021	low_bias	FALSE	FALSE	NA	NA
1626	Hippocampus	Mouse 2	Slide-seq	Cib2	147	137	0.364929561483994	0.287267778077101	0.450321409710267	-3.12430206323662	0.000891136945897321	0.00447545035779122	paternal	FALSE	FALSE	NA	NA
1627	Hippocampus	Mouse 2	Slide-seq	Cir1	162	148	0.65091330631002	0.569526035379688	0.724360367172742	3.63151405378259	0.000140881655123929	0.000884736794178277	maternal	FALSE	FALSE	NA	NA
1628	Hippocampus	Mouse 2	Slide-seq	Ckb	6596	4361	0.30187322874704	0.290253783295166	0.313752198752601	-30.0724432527282	5.55590545710432e-199	2.32607241804101e-196	paternal	FALSE	FALSE	NA	NA
1629	Hippocampus	Mouse 2	Slide-seq	Clcn4	651	558	0.253367197308301	0.219202848721032	0.290872657840956	-11.4010979352059	2.06439452377631e-30	8.94096386849328e-29	paternal	FALSE	FALSE	NA	NA
1630	Hippocampus	Mouse 2	Slide-seq	Clic4	188	172	0.379550843444192	0.309235561633209	0.455315869184559	-3.14792722670288	0.000822163122331696	0.00417227022888328	paternal	FALSE	FALSE	NA	NA
1631	Hippocampus	Mouse 2	Slide-seq	Clvs2	148	135	0.333371334614692	0.257654669416114	0.418786231931203	-3.79486154076624	7.3862936542727e-05	0.000486213805552059	paternal	FALSE	FALSE	NA	NA
1632	Hippocampus	Mouse 2	Slide-seq	Cnih1	428	371	0.338237762208277	0.29428319928937	0.385174256783356	-6.59567942887307	2.11656361771892e-11	2.76917073318225e-10	paternal	FALSE	FALSE	NA	NA
1633	Hippocampus	Mouse 2	Slide-seq	Cnksr2	284	247	0.817031405794382	0.76358289033264	0.860602360616217	9.23854845998038	1.24931851860516e-20	3.10721595914471e-19	maternal	TRUE	FALSE	NA	NA
1634	Hippocampus	Mouse 2	Slide-seq	Cnot3	151	150	0.0399959105278935	0.0177783935636985	0.0875049267827121	-7.62447940295839	1.22510591535515e-14	2.12239038577389e-13	paternal	FALSE	FALSE	NA	NA
1635	Hippocampus	Mouse 2	Slide-seq	Cntnap2	230	201	0.602737056885346	0.532989831400089	0.668545519387544	2.92825266814328	0.00170436456602785	0.0077140848732382	maternal	FALSE	FALSE	NA	NA
1636	Hippocampus	Mouse 2	Slide-seq	Coa3	1314	1072	0.542001273852274	0.512612822485126	0.57110033519131	2.85572350585268	0.00214694443620493	0.00951168328703137	low_bias	FALSE	FALSE	NA	NA
1637	Hippocampus	Mouse 2	Slide-seq	Commd8	700	573	0.586999525424126	0.545984483494389	0.626841710823403	4.20755745409891	1.29072891504245e-05	9.85504873734541e-05	low_bias	FALSE	FALSE	NA	NA
1638	Hippocampus	Mouse 2	Slide-seq	Comt	336	300	0.403616231868222	0.349288997638296	0.460414579974834	-3.36937587142919	0.000376693078919291	0.00210724914552213	low_bias	FALSE	FALSE	NA	NA
1639	Hippocampus	Mouse 2	Slide-seq	Cops6	153	143	0.369297788379928	0.293867917453415	0.451703780701539	-3.13512343464382	0.000858909072033063	0.00433248913443183	paternal	FALSE	FALSE	NA	NA
1640	Hippocampus	Mouse 2	Slide-seq	Coq10b	192	171	0.646157946445376	0.571231868564631	0.71453402189493	3.81963713837288	6.68240689718079e-05	0.000445257456915601	maternal	FALSE	FALSE	NA	NA
1641	Hippocampus	Mouse 2	Slide-seq	Coq8a	154	135	0.352118096518612	0.275162373371969	0.437602648447198	-3.39836246465884	0.000338952694825803	0.00191767830946491	paternal	FALSE	FALSE	NA	NA
1642	Hippocampus	Mouse 2	Slide-seq	Cox5b	5282	3654	0.411629514886392	0.397483176725484	0.425923415080157	-12.1652978002936	2.37853651704741e-34	1.21936402669859e-32	low_bias	FALSE	FALSE	NA	NA
1643	Hippocampus	Mouse 2	Slide-seq	Cox7a2l	1790	1462	0.444682986968166	0.419886187609804	0.469758360118804	-4.39680704575621	5.49274600187181e-06	4.43658455199421e-05	low_bias	FALSE	FALSE	NA	NA
1644	Hippocampus	Mouse 2	Slide-seq	Cox7c	2357	1934	0.538269546503831	0.517071972733797	0.559329639671616	3.60619471085707	0.000155360012530207	0.000963615682656492	low_bias	FALSE	FALSE	NA	NA
1645	Hippocampus	Mouse 2	Slide-seq	Creg2	241	208	0.725527572476626	0.660710253396336	0.782047032330656	6.36183637472044	9.96778767660458e-11	1.23345234697688e-09	maternal	FALSE	FALSE	NA	NA
1646	Hippocampus	Mouse 2	Slide-seq	Crym	500	391	0.360157235623912	0.314828322423789	0.40812509307636	-5.662999994189	7.43745823839661e-09	7.88307809909379e-08	paternal	FALSE	FALSE	NA	NA
1647	Hippocampus	Mouse 2	Slide-seq	Csnk1e	246	222	0.385344397383586	0.323079884415743	0.451603092412938	-3.42409218863298	0.000308428456187348	0.00177293428362155	paternal	FALSE	FALSE	NA	NA
1648	Hippocampus	Mouse 2	Slide-seq	Csnk2a1	243	225	0.401768010494247	0.339321182441915	0.467573860444247	-2.9685209352911	0.00149618358724778	0.00693434164421848	low_bias	FALSE	FALSE	NA	NA
1649	Hippocampus	Mouse 2	Slide-seq	Csrp1	1520	1271	0.553419685761067	0.526577344129589	0.579954128927404	3.96895038599482	3.60949544824765e-05	0.000249094850714233	low_bias	FALSE	FALSE	NA	NA
1650	Hippocampus	Mouse 2	Slide-seq	Cst3	22740	8739	0.540613392264627	0.533385076554377	0.547824659605734	11.2002473090411	2.03298422658139e-29	8.10612123360707e-28	low_bias	FALSE	FALSE	NA	NA
1651	Hippocampus	Mouse 2	Slide-seq	Cxcl14	449	373	0.611096402596015	0.560810034194872	0.659124758717897	4.35645242580554	6.60937037731349e-06	5.27071059930523e-05	maternal	FALSE	FALSE	NA	NA
1652	Hippocampus	Mouse 2	Slide-seq	Cycs	199	186	0.90456806925766	0.85401243179329	0.938869431893228	9.32014462346695	5.80909142134238e-21	1.5043750155064e-19	maternal	FALSE	FALSE	NA	NA
1653	Hippocampus	Mouse 2	Slide-seq	Dab1	341	300	0.618575051075876	0.563011592396033	0.671199515224924	4.20236052568822	1.32072999596097e-05	0.000100535568177392	maternal	FALSE	FALSE	NA	NA
1654	Hippocampus	Mouse 2	Slide-seq	Dbi	2964	2205	0.590516651162937	0.571281433401488	0.609478798476509	9.2660127277981	9.66173688819257e-21	2.45154374375149e-19	low_bias	FALSE	FALSE	NA	NA
1655	Hippocampus	Mouse 2	Slide-seq	Ddn	156	147	0.721243084445201	0.6417373224726	0.788908654617584	5.17038553736923	1.16805764274843e-07	1.11565049375819e-06	maternal	FALSE	FALSE	NA	NA
1656	Hippocampus	Mouse 2	Slide-seq	Ddx39b	431	385	0.650034714339327	0.601190401139956	0.695922567704488	5.93197252297274	1.49658361993843e-09	1.64886756723041e-08	maternal	FALSE	FALSE	NA	NA
1657	Hippocampus	Mouse 2	Slide-seq	Dek	290	261	0.348092789714184	0.291905351990453	0.408850796977791	-4.8503809454479	6.16122897463806e-07	5.4496504170038e-06	paternal	FALSE	FALSE	NA	NA
1658	Hippocampus	Mouse 2	Slide-seq	Dhx29	150	128	0.656256966930028	0.568369751414768	0.734604917720877	3.48175538723829	0.000249069256661507	0.0014791063185194	maternal	FALSE	FALSE	NA	NA
1659	Hippocampus	Mouse 2	Slide-seq	Dhx30	182	169	0.613630112970942	0.536911539588671	0.685093393003007	2.94009381548219	0.00164056442362185	0.00749525138686176	maternal	FALSE	FALSE	NA	NA
1660	Hippocampus	Mouse 2	Slide-seq	Dipk1b	239	214	0.388747145674299	0.325715905347539	0.455731915339435	-3.2909712113874	0.000499210652026525	0.00267952384164665	paternal	FALSE	FALSE	NA	NA
1661	Hippocampus	Mouse 2	Slide-seq	Dlgap1	2128	1487	0.415815871503826	0.393125271235784	0.438869036832607	-7.2165620284024	2.66591743653048e-13	3.96259443820388e-12	low_bias	FALSE	FALSE	NA	NA
1662	Hippocampus	Mouse 2	Slide-seq	Dnaja1	440	402	0.0124382048616012	0.00509429706865294	0.0300492869068104	-9.72038851251658	1.23418933226126e-22	3.7352814489642e-21	paternal	FALSE	FALSE	NA	NA
1663	Hippocampus	Mouse 2	Slide-seq	Dnajb14	464	407	0.3642899080376	0.318897870169205	0.412232515794638	-5.51146839230638	1.77926169645626e-08	1.83176450061398e-07	paternal	FALSE	FALSE	NA	NA
1664	Hippocampus	Mouse 2	Slide-seq	Dnajb6	279	267	0.0681149150993183	0.0434566456480232	0.10522566832078	-11.0020762124509	1.86716695672607e-28	7.10655059893315e-27	paternal	FALSE	FALSE	NA	NA
1665	Hippocampus	Mouse 2	Slide-seq	Dpysl2	323	302	0.386685239155143	0.332926311875917	0.443355424452565	-3.94731198524263	3.95167696717782e-05	0.000270479905764324	paternal	FALSE	FALSE	NA	NA
1666	Hippocampus	Mouse 2	Slide-seq	Dusp26	173	162	0.666615428054232	0.588541930939374	0.736507045733582	4.13711746363203	1.75848046341472e-05	0.000130689435624194	maternal	FALSE	FALSE	NA	NA
1667	Hippocampus	Mouse 2	Slide-seq	Dynll2	597	536	0.565455755905139	0.522866583225747	0.607099999132665	3.06551797193043	0.00108646659010794	0.0052994253870896	low_bias	FALSE	FALSE	NA	NA
1668	Hippocampus	Mouse 2	Slide-seq	Eapp	165	147	0.641929710845644	0.56026765591872	0.716110746926571	3.4187268140817	0.000314574289160262	0.0017987488303741	maternal	FALSE	FALSE	NA	NA
1669	Hippocampus	Mouse 2	Slide-seq	Edil3	302	270	0.374954909270781	0.319153514322416	0.434289426926764	-4.14372612308965	1.70853903820921e-05	0.00012735460130509	paternal	FALSE	FALSE	NA	NA
1670	Hippocampus	Mouse 2	Slide-seq	Eef1b2	407	373	NA	NA	NA	NA	NA	NA	paternal	FALSE	TRUE	NA	NA
1671	Hippocampus	Mouse 2	Slide-seq	Efr3b	301	284	0.403652409853765	0.347471601564868	0.462478817939531	-3.25357282218875	0.000569817556313084	0.00300710441482871	low_bias	FALSE	FALSE	NA	NA
1672	Hippocampus	Mouse 2	Slide-seq	Eid1	930	779	0.552691751619727	0.518626761099017	0.586269170626406	3.0881107559957	0.00100716691293179	0.00494141266657159	low_bias	FALSE	FALSE	NA	NA
1673	Hippocampus	Mouse 2	Slide-seq	Eif1	693	624	0.431620463476818	0.393415696835412	0.470656611306559	-3.48995729294953	0.000241548871754325	0.00144126072647711	low_bias	FALSE	FALSE	NA	NA
1674	Hippocampus	Mouse 2	Slide-seq	Eif1ax	179	165	0.869032664478304	0.807546792366932	0.912991247955932	8.25876270923991	7.35951044854515e-17	1.45567639738153e-15	maternal	TRUE	FALSE	NA	NA
1675	Hippocampus	Mouse 2	Slide-seq	Eif3e	189	180	0.296298099422737	0.234407491560291	0.366702699998022	-5.42993168666141	2.81878137401827e-08	2.83231152461356e-07	paternal	FALSE	FALSE	NA	NA
1676	Hippocampus	Mouse 2	Slide-seq	Eif3f	365	337	0.5762317158794	0.522729206204338	0.628004736795865	2.8410653935828	0.00224815456884647	0.00988256143356539	low_bias	FALSE	FALSE	NA	NA
1677	Hippocampus	Mouse 2	Slide-seq	Eif3k	852	747	0.555248086661917	0.519156062570718	0.590766513188289	3.05568108474349	0.00112274979876184	0.00542374518171105	low_bias	FALSE	FALSE	NA	NA
1678	Hippocampus	Mouse 2	Slide-seq	Eif4a2	949	813	0.392740805971393	0.360815565262009	0.425609904040639	-6.40795416296273	7.3742615602168e-11	9.30861559762041e-10	paternal	FALSE	FALSE	NA	NA
1679	Hippocampus	Mouse 2	Slide-seq	Elmo1	193	178	0.678733944436763	0.608192224260911	0.741963608052193	4.85309946737143	6.07733440684009e-07	5.41356880495826e-06	maternal	FALSE	FALSE	NA	NA
1680	Hippocampus	Mouse 2	Slide-seq	Eloc	250	240	0.406917994955904	0.345530931505974	0.471356436096628	-2.8755005933871	0.0020169369370422	0.00898323685434398	low_bias	FALSE	FALSE	NA	NA
1681	Hippocampus	Mouse 2	Slide-seq	Elp6	297	278	0.642824184146401	0.584360646109608	0.697323707173336	4.75934747179887	9.71099154295436e-07	8.38282156560184e-06	maternal	FALSE	FALSE	NA	NA
1682	Hippocampus	Mouse 2	Slide-seq	Eno1	141	137	0.043786794697776	0.0194795811400797	0.0954719718286572	-7.38538285210357	7.6007665003652e-14	1.17858799067391e-12	paternal	FALSE	FALSE	NA	NA
1683	Hippocampus	Mouse 2	Slide-seq	Enpp5	819	684	0.43602758864742	0.400263924068226	0.47246935092773	-3.49911318940806	0.000233404185471157	0.00139931101170298	low_bias	FALSE	FALSE	NA	NA
1684	Hippocampus	Mouse 2	Slide-seq	Epha4	358	313	0.673143084821105	0.621695947990371	0.720736517918637	6.40222778655205	7.65629902612242e-11	9.61631157680975e-10	maternal	FALSE	FALSE	NA	NA
1685	Hippocampus	Mouse 2	Slide-seq	Fah	141	131	0.316028216306317	0.241201850335042	0.401776452683867	-4.12861551682473	1.82477038165938e-05	0.000135216023561309	paternal	FALSE	FALSE	NA	NA
1686	Hippocampus	Mouse 2	Slide-seq	Faim2	711	593	0.569026937542468	0.52894989109837	0.60821974883892	3.43164072918026	0.000299970882974123	0.00173623700007142	low_bias	FALSE	FALSE	NA	NA
1687	Hippocampus	Mouse 2	Slide-seq	Fam3c	440	358	0.373028767505669	0.325276902716219	0.423391881383566	-4.93624909411277	3.98196894727415e-07	3.65062262611411e-06	paternal	FALSE	FALSE	NA	NA
1688	Hippocampus	Mouse 2	Slide-seq	Fam98b	363	308	0.402416157591349	0.348711360866472	0.458568404554874	-3.44881686507371	0.000281524213913484	0.00164462517523412	low_bias	FALSE	FALSE	NA	NA
1689	Hippocampus	Mouse 2	Slide-seq	Fau	1068	959	NA	NA	NA	NA	NA	NA	maternal	FALSE	FALSE	NA	NA
1690	Hippocampus	Mouse 2	Slide-seq	Fbxo34	209	187	0.656561552884862	0.586047301462584	0.720786911473917	4.31488266524654	7.9843848473059e-06	6.30668642520858e-05	maternal	FALSE	FALSE	NA	NA
1691	Hippocampus	Mouse 2	Slide-seq	Fbxo44	153	140	0.0142958177055224	0.00347975527406873	0.0568145191840576	-5.94611291467035	1.37292385422933e-09	1.54654023400183e-08	paternal	FALSE	FALSE	NA	NA
1692	Hippocampus	Mouse 2	Slide-seq	Fgf13	393	358	0.823230188296094	0.780161916778649	0.859381783774479	11.3209426381575	5.16772696663489e-30	2.09376292583659e-28	maternal	TRUE	FALSE	NA	NA
1693	Hippocampus	Mouse 2	Slide-seq	Fn3k	394	341	0.641734351491029	0.589137620114821	0.691127956027579	5.23959018724574	8.04667910566321e-08	7.80434668472046e-07	maternal	FALSE	FALSE	NA	NA
1694	Hippocampus	Mouse 2	Slide-seq	Foxo1	199	169	0.619304527402207	0.543157810493756	0.690002888253782	3.10393825526709	0.000954815895416324	0.00472269778193388	maternal	FALSE	FALSE	NA	NA
1695	Hippocampus	Mouse 2	Slide-seq	Ftl1	1064	941	0.403219096680233	0.372549653344201	0.434664293744292	-6.06805609069769	6.47338465120882e-10	7.56332197387747e-09	low_bias	FALSE	FALSE	NA	NA
1696	Hippocampus	Mouse 2	Slide-seq	Fus	497	451	0.599507009707797	0.554033507588526	0.643328768016066	4.32775072297733	7.53199103325489e-06	5.9685682888127e-05	low_bias	FALSE	FALSE	NA	NA
1697	Hippocampus	Mouse 2	Slide-seq	Gabra1	398	352	0.422996425743362	0.372505293317623	0.475149124079513	-2.9429936222933	0.00162527557338729	0.00746378837358114	low_bias	FALSE	FALSE	NA	NA
1698	Hippocampus	Mouse 2	Slide-seq	Gabrb3	382	322	0.408093963456799	0.357033240246424	0.461218859947045	-3.43647806564143	0.000294665035298027	0.00170946551655576	low_bias	FALSE	TRUE	Unknown	Unknown
1699	Hippocampus	Mouse 2	Slide-seq	Galnt1	169	156	0.345038738141588	0.27419508459937	0.423505971657792	-3.85489885554415	5.78887425738102e-05	0.000389856625590915	paternal	FALSE	FALSE	NA	NA
1700	Hippocampus	Mouse 2	Slide-seq	Gapdh	905	799	NA	NA	NA	NA	NA	NA	paternal	FALSE	FALSE	NA	NA
1701	Hippocampus	Mouse 2	Slide-seq	Gas6	259	243	0.402224954752593	0.341578784962657	0.466017606620859	-3.04697071652328	0.00115580114196981	0.00555138139317049	low_bias	FALSE	FALSE	NA	NA
1702	Hippocampus	Mouse 2	Slide-seq	Gas7	508	442	0.58690392167461	0.540466597494393	0.631845136688793	3.71699237687993	0.000100804262037121	0.000652629655250638	low_bias	FALSE	TRUE	NA	NA
1703	Hippocampus	Mouse 2	Slide-seq	Gatm	241	226	0.700227586957596	0.637038088547024	0.756619079626851	5.93584720077244	1.46165983580573e-09	1.61809836599318e-08	maternal	FALSE	TRUE	Imprinted	Maternal
1704	Hippocampus	Mouse 2	Slide-seq	Gcsh	666	564	0.390560955320587	0.350783234832368	0.431848917770568	-5.21502876467032	9.18943565329392e-08	8.8784086004132e-07	paternal	FALSE	FALSE	NA	NA
1705	Hippocampus	Mouse 2	Slide-seq	Gda	983	722	0.605054246419978	0.570274452540611	0.638802029831202	5.94113599552353	1.41526832929985e-09	1.58006846364499e-08	maternal	FALSE	TRUE	NA	NA
1706	Hippocampus	Mouse 2	Slide-seq	Gins4	284	226	0.396503269637061	0.334019703167669	0.462557086360071	-3.11148499318202	0.00093074467562869	0.00462061388375349	paternal	FALSE	FALSE	NA	NA
1707	Hippocampus	Mouse 2	Slide-seq	Glo1	903	786	0.766022385371965	0.735347134741432	0.794137514317248	14.4577518403915	1.119976608826e-47	8.79181637928414e-46	maternal	FALSE	FALSE	NA	NA
1708	Hippocampus	Mouse 2	Slide-seq	Glrx2	320	295	0.139697941699936	0.10460048512756	0.184149945111121	-11.0396979960946	1.22929053235371e-28	4.8249653394883e-27	paternal	FALSE	FALSE	NA	NA
1709	Hippocampus	Mouse 2	Slide-seq	Gm10419	257	235	0.596564951926434	0.531579925490362	0.658329145137801	2.95576472077477	0.00155947457553271	0.00720110318701867	low_bias	FALSE	FALSE	NA	NA
1710	Hippocampus	Mouse 2	Slide-seq	Gm19439	181	162	0.279295384969916	0.214937493028325	0.354228681650685	-5.45656192404486	2.42721015667357e-08	2.47851703803415e-07	paternal	FALSE	FALSE	NA	NA
1711	Hippocampus	Mouse 2	Slide-seq	Gm28661	1091	1029	NA	NA	NA	NA	NA	NA	maternal	FALSE	FALSE	NA	NA
1712	Hippocampus	Mouse 2	Slide-seq	Gna13	167	156	0.368869642550908	0.29573300735594	0.448573069204015	-3.24874872642059	0.000579569105339959	0.00304576902220497	paternal	FALSE	FALSE	NA	NA
1713	Hippocampus	Mouse 2	Slide-seq	Gng2	505	418	0.415298313802558	0.369632637481927	0.462466676085192	-3.56938266263615	0.000178911719864322	0.00109616156170531	low_bias	FALSE	FALSE	NA	NA
1714	Hippocampus	Mouse 2	Slide-seq	Gng7	370	326	0.406753657771313	0.354879039325693	0.460794858406702	-3.4268951813867	0.000305262343816953	0.00175875919189951	low_bias	FALSE	FALSE	NA	NA
1715	Hippocampus	Mouse 2	Slide-seq	Gnl3l	450	401	0.859571252294477	0.821301752603556	0.890735406732818	12.6455214267248	5.92180941040598e-37	3.2338228780304e-35	maternal	TRUE	FALSE	NA	NA
1716	Hippocampus	Mouse 2	Slide-seq	Gpatch2	142	129	0.158347130025988	0.104672014673451	0.232401969143179	-7.02247643323219	1.08984889554208e-12	1.53803394696725e-11	paternal	FALSE	FALSE	NA	NA
1717	Hippocampus	Mouse 2	Slide-seq	Gpd2	333	291	0.358250796941933	0.305158940105538	0.415061939626542	-4.86034264424648	5.8591377631123e-07	5.25648359319218e-06	paternal	FALSE	FALSE	NA	NA
1718	Hippocampus	Mouse 2	Slide-seq	Gpm6b	568	517	0.721363444493013	0.680958182441073	0.758466590443046	9.85449051662204	3.2774141195192e-23	1.01640299607805e-21	maternal	TRUE	FALSE	NA	NA
1719	Hippocampus	Mouse 2	Slide-seq	Gpr26	190	182	0.739646252985974	0.670336340897039	0.79875880405727	6.24435127046257	2.12781321483886e-10	2.60734965642694e-09	maternal	FALSE	FALSE	NA	NA
1720	Hippocampus	Mouse 2	Slide-seq	Gprasp1	336	314	0.798842698234458	0.750508283331134	0.839811839307902	9.93027910366513	1.53696955548474e-23	4.82608440422209e-22	maternal	TRUE	FALSE	NA	NA
1721	Hippocampus	Mouse 2	Slide-seq	Grb14	226	205	0.353292797074011	0.289989064785086	0.422198255798059	-4.15757854457416	1.60819352815546e-05	0.000120951561159476	paternal	FALSE	FALSE	NA	NA
1722	Hippocampus	Mouse 2	Slide-seq	Grhpr	177	163	0.347834576675124	0.277589419426223	0.425388343064968	-3.83416234273865	6.29964564159818e-05	0.000421992262711857	paternal	FALSE	FALSE	NA	NA
1723	Hippocampus	Mouse 2	Slide-seq	Gsta4	311	270	0.307799362370609	0.255102478079493	0.366032842081739	-6.20652109121673	2.70851768734664e-10	3.28685817904095e-09	paternal	FALSE	FALSE	NA	NA
1724	Hippocampus	Mouse 2	Slide-seq	Gstm5	1257	1099	0.445932690563422	0.416967329673482	0.475269956001995	-3.67631742591673	0.000118312531700674	0.000750507776848722	low_bias	FALSE	FALSE	NA	NA
1725	Hippocampus	Mouse 2	Slide-seq	Gstm7	171	164	0.804913535754467	0.73559223922709	0.859531053327504	7.19239472083574	3.1832327612961e-13	4.67618754174024e-12	maternal	FALSE	FALSE	NA	NA
1726	Hippocampus	Mouse 2	Slide-seq	Gstp1	162	159	0.753059195010345	0.679337716137224	0.81446085569667	6.12188521809379	4.62373162198173e-10	5.50465110635929e-09	maternal	FALSE	FALSE	NA	NA
1727	Hippocampus	Mouse 2	Slide-seq	Gstz1	431	374	0.601225911077568	0.55016262257666	0.650178429686949	3.92429901577029	4.34913213296889e-05	0.000296071000488289	maternal	FALSE	FALSE	NA	NA
1728	Hippocampus	Mouse 2	Slide-seq	H1f0	157	149	0.382553822186246	0.306664567700974	0.464637707393436	-2.84077294302527	0.00225021712538166	0.00988256143356539	paternal	FALSE	FALSE	NA	NA
1729	Hippocampus	Mouse 2	Slide-seq	H2bu2	171	166	0.379511938155684	0.307534762239083	0.457212230736824	-3.07215077085152	0.00106261175678696	0.00519315317713785	paternal	FALSE	FALSE	NA	NA
1730	Hippocampus	Mouse 2	Slide-seq	Hdac11	442	399	0.417875757319488	0.36973107877329	0.467638097162359	-3.28427441131392	0.000511226578915625	0.0027207651827035	low_bias	FALSE	FALSE	NA	NA
1731	Hippocampus	Mouse 2	Slide-seq	Higd1a	957	814	0.603568490846511	0.569589348193953	0.636576683033302	5.9973638948906	1.00273162738723e-09	1.15016522739576e-08	maternal	FALSE	FALSE	NA	NA
1732	Hippocampus	Mouse 2	Slide-seq	Hmgcs1	473	439	0.629393876247417	0.582952844480953	0.673559322814379	5.44005221799054	2.66324783264946e-08	2.68677853639175e-07	maternal	FALSE	FALSE	NA	NA
1733	Hippocampus	Mouse 2	Slide-seq	Hnrnpc	303	273	0.197636361725703	0.154490422572308	0.249279458448854	-9.38234950811059	3.2259354665859e-21	8.53005251796188e-20	paternal	FALSE	FALSE	NA	NA
1734	Hippocampus	Mouse 2	Slide-seq	Hopx	619	544	0.580446520285325	0.538541535907628	0.621222595939223	3.81589214531428	6.7845884538142e-05	0.000450870005184689	low_bias	FALSE	FALSE	NA	NA
1735	Hippocampus	Mouse 2	Slide-seq	Hpca	1589	1015	0.411770146052539	0.387315578021619	0.436668292753753	-6.99608710241375	1.31604968478221e-12	1.83662044898495e-11	low_bias	FALSE	FALSE	NA	NA
1736	Hippocampus	Mouse 2	Slide-seq	Hprt	578	508	0.864014612639611	0.831337541286274	0.891189381434818	14.5647905046709	2.35212220114592e-48	1.96951032309285e-46	maternal	TRUE	FALSE	NA	NA
1737	Hippocampus	Mouse 2	Slide-seq	Hrk	165	141	0.367706268308151	0.291421696684637	0.451242929842603	-3.12955503472832	0.00087535637209384	0.00440660362064074	paternal	FALSE	FALSE	NA	NA
1738	Hippocampus	Mouse 2	Slide-seq	Hsd11b1	130	129	0.674512352493935	0.587243031707461	0.751149271436818	3.87499714109408	5.33129756595175e-05	0.000360005900152441	maternal	FALSE	FALSE	NA	NA
1739	Hippocampus	Mouse 2	Slide-seq	Hsd17b11	267	243	0.607759397331898	0.544315549193484	0.667761663714224	3.36622271776698	0.00038102576677102	0.00212225438166031	maternal	FALSE	FALSE	NA	NA
1740	Hippocampus	Mouse 2	Slide-seq	Hsp90aa1	1073	939	0.723126024651532	0.69433175855927	0.750183763466849	13.7566895395499	2.32152811981557e-43	1.42236064316505e-41	maternal	FALSE	FALSE	NA	NA
1741	Hippocampus	Mouse 2	Slide-seq	Hsp90ab1	5632	3362	0.542849886132737	0.528555800964399	0.557073758661289	5.97915131377708	1.12151567129715e-09	1.27477256393595e-08	low_bias	FALSE	FALSE	NA	NA
1742	Hippocampus	Mouse 2	Slide-seq	Hspa8	613	562	0.991487643344804	0.979320363461025	0.996521487547376	10.5728941198374	1.99009301949048e-26	7.24509226805809e-25	maternal	FALSE	FALSE	NA	NA
1743	Hippocampus	Mouse 2	Slide-seq	Hspe1	1217	1049	0.438614207374241	0.409091865961946	0.468577606713468	-4.0814129238921	2.23813739549302e-05	0.000161557503950531	low_bias	FALSE	FALSE	NA	NA
1744	Hippocampus	Mouse 2	Slide-seq	Htatsf1	185	169	0.814902051294223	0.747989029729683	0.867202819914331	7.51867355665905	2.7667377491444e-14	4.51301638042255e-13	maternal	TRUE	FALSE	NA	NA
1745	Hippocampus	Mouse 2	Slide-seq	Idh3b	2392	1725	0.455059737588183	0.433138300964823	0.47715674439087	-4.05913410616597	2.46275107653563e-05	0.000175406420913146	low_bias	FALSE	FALSE	NA	NA
1746	Hippocampus	Mouse 2	Slide-seq	Idh3g	417	370	0.674358885818314	0.624997051681493	0.720132720644819	6.70462643659522	1.00961127218833e-11	1.35622647900379e-10	maternal	TRUE	FALSE	NA	NA
1747	Hippocampus	Mouse 2	Slide-seq	Ids	404	370	0.841086847389725	0.79955840596372	0.87535256199454	11.7845454771595	2.34471526559033e-32	1.15488720532606e-30	maternal	TRUE	FALSE	NA	NA
1748	Hippocampus	Mouse 2	Slide-seq	Ift20	199	185	0.62257061727715	0.549885544614658	0.690132515821725	3.33354236004546	0.000428738067974511	0.00235150660862876	maternal	FALSE	FALSE	NA	NA
1749	Hippocampus	Mouse 2	Slide-seq	Ift22	561	479	0.43299675126248	0.388961234956328	0.478116763616364	-2.96227265388149	0.0015268861706329	0.00706360600484316	low_bias	FALSE	FALSE	NA	NA
1750	Hippocampus	Mouse 2	Slide-seq	Ift46	140	133	0.295345777076135	0.223123254654921	0.379525323958831	-4.60088585257507	2.10348968204511e-06	1.76721273621984e-05	paternal	FALSE	FALSE	NA	NA
1751	Hippocampus	Mouse 2	Slide-seq	Ift81	151	139	0.323743497533407	0.249912388498636	0.407535664070573	-4.064578635097	2.40596570636245e-05	0.000172253234215717	paternal	FALSE	FALSE	NA	NA
1752	Hippocampus	Mouse 2	Slide-seq	Igfbp2	219	199	0.38086554017679	0.316622531389071	0.449568301970342	-3.42816889284985	0.000303833644316801	0.00175455198741105	paternal	FALSE	FALSE	NA	NA
1753	Hippocampus	Mouse 2	Slide-seq	Igfbp4	669	469	0.415214335549844	0.375761225565785	0.455785285906285	-4.14768525506743	1.67926841251584e-05	0.000125920067231039	low_bias	FALSE	FALSE	NA	NA
1754	Hippocampus	Mouse 2	Slide-seq	Igsf8	242	228	0.598287930489592	0.533021546945433	0.660246826007757	2.99436082935782	0.00137510244492122	0.00642055267963218	low_bias	FALSE	FALSE	NA	NA
1755	Hippocampus	Mouse 2	Slide-seq	Ik	245	214	0.328572750180558	0.26845713847351	0.394883493142688	-4.96598202010263	3.417714398163e-07	3.14479801032434e-06	paternal	FALSE	FALSE	NA	NA
1756	Hippocampus	Mouse 2	Slide-seq	Impa1	437	388	0.367311431795877	0.320297601646968	0.416992460094674	-5.21259584237014	9.31081520508118e-08	8.96121371462219e-07	paternal	FALSE	FALSE	NA	NA
1757	Hippocampus	Mouse 2	Slide-seq	Impact	215	201	0.0558085174511648	0.0315968496959809	0.0967198653017117	-9.52021844960001	8.64076995174175e-22	2.4388330470534e-20	paternal	FALSE	TRUE	Imprinted	Paternal
1758	Hippocampus	Mouse 2	Slide-seq	Impad1	443	378	0.407529951624762	0.358628944167306	0.458333877765173	-3.61298380211347	0.000151346809656177	0.000943382595176967	low_bias	FALSE	FALSE	NA	NA
1759	Hippocampus	Mouse 2	Slide-seq	Jph4	846	694	0.44632889577433	0.411373306839418	0.481823426329222	-3.01891296376205	0.00126841699913054	0.00600759112738294	low_bias	FALSE	FALSE	NA	NA
1760	Hippocampus	Mouse 2	Slide-seq	Kalrn	160	142	0.619701811894517	0.536298546340738	0.696590735743114	2.84851924362957	0.00219615984851827	0.00969552467395059	maternal	FALSE	FALSE	NA	NA
1761	Hippocampus	Mouse 2	Slide-seq	Kcnj16	159	142	0.634298930190297	0.55209526112874	0.709358017342194	3.22460210344395	0.000630739319353887	0.0032803668120434	maternal	FALSE	FALSE	NA	NA
1762	Hippocampus	Mouse 2	Slide-seq	Kcnk1	607	516	0.371463584648678	0.331164224114427	0.413634130799286	-5.94349736018359	1.39502123639155e-09	1.56441667223909e-08	paternal	FALSE	FALSE	NA	NA
1763	Hippocampus	Mouse 2	Slide-seq	Kcnq1ot1	393	328	0.345958386928482	0.296025609425476	0.399533569061792	-5.55127859140566	1.41793863405535e-08	1.4841091036446e-07	paternal	FALSE	TRUE	Imprinted	Paternal
1764	Hippocampus	Mouse 2	Slide-seq	Kcnq3	243	219	0.672243779064703	0.60686414822138	0.731560065679709	5.05522783833126	2.14938629940883e-07	1.99972532744999e-06	maternal	FALSE	FALSE	NA	NA
1765	Hippocampus	Mouse 2	Slide-seq	Kctd13	495	438	0.673413639342505	0.628634330684593	0.7152393333284	7.33558054403812	1.1038121276031e-13	1.68047034214484e-12	maternal	FALSE	FALSE	NA	NA
1766	Hippocampus	Mouse 2	Slide-seq	Kif1b	845	729	0.562894507306318	0.526873794904393	0.598263877731927	3.48086652132183	0.000249897246209111	0.00148052330772945	low_bias	FALSE	FALSE	NA	NA
1767	Hippocampus	Mouse 2	Slide-seq	Kif21a	655	558	0.58445004286351	0.543393759398149	0.624366622041475	4.08329146914183	2.2201137022977e-05	0.000160718317584203	low_bias	FALSE	FALSE	NA	NA
1768	Hippocampus	Mouse 2	Slide-seq	Kif3a	460	388	0.419691795519733	0.372229362801431	0.46868782653319	-3.26280414987706	0.000551578638248952	0.00291698008269761	low_bias	FALSE	FALSE	NA	NA
1769	Hippocampus	Mouse 2	Slide-seq	Kif5a	1354	1158	0.45608610634818	0.427984816153478	0.484469786935378	-3.09049162217828	0.000999127209394778	0.00491156076320877	low_bias	FALSE	FALSE	NA	NA
1770	Hippocampus	Mouse 2	Slide-seq	Klk7	290	280	0.0071454443381003	0.00173670177287977	0.0289111934748536	-6.94984060692406	1.82849580251009e-12	2.52372607467327e-11	paternal	FALSE	FALSE	NA	NA
1771	Hippocampus	Mouse 2	Slide-seq	Lamtor3	206	195	0.650469700002993	0.581601637723535	0.713584475106404	4.25774582694401	1.03249267724606e-05	7.95589449460767e-05	maternal	FALSE	FALSE	NA	NA
1772	Hippocampus	Mouse 2	Slide-seq	Ldhb	3581	2567	0.46284686819181	0.445197673880399	0.480589654061483	-4.18183415571617	1.44583434862269e-05	0.000109395659148801	low_bias	FALSE	FALSE	NA	NA
1773	Hippocampus	Mouse 2	Slide-seq	Limd2	346	293	0.412721005904458	0.358248594646472	0.469417609449374	-3.06392825742259	0.00109225645056137	0.00531734148025226	low_bias	FALSE	FALSE	NA	NA
1774	Hippocampus	Mouse 2	Slide-seq	Lockd	131	130	0.914425633225921	0.850952359450424	0.952380874909178	7.55850031921574	2.03871506551158e-14	3.4141681630434e-13	maternal	FALSE	FALSE	NA	NA
1775	Hippocampus	Mouse 2	Slide-seq	Lpcat1	278	271	0.278492424987024	0.227656229854299	0.335745703716155	-7.0608846768352	8.27229312287011e-13	1.18068183662783e-11	paternal	FALSE	FALSE	NA	NA
1776	Hippocampus	Mouse 2	Slide-seq	Lyrm2	188	172	0.289994627403574	0.226406447599988	0.363060428671365	-5.37292327268266	3.87351498122784e-08	3.84595637661832e-07	paternal	FALSE	FALSE	NA	NA
1777	Hippocampus	Mouse 2	Slide-seq	Lysmd4	153	142	0.319755834084189	0.248499611224185	0.40055388512649	-4.2923863710476	8.83815073147438e-06	6.91633477802606e-05	paternal	FALSE	FALSE	NA	NA
1778	Hippocampus	Mouse 2	Slide-seq	Maged1	335	311	0.79135571341526	0.742508714434707	0.833020160034649	9.72836433168183	1.14116626877201e-22	3.49586544775034e-21	maternal	TRUE	FALSE	NA	NA
1779	Hippocampus	Mouse 2	Slide-seq	Magee1	703	597	0.85548138499475	0.824480049483095	0.881792143445761	15.3791269808383	1.12987004205931e-53	1.09162828678961e-51	maternal	TRUE	FALSE	NA	NA
1780	Hippocampus	Mouse 2	Slide-seq	Mageh1	441	382	0.84725569857351	0.807189142552394	0.880231704522034	12.1770056189858	2.060684871875e-34	1.07842508294792e-32	maternal	TRUE	FALSE	NA	NA
1781	Hippocampus	Mouse 2	Slide-seq	Magi1	139	132	0.704512822680865	0.619535462780928	0.777331919909364	4.5574178070544	2.58931727327993e-06	2.16812166349306e-05	maternal	FALSE	FALSE	NA	NA
1782	Hippocampus	Mouse 2	Slide-seq	Manbal	273	249	0.59886471112464	0.53597982562567	0.658654833440382	3.12382077610472	0.00089259579190024	0.00447545035779122	low_bias	FALSE	FALSE	NA	NA
1783	Hippocampus	Mouse 2	Slide-seq	Map1b	2611	1761	0.432864703825749	0.412377974888085	0.453583589380262	-6.43491144415381	6.17726692259715e-11	7.87679924343352e-10	low_bias	FALSE	FALSE	NA	NA
1784	Hippocampus	Mouse 2	Slide-seq	Map1lc3b	1029	873	0.438243519325769	0.406186521752391	0.470824522877875	-3.77750564717326	7.92034571628117e-05	0.000518122615606727	low_bias	FALSE	FALSE	NA	NA
1785	Hippocampus	Mouse 2	Slide-seq	Map7d1	320	292	NA	NA	NA	NA	NA	NA	paternal	FALSE	FALSE	NA	NA
1786	Hippocampus	Mouse 2	Slide-seq	Map7d2	426	384	0.809033363701304	0.766531456893798	0.845358917706372	11.3273252030161	4.80472954870146e-30	2.01158010438968e-28	maternal	TRUE	FALSE	NA	NA
1787	Hippocampus	Mouse 2	Slide-seq	Mapre3	200	191	0.134986667509505	0.0935122185648093	0.190980395589043	-8.97557229738526	1.40941261462972e-19	3.27818934069431e-18	paternal	FALSE	FALSE	NA	NA
1788	Hippocampus	Mouse 2	Slide-seq	Marc2	715	610	0.565352834395565	0.525504231450784	0.604374342805156	3.26989131588086	0.000537944064306124	0.00285690378337629	low_bias	FALSE	FALSE	NA	NA
1789	Hippocampus	Mouse 2	Slide-seq	Mau2	181	174	0.219970438046202	0.164240522363334	0.288092086166757	-7.00965057499306	1.19457023033303e-12	1.6764024684897e-11	paternal	FALSE	FALSE	NA	NA
1790	Hippocampus	Mouse 2	Slide-seq	Mboat7	160	150	0.649241249992766	0.568274393036274	0.722439999935597	3.61232615734434	0.000151731271244137	0.000943438003379386	maternal	FALSE	FALSE	NA	NA
1791	Hippocampus	Mouse 2	Slide-seq	Mdh1	2977	2169	0.452683575941144	0.433596627673557	0.471910695611027	-4.90792191281803	4.60232432823835e-07	4.17366018503059e-06	low_bias	FALSE	FALSE	NA	NA
1792	Hippocampus	Mouse 2	Slide-seq	Med4	205	176	0.385873449530311	0.315960204020447	0.460834580713389	-3.02033831391653	0.00126246239073757	0.00599490647548728	paternal	FALSE	FALSE	NA	NA
1793	Hippocampus	Mouse 2	Slide-seq	Meg3	1923	1183	0.990723052448976	0.985151264825646	0.994216376208911	19.6247353258514	4.75354426583208e-86	6.63383510876121e-84	maternal	FALSE	TRUE	NA	NA
1794	Hippocampus	Mouse 2	Slide-seq	Mfsd1	197	173	0.630568565315453	0.555209481814861	0.700057442481769	3.41726853667481	0.000316264273933105	0.00180148720208608	maternal	FALSE	FALSE	NA	NA
1795	Hippocampus	Mouse 2	Slide-seq	Mgst3	1219	1036	0.672560056482139	0.64397440647405	0.699920042341483	11.3235987913651	5.01346943467478e-30	2.06456315080378e-28	maternal	FALSE	FALSE	NA	NA
1796	Hippocampus	Mouse 2	Slide-seq	Mif	722	651	0.789537507156164	0.75674919468163	0.818963510113328	14.1253482362374	1.32543105354736e-45	9.24856335141935e-44	maternal	FALSE	FALSE	NA	NA
1797	Hippocampus	Mouse 2	Slide-seq	Mindy3	146	139	0.0143775121760782	0.00349801336028527	0.0571536424105394	-5.93578494030002	1.46221468582982e-09	1.61809836599318e-08	paternal	FALSE	FALSE	NA	NA
1798	Hippocampus	Mouse 2	Slide-seq	Mir6240	2157	1447	0.000478172566149131	6.72461496527767e-05	0.00339166253801262	-7.79303885974337	3.27082458917646e-15	5.78613476620511e-14	paternal	FALSE	FALSE	NA	NA
1799	Hippocampus	Mouse 2	Slide-seq	Mkks	577	475	0.409218580848263	0.366298509294631	0.453568188104068	-4.05892974104801	2.4649071091696e-05	0.000175406420913146	low_bias	FALSE	FALSE	NA	NA
1800	Hippocampus	Mouse 2	Slide-seq	Mlip	149	128	0.671868162599078	0.584327976514127	0.748894968874495	3.81113156243956	6.9166058236789e-05	0.000458430444039087	maternal	FALSE	FALSE	NA	NA
1801	Hippocampus	Mouse 2	Slide-seq	Mobp	1257	989	0.439123860291495	0.409454296409177	0.469235057961869	-4.02818460758824	2.81046003823243e-05	0.00019720322949832	low_bias	FALSE	FALSE	NA	NA
1802	Hippocampus	Mouse 2	Slide-seq	Morf4l1	1413	1173	0.161274160035364	0.142248681855247	0.182303433558908	-22.2869137074826	2.47479481454607e-110	4.44048898152838e-108	paternal	FALSE	FALSE	NA	NA
1803	Hippocampus	Mouse 2	Slide-seq	Morf4l2	246	230	0.0284560491846017	0.0134297116471686	0.0592848575311665	-9.21520417066258	1.55343235028755e-20	3.8257079058062e-19	paternal	TRUE	FALSE	NA	NA
1804	Hippocampus	Mouse 2	Slide-seq	Mpv17l	206	190	0.619634902022618	0.547577196001826	0.686780695720674	3.2849426364238	0.000510015683402963	0.0027200836448158	maternal	FALSE	FALSE	NA	NA
1805	Hippocampus	Mouse 2	Slide-seq	Mrpl19	158	146	0.349388572747997	0.275017950256079	0.431889727557765	-3.57743923013371	0.000173488426423957	0.00106814442935535	paternal	FALSE	FALSE	NA	NA
1806	Hippocampus	Mouse 2	Slide-seq	Mrpl20	925	791	0.550246160008288	0.515760462614621	0.58425560245764	2.90997927369741	0.00180726362595162	0.00810686826498299	low_bias	FALSE	FALSE	NA	NA
1807	Hippocampus	Mouse 2	Slide-seq	Mrpl23	135	130	NA	NA	NA	NA	NA	NA	maternal	FALSE	FALSE	NA	NA
1808	Hippocampus	Mouse 2	Slide-seq	Mrpl41	964	801	0.445237341259321	0.411751985183331	0.47922738461552	-3.21552067472543	0.000651040576108442	0.00337703446369669	low_bias	FALSE	FALSE	NA	NA
1809	Hippocampus	Mouse 2	Slide-seq	Mrpl48	457	404	0.417478596395674	0.369851269850601	0.466696784264783	-3.3359590460509	0.00042502842638527	0.00233626128463851	low_bias	FALSE	FALSE	NA	NA
1810	Hippocampus	Mouse 2	Slide-seq	Mrpl51	517	472	0.422368035377883	0.378223319417579	0.467788782594154	-3.40215331512325	0.000334285600855422	0.00189554272990704	low_bias	FALSE	FALSE	NA	NA
1811	Hippocampus	Mouse 2	Slide-seq	Mrps25	310	276	0.605970605177183	0.547031625847003	0.66197940576018	3.56117007571221	0.000184602912515336	0.00112010269622832	maternal	FALSE	FALSE	NA	NA
1812	Hippocampus	Mouse 2	Slide-seq	Msh2	228	199	0.600975726678256	0.530155381996979	0.667809974590202	2.83644785581225	0.00228092134377097	0.00998201117692102	maternal	FALSE	FALSE	NA	NA
1813	Hippocampus	Mouse 2	Slide-seq	mt-Atp8	230	222	NA	NA	NA	NA	NA	NA	maternal	FALSE	FALSE	NA	NA
1814	Hippocampus	Mouse 2	Slide-seq	mt-Co1	741	697	0.981998944332458	0.968888251521628	0.989643760873466	14.2675274293112	1.74362546158115e-46	1.2882315174976e-44	maternal	FALSE	FALSE	NA	NA
1815	Hippocampus	Mouse 2	Slide-seq	mt-Cytb	59924	12202	0.999448649876356	0.9992112094211	0.999614643957178	41.8708157359258	0	0	maternal	FALSE	FALSE	NA	NA
1816	Hippocampus	Mouse 2	Slide-seq	mt-Nd1	57575	12133	0.999640238418326	0.99942262430412	0.999775851710256	33.5103432009912	1.70352721275524e-246	8.5585207168823e-244	maternal	FALSE	FALSE	NA	NA
1817	Hippocampus	Mouse 2	Slide-seq	mt-Nd2	2521	2141	0.998016556744607	0.995158801798837	0.999188756683385	13.8984968473731	3.23427913434717e-44	2.13802873302108e-42	maternal	FALSE	FALSE	NA	NA
1818	Hippocampus	Mouse 2	Slide-seq	mt-Nd4	30748	10130	0.999578190305221	0.999235325546867	0.999767357143511	26.1089555719421	1.44239493080824e-150	3.6232960661903e-148	maternal	FALSE	FALSE	NA	NA
1819	Hippocampus	Mouse 2	Slide-seq	mt-Nd5	6918	4594	0.998843961279916	0.997657064904002	0.999429937014545	19.1115178562612	1.01246309823471e-81	1.33858279092926e-79	maternal	FALSE	FALSE	NA	NA
1820	Hippocampus	Mouse 2	Slide-seq	mt-Nd6	11296	6048	0.999300463070971	0.998581800973744	0.999655074141669	20.5370129626331	5.02800684154064e-94	7.8939707412188e-92	maternal	FALSE	FALSE	NA	NA
1821	Hippocampus	Mouse 2	Slide-seq	mt-Rnr1	44204	11472	0.997565684936826	0.997041101973866	0.997997451394698	61.4853836928699	0	0	maternal	FALSE	FALSE	NA	NA
1822	Hippocampus	Mouse 2	Slide-seq	mt-Rnr2	118512	12849	0.999024159303298	0.998818507109464	0.999194044292181	72.4113364683266	0	0	maternal	FALSE	FALSE	NA	NA
1823	Hippocampus	Mouse 2	Slide-seq	mt-Tp	183	180	NA	NA	NA	NA	NA	NA	maternal	FALSE	FALSE	NA	NA
1824	Hippocampus	Mouse 2	Slide-seq	mt-Tq	1107	1014	NA	NA	NA	NA	NA	NA	maternal	FALSE	FALSE	NA	NA
1825	Hippocampus	Mouse 2	Slide-seq	Mt1	4225	3083	0.457923025077123	0.441988911445798	0.473943681175389	-5.24039221931732	8.01178275241748e-08	7.8006194860747e-07	low_bias	FALSE	FALSE	NA	NA
1826	Hippocampus	Mouse 2	Slide-seq	Mt3	709	663	0.963318836601886	0.94626292391064	0.975103706388164	16.3527141738465	2.08014480015272e-60	2.17721822415985e-58	maternal	FALSE	FALSE	NA	NA
1827	Hippocampus	Mouse 2	Slide-seq	Myl6	197	192	0.0156412379918762	0.00494051089879444	0.0483916948678073	-7.12153784279569	5.33647103723631e-13	7.7486793326807e-12	paternal	FALSE	FALSE	NA	NA
1828	Hippocampus	Mouse 2	Slide-seq	Myo5a	945	800	0.443111577034314	0.409116914352825	0.477647561089456	-3.28664523256374	0.00050694238535906	0.00270944525962119	low_bias	FALSE	FALSE	NA	NA
1829	Hippocampus	Mouse 2	Slide-seq	Mzt2	302	275	0.755220032312925	0.699891197829258	0.803216324292146	8.05124501128875	4.09780079046131e-16	7.73960570348782e-15	maternal	FALSE	FALSE	NA	NA
1830	Hippocampus	Mouse 2	Slide-seq	n-R5-8s1	415	390	NA	NA	NA	NA	NA	NA	maternal	FALSE	FALSE	NA	NA
1831	Hippocampus	Mouse 2	Slide-seq	Nap1l3	240	224	0.80067427949401	0.742801765716529	0.848186251663224	8.42909750368689	1.74170626316896e-17	3.58620174842657e-16	maternal	TRUE	FALSE	NA	NA
1832	Hippocampus	Mouse 2	Slide-seq	Nap1l5	204	194	0.0154639636551178	0.00488142904232098	0.0478845982062621	-7.13830601132777	4.72440482582197e-13	6.89982844329348e-12	paternal	FALSE	TRUE	Imprinted	Paternal
1833	Hippocampus	Mouse 2	Slide-seq	Napb	2859	1825	0.537445788135085	0.517188302505787	0.557580398507927	3.69234944051335	0.000111095941171767	0.00071192092914153	low_bias	FALSE	FALSE	NA	NA
1834	Hippocampus	Mouse 2	Slide-seq	Nat8f1	223	203	0.741612785586753	0.675855962729366	0.7980166064748	6.59854367266859	2.07608086648884e-11	2.73042677309946e-10	maternal	FALSE	FALSE	NA	NA
1835	Hippocampus	Mouse 2	Slide-seq	Naxd	232	213	0.397709003622716	0.333260732946314	0.465911378991524	-2.980890544159	0.00143705750025355	0.00667262188657473	paternal	FALSE	FALSE	NA	NA
1836	Hippocampus	Mouse 2	Slide-seq	Nbr1	711	606	0.664023246662039	0.625494344762167	0.700486371716287	8.09404759700532	2.88570603449502e-16	5.57607196819344e-15	maternal	FALSE	FALSE	NA	NA
1837	Hippocampus	Mouse 2	Slide-seq	Ndfip2	920	739	0.55436848228563	0.519327106434108	0.58887760546613	3.09719619212975	0.000976802656134758	0.00482068422831142	low_bias	FALSE	FALSE	NA	NA
1838	Hippocampus	Mouse 2	Slide-seq	Ndrg2	8650	5231	0.537126588699306	0.525297951444487	0.548913585635783	6.2641778501129	1.87398760642799e-10	2.30757689575839e-09	low_bias	FALSE	FALSE	NA	NA
1839	Hippocampus	Mouse 2	Slide-seq	Ndrg4	538	488	0.433352049915933	0.390166439536763	0.477574335867798	-3.00616994476646	0.00132280545745249	0.00620348539966568	low_bias	FALSE	FALSE	NA	NA
1840	Hippocampus	Mouse 2	Slide-seq	Ndufa11	171	165	0.381828491899672	0.309537634038653	0.459760458500693	-3.00663573356505	0.00132078046730873	0.00620348539966568	paternal	FALSE	FALSE	NA	NA
1841	Hippocampus	Mouse 2	Slide-seq	Ndufa12	3441	2519	0.36423666292111	0.346826690770284	0.382009451559552	-14.6595027608414	5.85637770415395e-49	5.2540074260124e-47	paternal	FALSE	FALSE	NA	NA
1842	Hippocampus	Mouse 2	Slide-seq	Ndufa3	707	658	0.555500502456909	0.517496315455868	0.592866312752591	2.91577189720669	0.00177404899661508	0.00797211284346526	low_bias	FALSE	FALSE	NA	NA
1843	Hippocampus	Mouse 2	Slide-seq	Ndufb11	1553	1308	0.783900848432237	0.761057626120901	0.805119433946653	19.8148501860712	1.10833403877795e-87	1.63772653259425e-85	maternal	TRUE	FALSE	NA	NA
1844	Hippocampus	Mouse 2	Slide-seq	Ndufb6	733	663	0.593471717794864	0.555760093280576	0.630112658384147	4.90186617838591	4.74652490344854e-07	4.27357367650994e-06	low_bias	FALSE	FALSE	NA	NA
1845	Hippocampus	Mouse 2	Slide-seq	Ndufb8	1875	1567	0.561165616090862	0.537461184194189	0.584594167718261	5.1352052980693	1.40918097832279e-07	1.34085705210108e-06	low_bias	FALSE	FALSE	NA	NA
1846	Hippocampus	Mouse 2	Slide-seq	Ndufs5	2959	2223	0.407334628982602	0.388414981449375	0.426533124049362	-9.49537366059511	1.09711502815877e-21	3.06216994526093e-20	low_bias	FALSE	FALSE	NA	NA
1847	Hippocampus	Mouse 2	Slide-seq	Ndufs6	1646	1375	0.553516004078333	0.527780627730895	0.578967702923368	4.14639706247692	1.68873958783069e-05	0.000126253388233057	low_bias	FALSE	FALSE	NA	NA
1848	Hippocampus	Mouse 2	Slide-seq	Nedd4	456	416	0.349286499689055	0.30470393548403	0.396670682231749	-6.13525648733928	4.25109538663077e-10	5.085119814865e-09	paternal	FALSE	FALSE	NA	NA
1849	Hippocampus	Mouse 2	Slide-seq	Nefl	1984	1466	0.45129707476054	0.427535027597485	0.475283319734119	-4.05106324809097	2.54927111213866e-05	0.000180897430330291	low_bias	FALSE	FALSE	NA	NA
1850	Hippocampus	Mouse 2	Slide-seq	Nell2	286	244	0.849503417991127	0.799980182055867	0.888474499685544	10.0464742911289	4.7606565872589e-24	1.57352228252557e-22	maternal	FALSE	FALSE	NA	NA
1851	Hippocampus	Mouse 2	Slide-seq	Nfia	138	135	0.651825038296187	0.56604876388084	0.728770603335017	3.47097228755361	0.000259288757577235	0.00153254908008004	maternal	FALSE	FALSE	NA	NA
1852	Hippocampus	Mouse 2	Slide-seq	Nfkbia	318	284	0.415523387947044	0.359204634283931	0.474138647704208	-2.87138342190477	0.00204339745621788	0.00908498125667135	low_bias	FALSE	FALSE	NA	NA
1853	Hippocampus	Mouse 2	Slide-seq	Nipsnap1	290	253	0.666315318348625	0.606067842850073	0.721581475467511	5.30437408623682	5.65301249215081e-08	5.56877152167955e-07	maternal	FALSE	FALSE	NA	NA
1854	Hippocampus	Mouse 2	Slide-seq	Npm1	1559	1232	0.433031552155289	0.40635808073529	0.460098888085721	-4.92006827802604	4.32570135499183e-07	3.93701514628242e-06	low_bias	FALSE	FALSE	NA	NA
1855	Hippocampus	Mouse 2	Slide-seq	Nptx1	614	459	0.424037172076977	0.383096984475444	0.466047241889626	-3.59834369729108	0.000160125112108645	0.000990724831568758	low_bias	FALSE	FALSE	NA	NA
1856	Hippocampus	Mouse 2	Slide-seq	Npy	796	454	0.441686521498788	0.403669604344582	0.480399488004982	-3.00645727129282	0.0013215559867407	0.00620348539966568	low_bias	FALSE	FALSE	NA	NA
1857	Hippocampus	Mouse 2	Slide-seq	Nrcam	649	552	0.422291007214568	0.381958845383306	0.463686792590054	-3.73362709828889	9.4370939943519e-05	0.000614228492013916	low_bias	FALSE	FALSE	NA	NA
1858	Hippocampus	Mouse 2	Slide-seq	Nrip3	1119	890	0.622007595370429	0.590587408159607	0.652435536399116	7.56474995558954	1.94305699051931e-14	3.27581151690236e-13	maternal	FALSE	FALSE	NA	NA
1859	Hippocampus	Mouse 2	Slide-seq	Nrsn1	1648	1332	0.602225631829423	0.576776191410666	0.627134046306078	7.88537258453651	1.56799211687979e-15	2.83366632921009e-14	maternal	FALSE	FALSE	NA	NA
1860	Hippocampus	Mouse 2	Slide-seq	Nsa2	1042	850	0.640587229584982	0.608053518086903	0.67187771531303	8.32871630028991	4.08618228472014e-17	8.2115919193736e-16	maternal	FALSE	FALSE	NA	NA
1861	Hippocampus	Mouse 2	Slide-seq	Nsg1	281	264	0.37500583000071	0.318520762654703	0.435112156482559	-4.09004820370378	2.15641772928537e-05	0.000157468643487351	paternal	FALSE	FALSE	NA	NA
1862	Hippocampus	Mouse 2	Slide-seq	Nsrp1	245	200	0.60376668286168	0.533330374512505	0.670146941039801	2.928298219064	0.00170411486881216	0.0077140848732382	maternal	FALSE	FALSE	NA	NA
1863	Hippocampus	Mouse 2	Slide-seq	Nub1	182	172	0.33673265461373	0.268827952914941	0.412121888349189	-4.2015078925754	1.32571500865284e-05	0.000100610154130995	paternal	FALSE	FALSE	NA	NA
1864	Hippocampus	Mouse 2	Slide-seq	Ogfrl1	661	539	0.657176970358953	0.616987031957206	0.695232853180344	7.48148599043804	3.67434372422863e-14	5.8789499587658e-13	maternal	FALSE	FALSE	NA	NA
1865	Hippocampus	Mouse 2	Slide-seq	Ola1	142	134	0.285648001627945	0.215097236413491	0.368475750076259	-4.85169026264464	6.12068483335365e-07	5.43291883441144e-06	paternal	FALSE	FALSE	NA	NA
1866	Hippocampus	Mouse 2	Slide-seq	Ostc	354	326	0.598092802087142	0.544423322037253	0.649510070665607	3.62437755110882	0.000144829105974013	0.000907258638919504	low_bias	FALSE	FALSE	NA	NA
1867	Hippocampus	Mouse 2	Slide-seq	Otub1	193	181	0.633571780345218	0.560876599365469	0.700655419445848	3.61611544876921	0.000149528520321923	0.000934367271265349	maternal	FALSE	FALSE	NA	NA
1868	Hippocampus	Mouse 2	Slide-seq	Oxct1	1452	1140	0.452847242192652	0.424867143200202	0.481128520440642	-3.32900793089958	0.000435779612557466	0.00237395979027477	low_bias	FALSE	FALSE	NA	NA
1869	Hippocampus	Mouse 2	Slide-seq	Oxr1	433	389	0.420714353502102	0.372554852614108	0.470431736938133	-3.17570363971001	0.000747367845616612	0.00383140413916108	low_bias	FALSE	FALSE	NA	NA
1870	Hippocampus	Mouse 2	Slide-seq	Paip2	771	659	0.577925299470371	0.53953315311377	0.615398250648416	4.03420361295423	2.73938977580967e-05	0.000193334698991453	low_bias	FALSE	FALSE	NA	NA
1871	Hippocampus	Mouse 2	Slide-seq	Pak3	226	207	0.850248765245755	0.792965091666404	0.89380543595016	8.82256747877016	5.59323725714244e-19	1.25448321338766e-17	maternal	TRUE	FALSE	NA	NA
1872	Hippocampus	Mouse 2	Slide-seq	Pantr1	823	729	0.294262173987103	0.262449387531128	0.328215116465414	-11.0378794781224	1.25442032751829e-28	4.84785209650143e-27	paternal	FALSE	FALSE	NA	NA
1873	Hippocampus	Mouse 2	Slide-seq	Park7	679	614	0.60123685412579	0.562251403392706	0.638979666245705	5.12261706113481	1.50661954099632e-07	1.42279258909126e-06	maternal	FALSE	FALSE	NA	NA
1874	Hippocampus	Mouse 2	Slide-seq	Pcna	165	155	0.896754596641138	0.836517797353954	0.93648178746215	8.17067289623324	1.53337047825316e-16	3.00923956357182e-15	maternal	FALSE	FALSE	NA	NA
1875	Hippocampus	Mouse 2	Slide-seq	Pcsk1n	910	838	0.826866812187414	0.799504249767377	0.851190137082445	17.3361868213467	1.25417731438493e-67	1.43204246078861e-65	maternal	TRUE	FALSE	NA	NA
1876	Hippocampus	Mouse 2	Slide-seq	Pcyox1	163	153	0.350410059152358	0.27790593640933	0.43055141250444	-3.6562344868836	0.00012797362453583	0.000805688583543869	paternal	FALSE	FALSE	NA	NA
1877	Hippocampus	Mouse 2	Slide-seq	Pdcd5	442	405	0.70534954838121	0.658426595221807	0.748290769989443	8.05955779215457	3.82854677637351e-16	7.28584053200777e-15	maternal	FALSE	FALSE	NA	NA
1878	Hippocampus	Mouse 2	Slide-seq	Pde1a	525	418	0.35176362560125	0.308301326009391	0.39782900706214	-6.21308959400022	2.59764033638362e-10	3.16760802184255e-09	paternal	FALSE	FALSE	NA	NA
1879	Hippocampus	Mouse 2	Slide-seq	Pdha1	144	137	0.791694505759056	0.714480309057735	0.85234278391061	6.38951249520909	8.32077199234474e-11	1.03988951466517e-09	maternal	TRUE	FALSE	NA	NA
1880	Hippocampus	Mouse 2	Slide-seq	Pdhb	1759	1263	0.135318715022656	0.119694968370205	0.152628237505352	-26.3842162990113	1.03971691346503e-153	2.90196542958239e-151	paternal	FALSE	FALSE	NA	NA
1881	Hippocampus	Mouse 2	Slide-seq	Pdk2	232	217	0.393738537962393	0.32986603751705	0.461462204756804	-3.11454588529741	0.000921141498539923	0.00458199493927185	paternal	FALSE	FALSE	NA	NA
1882	Hippocampus	Mouse 2	Slide-seq	Pdlim7	190	172	0.619689963385979	0.54366365285907	0.690266252421781	3.11838271747835	0.000909232500024151	0.00454073964226773	maternal	FALSE	FALSE	NA	NA
1883	Hippocampus	Mouse 2	Slide-seq	Pdxp	165	157	0.381832174310647	0.309537688178892	0.459768145598308	-3.00639440272075	0.00132182928534338	0.00620348539966568	paternal	FALSE	FALSE	NA	NA
1884	Hippocampus	Mouse 2	Slide-seq	Pdzd4	199	185	0.754221311466391	0.685919381483875	0.811746447942845	6.59282255626087	2.15771125034621e-11	2.80837858076149e-10	maternal	TRUE	FALSE	NA	NA
1885	Hippocampus	Mouse 2	Slide-seq	Pef1	431	378	0.420569984493565	0.37140602491313	0.471361800017509	-3.11470376206157	0.000920648657043696	0.00458199493927185	low_bias	FALSE	FALSE	NA	NA
1886	Hippocampus	Mouse 2	Slide-seq	Peg13	447	406	0.00246263172365561	0.000333143679735402	0.0179594782565119	-5.99643017019777	1.00851142067526e-09	1.1515366766983e-08	paternal	FALSE	TRUE	Imprinted	Paternal
1887	Hippocampus	Mouse 2	Slide-seq	Peg3	446	399	0.00250630609393856	0.000338162730088376	0.0183208178048685	-5.97088384526957	1.17985852900374e-09	1.33504712831415e-08	paternal	FALSE	TRUE	Imprinted	Paternal
1888	Hippocampus	Mouse 2	Slide-seq	Pepd	212	200	0.381220901245634	0.315648813187804	0.451429222636761	-3.34657554160511	0.000409081918091642	0.00225849182032133	paternal	FALSE	FALSE	NA	NA
1889	Hippocampus	Mouse 2	Slide-seq	Pet100	486	450	0.355776625152459	0.312638016530426	0.401391663072795	-6.11876668347114	4.71511791659345e-10	5.58696990871827e-09	paternal	FALSE	FALSE	NA	NA
1890	Hippocampus	Mouse 2	Slide-seq	Pgrmc1	263	243	0.819970714041305	0.766130847482029	0.863622265190106	9.20110918731364	1.77136826649267e-20	4.2785356590669e-19	maternal	TRUE	FALSE	NA	NA
1891	Hippocampus	Mouse 2	Slide-seq	Phb	208	193	0.894218047364853	0.843422148318402	0.929904623032649	9.47317810149243	1.35728140332715e-21	3.7466932803932e-20	maternal	FALSE	FALSE	NA	NA
1892	Hippocampus	Mouse 2	Slide-seq	Phgdh	134	130	0.284530695938679	0.21234551132872	0.369735823279909	-4.74394375255166	1.04798534779227e-06	9.01554518374718e-06	paternal	FALSE	FALSE	NA	NA
1893	Hippocampus	Mouse 2	Slide-seq	Pigp	334	303	0.399900201249849	0.345660791257698	0.456710170420422	-3.49465047550062	0.000237341472317825	0.00141952804395804	paternal	FALSE	FALSE	NA	NA
1894	Hippocampus	Mouse 2	Slide-seq	Pik3c2b	130	130	0.930769230768572	0.87074372434589	0.964069653472941	7.5210081307384	2.717773437776e-14	4.49147820769297e-13	maternal	FALSE	FALSE	NA	NA
1895	Hippocampus	Mouse 2	Slide-seq	Pisd	839	722	0.367316221583522	0.333844046184971	0.402118587111522	-7.39278552186311	7.18921535601768e-14	1.12169620958487e-12	paternal	FALSE	FALSE	NA	NA
1896	Hippocampus	Mouse 2	Slide-seq	Pitpnc1	209	193	0.365849532649647	0.299829622488863	0.43732663476099	-3.69114572909177	0.000111623089679569	0.000713478883651593	paternal	FALSE	FALSE	NA	NA
1897	Hippocampus	Mouse 2	Slide-seq	Pja1	299	270	0.805698012160206	0.753868232754263	0.848802583947015	9.38979767559495	3.00578108669425e-21	8.0324703082723e-20	maternal	TRUE	FALSE	NA	NA
1898	Hippocampus	Mouse 2	Slide-seq	Pkm	4476	2804	0.575709836125373	0.55971872063862	0.591543991482071	9.36647788394588	3.74966581289825e-21	9.81162554375043e-20	low_bias	FALSE	FALSE	NA	NA
1899	Hippocampus	Mouse 2	Slide-seq	Pla2g7	1606	1279	0.339409962787005	0.314465349088891	0.365278951553917	-11.7446597259899	3.76123362913319e-32	1.81696516853511e-30	paternal	FALSE	FALSE	NA	NA
1900	Hippocampus	Mouse 2	Slide-seq	Plaat3	231	215	0.388661907227544	0.325530945620513	0.455762878353711	-3.28779941530998	0.000504868768202255	0.00270411587574428	paternal	FALSE	FALSE	NA	NA
1901	Hippocampus	Mouse 2	Slide-seq	Plekhb1	1161	999	0.45114659255759	0.420697024663019	0.481966468223307	-3.16514592929752	0.00077502594374445	0.00394901657339971	low_bias	FALSE	FALSE	NA	NA
1902	Hippocampus	Mouse 2	Slide-seq	Plekhj1	156	150	0.724370313760433	0.647457755816188	0.789946987613565	5.39257010640197	3.47284932548879e-08	3.46182440699517e-07	maternal	FALSE	FALSE	NA	NA
1903	Hippocampus	Mouse 2	Slide-seq	Plp1	7241	2737	0.821230823972226	0.807478693954421	0.834202316767402	33.5104789056845	1.6957911211765e-246	8.5585207168823e-244	maternal	TRUE	FALSE	NA	NA
1904	Hippocampus	Mouse 2	Slide-seq	Pmvk	367	322	0.222465393904769	0.180325890310855	0.271194212094063	-9.52382267073567	8.3461606819855e-22	2.38244950376677e-20	paternal	FALSE	FALSE	NA	NA
1905	Hippocampus	Mouse 2	Slide-seq	Pnma2	164	146	0.633116242565601	0.550698430244606	0.708420454631104	3.18961444608049	0.000712313589490722	0.00365916510593189	maternal	FALSE	FALSE	NA	NA
1906	Hippocampus	Mouse 2	Slide-seq	Pole4	212	188	0.396038293614211	0.327528583897597	0.468886378196727	-2.83807694876855	0.00226931198054634	0.00994853698975987	paternal	FALSE	FALSE	NA	NA
1907	Hippocampus	Mouse 2	Slide-seq	Polr2l	505	449	0.993704366879236	0.98017768406461	0.998019140313706	8.72192059016799	1.36761066023847e-18	2.96158446424054e-17	maternal	FALSE	FALSE	NA	NA
1908	Hippocampus	Mouse 2	Slide-seq	Pop4	282	226	0.608258756852915	0.542263458734101	0.670520361433236	3.25273729290985	0.000571495582514018	0.00300963711378451	maternal	FALSE	FALSE	NA	NA
1909	Hippocampus	Mouse 2	Slide-seq	Ppp1r12c	200	186	0.611911260595918	0.539317745545297	0.679856006288263	3.05855720778012	0.00111202805180694	0.00539137730628548	maternal	FALSE	FALSE	NA	NA
1910	Hippocampus	Mouse 2	Slide-seq	Ppp1r14a	286	256	0.606977652595258	0.545482483178844	0.665258425713838	3.44679271540931	0.000283641826598453	0.00165315143483832	maternal	FALSE	FALSE	NA	NA
1911	Hippocampus	Mouse 2	Slide-seq	Ppp1r15b	238	234	0.962181385444921	0.928504823637634	0.980331212819703	9.62561636487959	3.11660473770117e-22	9.21048364835921e-21	maternal	FALSE	FALSE	NA	NA
1912	Hippocampus	Mouse 2	Slide-seq	Ppp3ca	2610	1494	0.543651698342756	0.523193349305155	0.563963816280465	4.25854011989905	1.028831467347e-05	7.95207583377125e-05	low_bias	FALSE	FALSE	NA	NA
1913	Hippocampus	Mouse 2	Slide-seq	Praf2	149	137	0.711441573304079	0.632565586410425	0.77929322070276	5.02508161248323	2.51609245944802e-07	2.32368538901964e-06	maternal	TRUE	FALSE	NA	NA
1914	Hippocampus	Mouse 2	Slide-seq	Prdx5	2774	2034	0.466209781404081	0.446034515169648	0.486496193558173	-3.32847638946065	0.000436612031491618	0.00237395979027477	low_bias	FALSE	FALSE	NA	NA
1915	Hippocampus	Mouse 2	Slide-seq	Prdx6	1429	1238	0.440796222388537	0.413648146439268	0.468303014089836	-4.2880904676043	9.01078485168349e-06	7.00776828093775e-05	low_bias	FALSE	FALSE	NA	NA
1916	Hippocampus	Mouse 2	Slide-seq	Prkcd	247	218	0.65787527943052	0.591642515782164	0.718477176926479	4.6194651033081	1.92365288683967e-06	1.63250542288556e-05	maternal	FALSE	FALSE	NA	NA
1917	Hippocampus	Mouse 2	Slide-seq	Prps1	375	328	0.756796440763422	0.707078625853998	0.800457056213671	8.94002980402216	1.94532712268308e-19	4.48317590108248e-18	maternal	TRUE	FALSE	NA	NA
1918	Hippocampus	Mouse 2	Slide-seq	Psap	222	210	0.711585742968072	0.646133840501482	0.769254813379808	6.00044883060943	9.83864271572848e-10	1.13892490792212e-08	maternal	FALSE	FALSE	NA	NA
1919	Hippocampus	Mouse 2	Slide-seq	Psat1	372	340	0.687722557303553	0.635824644221104	0.735303532433606	6.79993574594563	5.23329109387954e-12	7.06775657409968e-11	maternal	FALSE	FALSE	NA	NA
1920	Hippocampus	Mouse 2	Slide-seq	Psma7	694	612	0.329728784455004	0.294705187225739	0.366750304942221	-8.69226057356416	1.77649015901434e-18	3.81413955508036e-17	paternal	FALSE	FALSE	NA	NA
1921	Hippocampus	Mouse 2	Slide-seq	Psmb1	2155	1698	0.661811890660146	0.639853174574907	0.683094855884873	13.8926885386539	3.5075919115141e-44	2.25924894403164e-42	maternal	FALSE	FALSE	NA	NA
1922	Hippocampus	Mouse 2	Slide-seq	Psmb3	272	260	0.00384603899495202	0.000520200377742517	0.0278428860811124	-5.54599314889496	1.46145135010853e-08	1.52330530766499e-07	paternal	FALSE	FALSE	NA	NA
1923	Hippocampus	Mouse 2	Slide-seq	Psmc1	1110	923	0.579500865024902	0.547502245608467	0.610845043018188	4.92888184529983	4.13507841842936e-07	3.77720617712529e-06	low_bias	FALSE	FALSE	NA	NA
1924	Hippocampus	Mouse 2	Slide-seq	Psmc5	1778	1386	0.460535420182401	0.435334997521331	0.485939227478545	-3.10386018720464	0.000955067863543954	0.00472269778193388	low_bias	FALSE	FALSE	NA	NA
1925	Hippocampus	Mouse 2	Slide-seq	Psmd8	204	189	0.379968370230099	0.312927942762378	0.451924298395504	-3.29992789698829	0.000483548359569575	0.00261220103062102	paternal	FALSE	FALSE	NA	NA
1926	Hippocampus	Mouse 2	Slide-seq	Ptcd2	210	180	0.374867491849896	0.306105941280535	0.449078648936876	-3.33157013060501	0.000431787689271676	0.00236307336699445	paternal	FALSE	FALSE	NA	NA
1927	Hippocampus	Mouse 2	Slide-seq	Pter	201	178	0.677833486307843	0.606338971562693	0.741871259894241	4.76993231295205	9.21439164331531e-07	8.03699715555835e-06	maternal	FALSE	FALSE	NA	NA
1928	Hippocampus	Mouse 2	Slide-seq	Ptgds	910	635	0.36299495686851	0.32862849020907	0.398820404388271	-7.39955274169057	6.8321971889522e-14	1.07265495866549e-12	paternal	FALSE	FALSE	NA	NA
1929	Hippocampus	Mouse 2	Slide-seq	Ptges3	306	282	0.595587728590679	0.536402160492128	0.652117731894039	3.20927219530745	0.000665357246499887	0.00343198645422529	low_bias	FALSE	FALSE	NA	NA
1930	Hippocampus	Mouse 2	Slide-seq	Ptn	1060	910	0.435407915761549	0.403889786398841	0.467456871514868	-4.01380197252026	2.98742393300701e-05	0.000208455803325378	low_bias	FALSE	FALSE	NA	NA
1931	Hippocampus	Mouse 2	Slide-seq	Qdpr	1342	1072	0.440150395560466	0.411487504131092	0.469218000833858	-4.10260461887389	2.04262515561421e-05	0.000150471389762548	low_bias	FALSE	FALSE	NA	NA
1932	Hippocampus	Mouse 2	Slide-seq	Qk	353	335	0.596501129307096	0.542768067090749	0.64801460910014	3.56316062358665	0.000183208159149323	0.00111433146678716	low_bias	FALSE	TRUE	NA	NA
1933	Hippocampus	Mouse 2	Slide-seq	Rab39b	146	136	0.8203398843835	0.745605357205091	0.87674860655733	6.85092349567267	3.6687375625754e-12	5.00862432455946e-11	maternal	TRUE	FALSE	NA	NA
1934	Hippocampus	Mouse 2	Slide-seq	Rasgrf1	269	246	0.104517694867856	0.0721999075313002	0.148978597375783	-10.5977175705061	1.5267061646183e-26	5.63983218458996e-25	paternal	FALSE	TRUE	Imprinted	Paternal
1935	Hippocampus	Mouse 2	Slide-seq	Rbck1	159	145	0.213777767697436	0.153454652826709	0.289699014642534	-6.42388763379675	6.64186376484379e-11	8.42644534206444e-10	paternal	FALSE	FALSE	NA	NA
1936	Hippocampus	Mouse 2	Slide-seq	Reps2	189	175	0.781393261542268	0.712880842437135	0.8372886830516	6.99148711818515	1.35993802245834e-12	1.88738359801953e-11	maternal	TRUE	FALSE	NA	NA
1937	Hippocampus	Mouse 2	Slide-seq	Retsat	134	128	0.888045901133484	0.821388706807983	0.931889597689644	7.59766953389189	1.50755543592554e-14	2.59382140756504e-13	maternal	FALSE	FALSE	NA	NA
1938	Hippocampus	Mouse 2	Slide-seq	Rgs4	740	610	0.404740907593905	0.368432349300127	0.442122771124557	-5.03595120108392	2.37740845959572e-07	2.2037085057212e-06	low_bias	FALSE	FALSE	NA	NA
1939	Hippocampus	Mouse 2	Slide-seq	Rian	139	133	0.676224560902735	0.592444530292554	0.750048289093041	4.06448978273848	2.40688237299827e-05	0.000172253234215717	maternal	FALSE	TRUE	Imprinted	Maternal
1940	Hippocampus	Mouse 2	Slide-seq	Rida	1074	919	0.422555688537341	0.391116042419003	0.454635564309076	-4.79221102698521	8.24766317335449e-07	7.21886058936114e-06	low_bias	FALSE	FALSE	NA	NA
1941	Hippocampus	Mouse 2	Slide-seq	Rims4	170	159	0.622714387763363	0.543362108371506	0.695992328520588	3.06286751759312	0.00109613546242647	0.00532590383291158	maternal	FALSE	FALSE	NA	NA
1942	Hippocampus	Mouse 2	Slide-seq	Rit1	242	213	0.605670315306699	0.537052112119085	0.67036057292632	3.05805237020779	0.00111390319345628	0.00539137730628548	maternal	FALSE	FALSE	NA	NA
1943	Hippocampus	Mouse 2	Slide-seq	Rnf112	297	272	0.620288152065759	0.561531870023818	0.675717824529698	4.03279790661951	2.75583382902399e-05	0.000193911892955414	maternal	FALSE	FALSE	NA	NA
1944	Hippocampus	Mouse 2	Slide-seq	Rnf14	248	234	0.846021096068162	0.792769874513896	0.88752984881249	9.41220008632193	2.4292936808858e-21	6.56170508213455e-20	maternal	FALSE	FALSE	NA	NA
1945	Hippocampus	Mouse 2	Slide-seq	Rnf157	222	213	0.401291111734303	0.336507595446165	0.469717103419913	-2.86998853587748	0.00205243340607329	0.00910903306723693	low_bias	FALSE	FALSE	NA	NA
1946	Hippocampus	Mouse 2	Slide-seq	Rnf227	241	223	NA	NA	NA	NA	NA	NA	paternal	FALSE	FALSE	NA	NA
1947	Hippocampus	Mouse 2	Slide-seq	Rnf7	741	648	0.394249793814466	0.35788741623065	0.431822118869156	-5.53949321644017	1.51674097759511e-08	1.56792318342343e-07	paternal	FALSE	FALSE	NA	NA
1948	Hippocampus	Mouse 2	Slide-seq	Rogdi	632	525	0.378071322029571	0.338462072985083	0.419377375763641	-5.77384980157057	3.87402544383671e-09	4.12395328773489e-08	paternal	FALSE	FALSE	NA	NA
1949	Hippocampus	Mouse 2	Slide-seq	Rpa3	175	159	0.802298871945306	0.731970176893001	0.857759931240828	7.07288067170837	7.5874987737567e-13	1.08913125255296e-11	maternal	FALSE	FALSE	NA	NA
1950	Hippocampus	Mouse 2	Slide-seq	Rph3a	542	470	0.404769704453467	0.361895592790633	0.449147917268233	-4.24899166414056	1.07367454262721e-05	8.24792186874479e-05	low_bias	FALSE	FALSE	NA	NA
1951	Hippocampus	Mouse 2	Slide-seq	Rpl11	310	301	0.109684642018969	0.0788866112749841	0.150541392847206	-11.5178007170929	5.36575933685255e-31	2.45068862803157e-29	paternal	FALSE	FALSE	NA	NA
1952	Hippocampus	Mouse 2	Slide-seq	Rpl15	213	206	0.239504199783137	0.185957705749867	0.30273531533005	-7.19665705037841	3.0853353024132e-13	4.55903663509527e-12	paternal	FALSE	FALSE	NA	NA
1953	Hippocampus	Mouse 2	Slide-seq	Rpl22	463	438	0.404259148416867	0.358852818017688	0.451366115698298	-4.02653684008602	2.83021871641341e-05	0.000198036473972994	low_bias	FALSE	FALSE	NA	NA
1954	Hippocampus	Mouse 2	Slide-seq	Rpl28	449	424	0.159547860246668	0.127631400810058	0.197637410144092	-12.7584671820007	1.39824885937178e-37	7.80533585498205e-36	paternal	FALSE	FALSE	NA	NA
1955	Hippocampus	Mouse 2	Slide-seq	Rpl29	322	304	NA	NA	NA	NA	NA	NA	paternal	FALSE	FALSE	NA	NA
1956	Hippocampus	Mouse 2	Slide-seq	Rpl3	181	174	0.269396329377848	0.207718128771997	0.341494841018358	-5.8507208949068	2.4472347722891e-09	2.64976454654751e-08	paternal	FALSE	FALSE	NA	NA
1957	Hippocampus	Mouse 2	Slide-seq	Rpl30	282	266	0.807720849656399	0.754946254362912	0.851367565192221	9.25683062914435	1.05295151684418e-20	2.64501421031259e-19	maternal	FALSE	FALSE	NA	NA
1958	Hippocampus	Mouse 2	Slide-seq	Rpl34	446	421	0.961866806646827	0.938964241056176	0.97639167117008	13.0554688272138	2.95724031506476e-39	1.72757852824248e-37	maternal	FALSE	FALSE	NA	NA
1959	Hippocampus	Mouse 2	Slide-seq	Rpl36	131	130	NA	NA	NA	NA	NA	NA	maternal	FALSE	FALSE	NA	NA
1960	Hippocampus	Mouse 2	Slide-seq	Rpl37	514	491	0.998054689540849	0.985412816193611	0.999743430826831	6.15583864409886	3.73406152409126e-10	4.48802035814223e-09	maternal	FALSE	FALSE	NA	NA
1961	Hippocampus	Mouse 2	Slide-seq	Rpl37a	207	202	0.960403515150683	0.921711199944547	0.980380157095334	8.82312084449416	5.5656555294533e-19	1.25448321338766e-17	maternal	FALSE	FALSE	NA	NA
1962	Hippocampus	Mouse 2	Slide-seq	Rpl38	689	640	0.982583782377111	0.969241185078136	0.990197148263523	13.8477295786782	6.56484215715224e-44	4.12272087469161e-42	maternal	FALSE	FALSE	NA	NA
1963	Hippocampus	Mouse 2	Slide-seq	Rpl5	251	242	0.991736636389325	0.971088904838453	0.99767349550382	7.51924102094801	2.75475681338381e-14	4.51301638042255e-13	maternal	FALSE	FALSE	NA	NA
1964	Hippocampus	Mouse 2	Slide-seq	Rpl6	771	703	0.562114794941948	0.525347490119357	0.598212248887711	3.36879128263195	0.000377492880368215	0.00210724914552213	low_bias	FALSE	FALSE	NA	NA
1965	Hippocampus	Mouse 2	Slide-seq	Rpl7a	276	264	0.00374855281269808	0.000501750673993152	0.0274286776249614	-5.54306477735346	1.48611421352522e-08	1.54261111751048e-07	paternal	FALSE	FALSE	NA	NA
1966	Hippocampus	Mouse 2	Slide-seq	Rpl9	1744	1513	0.987974330111427	0.980996563746685	0.992409792940648	18.9754862579275	1.3599165988742e-80	1.708055248186e-78	maternal	FALSE	FALSE	NA	NA
1967	Hippocampus	Mouse 2	Slide-seq	Rplp0	371	354	0.242585304329217	0.200951885508711	0.289716909045432	-9.41742072765125	2.31152284149862e-21	6.31146236722232e-20	paternal	FALSE	FALSE	NA	NA
1968	Hippocampus	Mouse 2	Slide-seq	Rplp1	603	576	NA	NA	NA	NA	NA	NA	paternal	FALSE	FALSE	NA	NA
1969	Hippocampus	Mouse 2	Slide-seq	Rprml	227	202	0.377088428292709	0.312828355490041	0.445981588389121	-3.52222279892534	0.00021397216251726	0.00129206267366192	paternal	FALSE	FALSE	NA	NA
1970	Hippocampus	Mouse 2	Slide-seq	Rps12	412	389	NA	NA	NA	NA	NA	NA	maternal	FALSE	FALSE	NA	NA
1971	Hippocampus	Mouse 2	Slide-seq	Rps13	412	390	0.0097133257553029	0.00357872756011006	0.0260884283447769	-9.20602616137204	1.6921099782119e-20	4.12677695657116e-19	paternal	FALSE	FALSE	NA	NA
1972	Hippocampus	Mouse 2	Slide-seq	Rps15	233	226	0.218880263441617	0.169506287844533	0.277824836317492	-8.0283770224124	4.9385275029338e-16	9.25789633385799e-15	paternal	FALSE	FALSE	NA	NA
1973	Hippocampus	Mouse 2	Slide-seq	Rps18	213	205	0.0243914154253287	0.00975417502450954	0.059669936668187	-7.92080937374885	1.17984736126708e-15	2.14766418224848e-14	paternal	FALSE	FALSE	NA	NA
1974	Hippocampus	Mouse 2	Slide-seq	Rps19	384	376	0.00531893761815806	0.00129342715662644	0.0216019816116607	-7.37811799308968	8.02713314121649e-14	1.23706493562796e-12	paternal	FALSE	FALSE	NA	NA
1975	Hippocampus	Mouse 2	Slide-seq	Rps20	875	820	0.410236237199859	0.377437532854626	0.443853091093996	-5.28175800325857	6.3975067338283e-08	6.27755348256901e-07	low_bias	FALSE	FALSE	NA	NA
1976	Hippocampus	Mouse 2	Slide-seq	Rps24	956	894	0.250904236974192	0.22361727835825	0.280318681982879	-14.4956041066367	6.4580505086352e-48	5.23310415409407e-46	paternal	FALSE	FALSE	NA	NA
1977	Hippocampus	Mouse 2	Slide-seq	Rps3	2929	2335	0.414378667630025	0.395445152271745	0.433568573410822	-8.80279542070418	6.67248465809016e-19	1.48329924434712e-17	low_bias	FALSE	FALSE	NA	NA
1978	Hippocampus	Mouse 2	Slide-seq	Rps3a1	1833	1539	0.0578671085281302	0.0477097554144783	0.0700279291576443	-27.3882518345623	1.89267214787773e-165	5.94299054433606e-163	paternal	FALSE	FALSE	NA	NA
1979	Hippocampus	Mouse 2	Slide-seq	Rps6	347	333	0.997086635568075	0.992047252874156	0.998936158920421	11.563795113659	3.14337857692493e-31	1.46225314541397e-29	maternal	FALSE	FALSE	NA	NA
1980	Hippocampus	Mouse 2	Slide-seq	Rps8	419	396	0.773088753031897	0.728474177373034	0.812261892091627	10.2606099394231	5.30174236965874e-25	1.79972659899767e-23	maternal	FALSE	FALSE	NA	NA
1981	Hippocampus	Mouse 2	Slide-seq	Rps9	3161	2382	0.39173847270815	0.373462120216889	0.410323477684989	-11.3723985616489	2.86942734256308e-30	1.22169516686753e-28	paternal	FALSE	FALSE	NA	NA
1982	Hippocampus	Mouse 2	Slide-seq	Rpsa	490	461	0.879329010962498	0.845772937694032	0.906392149043899	13.9734513444182	1.13192265593722e-44	7.6848370586873e-43	maternal	FALSE	FALSE	NA	NA
1983	Hippocampus	Mouse 2	Slide-seq	Rsph1	266	168	0.854109523865644	0.802296908421787	0.894135194926805	9.6439140825756	2.60801581333516e-22	7.79920919416421e-21	maternal	FALSE	FALSE	NA	NA
1984	Hippocampus	Mouse 2	Slide-seq	Rsrc2	188	178	0.635522487426921	0.560844634685663	0.704199107887968	3.57095045515704	0.000177844089145408	0.00109228447905444	maternal	FALSE	FALSE	NA	NA
1985	Hippocampus	Mouse 2	Slide-seq	Rtl8b	485	429	0.795162064590602	0.75408792711358	0.830913987811201	11.5044391312264	6.26506259796606e-31	2.81032807965906e-29	maternal	FALSE	FALSE	NA	NA
1986	Hippocampus	Mouse 2	Slide-seq	Rtn1	1657	1232	0.43888440535481	0.41413987233241	0.463936622422785	-4.85620207079984	5.98292972203046e-07	5.34844108958737e-06	low_bias	FALSE	FALSE	NA	NA
1987	Hippocampus	Mouse 2	Slide-seq	Rtraf	239	228	0.111355106116253	0.0763451829704296	0.159644783478207	-9.98304892312858	9.04116759650627e-24	2.8748624053701e-22	paternal	FALSE	FALSE	NA	NA
1988	Hippocampus	Mouse 2	Slide-seq	Rundc1	159	142	0.669783576837602	0.587499174114236	0.742838833806211	4.00037837726245	3.16206418213174e-05	0.000220030615665234	maternal	FALSE	FALSE	NA	NA
1989	Hippocampus	Mouse 2	Slide-seq	S100a1	425	406	0.414019255223564	0.366608373569882	0.463078787960284	-3.48384255962266	0.000247135074377096	0.00147109788349589	low_bias	FALSE	FALSE	NA	NA
1990	Hippocampus	Mouse 2	Slide-seq	S100a13	399	352	0.405405721313265	0.354723323051786	0.45818767268818	-3.55691403003424	0.000187618443318338	0.00113565669786907	low_bias	FALSE	FALSE	NA	NA
1991	Hippocampus	Mouse 2	Slide-seq	Sap18	281	260	0.771708208713803	0.716369890588905	0.818977924908751	8.35790616675168	3.19205957841801e-17	6.46649488789196e-16	maternal	FALSE	FALSE	NA	NA
1992	Hippocampus	Mouse 2	Slide-seq	Sash1	223	202	0.776903083153309	0.713504639306983	0.82962219564083	7.44361745833296	4.89824588612476e-14	7.73861236851912e-13	maternal	FALSE	FALSE	NA	NA
1993	Hippocampus	Mouse 2	Slide-seq	Sat1	188	173	0.687799696838064	0.614862861244479	0.752484199469254	4.90511140906762	4.66871626253729e-07	4.21863857967398e-06	maternal	TRUE	FALSE	NA	NA
1994	Hippocampus	Mouse 2	Slide-seq	Sbno1	255	240	0.367110772634899	0.307663483669954	0.430895611203469	-4.08830908582315	2.17264471981813e-05	0.000157768843780453	paternal	FALSE	FALSE	NA	NA
1995	Hippocampus	Mouse 2	Slide-seq	Scaper	157	150	0.319977395359924	0.24911068050004	0.400257956162537	-4.31420565949552	8.00888921035643e-06	6.30668642520858e-05	paternal	FALSE	FALSE	NA	NA
1996	Hippocampus	Mouse 2	Slide-seq	Scg5	256	242	0.680291106722966	0.618909217500659	0.736003471481749	5.58949527836827	1.13865279254878e-08	1.19677649158265e-07	maternal	FALSE	FALSE	NA	NA
1997	Hippocampus	Mouse 2	Slide-seq	Scn3b	488	396	0.578953236199643	0.531339080823886	0.625142750084568	3.30102468442163	0.000481662034062559	0.00260761859820075	low_bias	FALSE	FALSE	NA	NA
1998	Hippocampus	Mouse 2	Slide-seq	Scoc	1741	1287	0.832297901754289	0.81361995373632	0.849450403444814	24.9735708477236	5.92255975105467e-138	1.35249728133176e-135	maternal	FALSE	FALSE	NA	NA
1999	Hippocampus	Mouse 2	Slide-seq	Scrn1	547	467	0.590441062143447	0.545574221709726	0.633851042749812	3.99802739839442	3.19362796327022e-05	0.000221613078556209	low_bias	FALSE	FALSE	NA	NA
[truncated: 8,491 more rows]
