# Supplementary material for: Detection of allele-specific expression in spatial transcriptomics with spASE
Source: Genome Biol. 2024 Jul 8;25:180. doi: 10.1186/s13059-024-03317-4 (PMC11229351; doi:10.1186/s13059-024-03317-4)
Supplement: Supplementary file 3 — Additional file 3: Table S3 List of genes detected as having a within cell type maternal or paternal bias at \documentclass[12pt]{minimal} \usepackage{amsmath} \usepackage{wasysym} \usepackage{amsfonts} \usepackage{amssymb} \usepackage{amsbsy} \usepackage{mathrsfs} \usepackage{upgreek} \setlength{\oddsidemargin}{-69pt} \begin{document}$$q < 0.01$$\end{document}q<0.01 for each sample. [file 13059_2024_3317_MOESM3_ESM.csv]

	tissue	sample	technology	gene	cell_type	Z_score	log_fc	se	p_val	bias	xchr	previously_reported_imprinted	geneimprint_status	geneimprint_allele
1	Hippocampus	Mouse 1	Slide-seq	Pla2g7	Astrocyte	14.2442944528983	-1.84062938903577	0.129218712455165	4.8643593373346e-46	paternal	FALSE	FALSE	NA	NA
2	Hippocampus	Mouse 1	Slide-seq	Ttyh1	Astrocyte	12.8431504639155	-4.09618958733118	0.318939624575758	9.39710168843892e-38	paternal	FALSE	FALSE	NA	NA
3	Hippocampus	Mouse 1	Slide-seq	Gapdh	Astrocyte	11.0991728692689	-3.96408103706053	0.357151031320195	1.26610154356119e-28	paternal	FALSE	FALSE	NA	NA
4	Hippocampus	Mouse 1	Slide-seq	Fau	Astrocyte	10.7421820946655	3.36639773240303	0.313381182960467	6.45015455262475e-27	maternal	FALSE	FALSE	NA	NA
5	Hippocampus	Mouse 1	Slide-seq	Aldoc	Astrocyte	10.0945569657302	-0.324244573653749	0.0321207334561111	5.83941529871035e-24	paternal	FALSE	FALSE	NA	NA
6	Hippocampus	Mouse 1	Slide-seq	Atp1a2	Astrocyte	9.70131077207643	-0.362658404215518	0.0373824128239834	2.97649834803182e-22	paternal	FALSE	FALSE	NA	NA
7	Hippocampus	Mouse 1	Slide-seq	Rpl37	Astrocyte	9.67421515502135	2.50197397647793	0.25862294112606	3.88057645137884e-22	maternal	FALSE	FALSE	NA	NA
8	Hippocampus	Mouse 1	Slide-seq	Rps18	Astrocyte	9.306951307749	-1.62594815729935	0.174702553342638	1.31554166294589e-20	paternal	FALSE	FALSE	NA	NA
9	Hippocampus	Mouse 1	Slide-seq	Ndrg2	Astrocyte	9.14074913250441	0.306470930638806	0.0335279883734035	6.20211894594499e-20	maternal	FALSE	FALSE	NA	NA
10	Hippocampus	Mouse 1	Slide-seq	Rps3a1	Astrocyte	8.43197434795289	-1.73074280268348	0.205259495731704	3.39881497292038e-17	paternal	FALSE	FALSE	NA	NA
11	Hippocampus	Mouse 1	Slide-seq	Rpl35a	Astrocyte	8.03754023308868	-4.0520800937349	0.504144299900787	9.16598075924732e-16	paternal	FALSE	FALSE	NA	NA
12	Hippocampus	Mouse 1	Slide-seq	Calm3	Astrocyte	8.01646112515422	-1.149797377507	0.1434295457255	1.08835350970694e-15	paternal	FALSE	FALSE	NA	NA
13	Hippocampus	Mouse 1	Slide-seq	Ubb	Astrocyte	7.63906817235881	-1.17617690355908	0.153968635574553	2.18799441965152e-14	paternal	FALSE	FALSE	NA	NA
14	Hippocampus	Mouse 1	Slide-seq	Rps19	Astrocyte	7.62869137741177	-2.29446814206342	0.300768248255165	2.37148599542528e-14	paternal	FALSE	FALSE	NA	NA
15	Hippocampus	Mouse 1	Slide-seq	Cd81	Astrocyte	7.59743090884248	-0.569891657889534	0.0750111010850062	3.02067396130365e-14	paternal	FALSE	TRUE	Imprinted	Maternal
16	Hippocampus	Mouse 1	Slide-seq	Serinc1	Astrocyte	7.47640207256507	1.00183159269351	0.133999159350962	7.63850146500737e-14	maternal	FALSE	FALSE	NA	NA
17	Hippocampus	Mouse 1	Slide-seq	Rpsa	Astrocyte	7.45349050194283	0.977976440051268	0.131210530126301	9.09025454765096e-14	maternal	FALSE	FALSE	NA	NA
18	Hippocampus	Mouse 1	Slide-seq	Ndufs5	Astrocyte	7.26914070891437	-0.79473357109996	0.109329782284356	3.61781408063005e-13	paternal	FALSE	FALSE	NA	NA
19	Hippocampus	Mouse 1	Slide-seq	Psat1	Astrocyte	7.19459404553447	1.0184558355002	0.141558485309166	6.26468744618281e-13	maternal	FALSE	FALSE	NA	NA
20	Hippocampus	Mouse 1	Slide-seq	Rpl9	Astrocyte	7.19111792795244	2.34390621446165	0.32594462195519	6.42629450269243e-13	maternal	FALSE	FALSE	NA	NA
21	Hippocampus	Mouse 1	Slide-seq	2900052N01Rik	Astrocyte	7.11569101558389	-1.5661100052772	0.220092469142815	1.11353507470433e-12	paternal	FALSE	FALSE	NA	NA
22	Hippocampus	Mouse 1	Slide-seq	Dbi	Astrocyte	7.10161518234906	0.508326384015629	0.0715789818179765	1.23307179060065e-12	maternal	FALSE	FALSE	NA	NA
23	Hippocampus	Mouse 1	Slide-seq	Rpl21	Astrocyte	6.84079409378919	-0.535635590078341	0.0783002064869411	7.87553873854381e-12	paternal	FALSE	FALSE	NA	NA
24	Hippocampus	Mouse 1	Slide-seq	Rps9	Astrocyte	6.76218394872082	-0.858080192552115	0.126893944184177	1.35926966474308e-11	paternal	FALSE	FALSE	NA	NA
25	Hippocampus	Mouse 1	Slide-seq	Saraf	Astrocyte	6.71916361704248	1.03628347483052	0.154228045913645	1.82770591914637e-11	maternal	FALSE	FALSE	NA	NA
26	Hippocampus	Mouse 1	Slide-seq	Rps6	Astrocyte	6.62681637351642	1.67798492141499	0.253211320011965	3.43003875424922e-11	maternal	FALSE	FALSE	NA	NA
27	Hippocampus	Mouse 1	Slide-seq	Pisd	Astrocyte	6.44579335881227	-1.10342960340183	0.171186003332435	1.1499725694757e-10	paternal	FALSE	FALSE	NA	NA
28	Hippocampus	Mouse 1	Slide-seq	Prnp	Astrocyte	6.43334583589285	0.599368228693905	0.0931658648521454	1.24825194162708e-10	maternal	FALSE	FALSE	NA	NA
29	Hippocampus	Mouse 1	Slide-seq	Sdc4	Astrocyte	6.39307518159162	-0.651342312695072	0.101882473487964	1.62582270539354e-10	paternal	FALSE	FALSE	NA	NA
30	Hippocampus	Mouse 1	Slide-seq	Pdhb	Astrocyte	6.36896430495836	-1.18170933253853	0.185541836310583	1.90308888414763e-10	paternal	FALSE	FALSE	NA	NA
31	Hippocampus	Mouse 1	Slide-seq	Rpl23a	Astrocyte	6.24365010062944	1.86495774605709	0.298696710417689	4.27475691066608e-10	maternal	FALSE	FALSE	NA	NA
32	Hippocampus	Mouse 1	Slide-seq	Rps15	Astrocyte	6.12778878938795	-1.51015779088192	0.246444164899613	8.91087649575317e-10	paternal	FALSE	FALSE	NA	NA
33	Hippocampus	Mouse 1	Slide-seq	Ndufa12	Astrocyte	6.01583087857646	-1.06904296354561	0.177704956326595	1.7896634226021e-09	paternal	FALSE	FALSE	NA	NA
34	Hippocampus	Mouse 1	Slide-seq	Hspa8	Astrocyte	6.00939927431834	1.48991443377248	0.247930677553703	1.8621201154646e-09	maternal	FALSE	FALSE	NA	NA
35	Hippocampus	Mouse 1	Slide-seq	Gm13075	Astrocyte	5.99451571227802	2.23579119167172	0.372972780285212	2.04092733448157e-09	maternal	FALSE	FALSE	NA	NA
36	Hippocampus	Mouse 1	Slide-seq	Tubb2a	Astrocyte	5.81464038083745	0.494559029411234	0.0850541042987092	6.07643743232228e-09	maternal	FALSE	FALSE	NA	NA
37	Hippocampus	Mouse 1	Slide-seq	Unc13d	Astrocyte	5.71812047587198	-3.36102069128954	0.587784168849119	1.07708768597754e-08	paternal	FALSE	FALSE	NA	NA
38	Hippocampus	Mouse 1	Slide-seq	Pantr1	Astrocyte	5.68901504664234	-0.936461855588836	0.164608785160717	1.27774211230825e-08	paternal	FALSE	FALSE	NA	NA
39	Hippocampus	Mouse 1	Slide-seq	Cfl1	Astrocyte	5.5648734111019	1.20748534781074	0.216983434951425	2.62342784099263e-08	maternal	FALSE	FALSE	NA	NA
40	Hippocampus	Mouse 1	Slide-seq	Rps13	Astrocyte	5.40992258278686	-3.86342677534618	0.714137164853103	6.30519999675473e-08	paternal	FALSE	FALSE	NA	NA
41	Hippocampus	Mouse 1	Slide-seq	Marc2	Astrocyte	5.3627350239807	0.823408838119654	0.153542704317404	8.19712095468377e-08	maternal	FALSE	FALSE	NA	NA
42	Hippocampus	Mouse 1	Slide-seq	Malat1	Astrocyte	5.35864843320452	0.147491977522873	0.0275241004072871	8.3846834050764e-08	maternal	FALSE	FALSE	NA	NA
43	Hippocampus	Mouse 1	Slide-seq	Rpl29	Astrocyte	5.26798812520147	-1.87808957344536	0.356509834268758	1.37927027005571e-07	paternal	FALSE	FALSE	NA	NA
44	Hippocampus	Mouse 1	Slide-seq	Fam193a	Astrocyte	5.09440199296606	-1.60042922985411	0.314154484091334	3.49843752745523e-07	paternal	FALSE	FALSE	NA	NA
45	Hippocampus	Mouse 1	Slide-seq	Rpl38	Astrocyte	4.97135625027898	0.805755474280612	0.162079608403722	6.64861513475881e-07	maternal	FALSE	FALSE	NA	NA
46	Hippocampus	Mouse 1	Slide-seq	Hopx	Astrocyte	4.96376788335617	0.903398583950949	0.181998555367608	6.9138567238914e-07	maternal	FALSE	FALSE	NA	NA
47	Hippocampus	Mouse 1	Slide-seq	Psma7	Astrocyte	4.91317787467459	-1.29358288466407	0.263288429130961	8.9611908136608e-07	paternal	FALSE	FALSE	NA	NA
48	Hippocampus	Mouse 1	Slide-seq	Kcnk1	Astrocyte	4.81473568452155	-0.8492145862264	0.176378235872108	1.47394851532972e-06	paternal	FALSE	FALSE	NA	NA
49	Hippocampus	Mouse 1	Slide-seq	Scoc	Astrocyte	4.69510395702479	1.32988149356857	0.283248572500468	2.66471172166666e-06	maternal	FALSE	FALSE	NA	NA
50	Hippocampus	Mouse 1	Slide-seq	Rps20	Astrocyte	4.64077925592937	-0.786922838079541	0.169566961642081	3.47097757529555e-06	paternal	FALSE	FALSE	NA	NA
51	Hippocampus	Mouse 1	Slide-seq	Rpl13	Astrocyte	4.62305730378594	-0.630580654822105	0.136399056595233	3.78125210618404e-06	paternal	FALSE	FALSE	NA	NA
52	Hippocampus	Mouse 1	Slide-seq	Rpl5	Astrocyte	4.59011013289287	1.31829665555358	0.287203709145589	4.43012197215289e-06	maternal	FALSE	FALSE	NA	NA
53	Hippocampus	Mouse 1	Slide-seq	Retsat	Astrocyte	4.5285208383036	1.9646540730479	0.43384013085029	5.93980242693635e-06	maternal	FALSE	FALSE	NA	NA
54	Hippocampus	Mouse 1	Slide-seq	Rpl11	Astrocyte	4.49844196207031	-4.47168224434119	0.994051336450542	6.84532778888878e-06	paternal	FALSE	FALSE	NA	NA
55	Hippocampus	Mouse 1	Slide-seq	Hnrnpc	Astrocyte	4.4807451566802	-2.67917498691566	0.597930677427919	7.43828849547822e-06	paternal	FALSE	FALSE	NA	NA
56	Hippocampus	Mouse 1	Slide-seq	Aldh1a1	Astrocyte	4.44374975167918	-0.571693412632658	0.128651126768925	8.84044252533295e-06	paternal	FALSE	FALSE	NA	NA
57	Hippocampus	Mouse 1	Slide-seq	Rpl6	Astrocyte	4.42041336255179	0.941459147666506	0.212979889085085	9.85122762999218e-06	maternal	FALSE	FALSE	NA	NA
58	Hippocampus	Mouse 1	Slide-seq	Kcnq1ot1	Astrocyte	4.36012319042193	-2.06074249150876	0.472634006313327	1.29989242822536e-05	paternal	FALSE	TRUE	Imprinted	Paternal
59	Hippocampus	Mouse 1	Slide-seq	Rab33b	Astrocyte	4.33694856418582	-1.14220517851179	0.263366088300891	1.44474416186929e-05	paternal	FALSE	FALSE	NA	NA
60	Hippocampus	Mouse 1	Slide-seq	Rps3	Astrocyte	4.31150322773942	-0.406398148326011	0.0942590384048236	1.62148407071011e-05	paternal	FALSE	FALSE	NA	NA
61	Hippocampus	Mouse 1	Slide-seq	Aqp4	Astrocyte	4.24572280171361	0.433262481043245	0.102046813058162	2.17889871992925e-05	maternal	FALSE	FALSE	NA	NA
62	Hippocampus	Mouse 1	Slide-seq	Rps15a	Astrocyte	4.19399051706617	-0.924397388509667	0.220409985370284	2.74089444860505e-05	paternal	FALSE	FALSE	NA	NA
63	Hippocampus	Mouse 1	Slide-seq	Npc1	Astrocyte	4.09867318107107	-1.36579661474832	0.333228963230343	4.15525273141666e-05	paternal	FALSE	FALSE	NA	NA
64	Hippocampus	Mouse 1	Slide-seq	Mt3	Astrocyte	4.07732815378801	4.11270588692437	1.00867669508119	4.55561764913817e-05	maternal	FALSE	FALSE	NA	NA
65	Hippocampus	Mouse 1	Slide-seq	Psap	Astrocyte	4.07359111312935	0.886189968452988	0.217545144773308	4.62937285744291e-05	maternal	FALSE	FALSE	NA	NA
66	Hippocampus	Mouse 1	Slide-seq	Hmgb1	Astrocyte	4.05428691377419	-1.42624888973085	0.351787853219085	5.02874653440502e-05	paternal	FALSE	FALSE	NA	NA
67	Hippocampus	Mouse 1	Slide-seq	Mgst3	Astrocyte	4.03357328468299	0.925683254139385	0.229494591719594	5.49350374319507e-05	maternal	FALSE	FALSE	NA	NA
68	Hippocampus	Mouse 1	Slide-seq	Polr2l	Astrocyte	3.99956606671493	1.9033566007109	0.475890776389709	6.34587312998585e-05	maternal	FALSE	FALSE	NA	NA
69	Hippocampus	Mouse 1	Slide-seq	Mfge8	Astrocyte	3.95590470667777	-0.439945017113162	0.111212238346013	7.62455515101265e-05	paternal	FALSE	FALSE	NA	NA
70	Hippocampus	Mouse 1	Slide-seq	Churc1	Astrocyte	3.94769271232318	-2.09926236512824	0.531769445624567	7.89079949521975e-05	paternal	FALSE	FALSE	NA	NA
71	Hippocampus	Mouse 1	Slide-seq	Aifm3	Astrocyte	3.93586707961229	1.37286187279541	0.348807986912668	8.28968478633045e-05	maternal	FALSE	FALSE	NA	NA
72	Hippocampus	Mouse 1	Slide-seq	Tmbim6	Astrocyte	3.91221717549908	-0.729784036336204	0.186539755744287	9.14526117265387e-05	paternal	FALSE	FALSE	NA	NA
73	Hippocampus	Mouse 1	Slide-seq	Rpl27a	Astrocyte	3.85114552734533	0.950944320198134	0.246925054752121	0.000117566607181499	maternal	FALSE	FALSE	NA	NA
74	Hippocampus	Mouse 1	Slide-seq	Ckb	Astrocyte	3.83008091311603	-0.11326038012242	0.0295712760883358	0.000128101130037641	paternal	FALSE	FALSE	NA	NA
75	Hippocampus	Mouse 1	Slide-seq	Rpl36	Astrocyte	3.8209818458154	3.80440525228441	0.995661692674845	0.000132921437464855	maternal	FALSE	FALSE	NA	NA
76	Hippocampus	Mouse 1	Slide-seq	Cnih1	Astrocyte	3.82042367981978	-1.73038471274805	0.452930056393555	0.000133222625780734	paternal	FALSE	FALSE	NA	NA
77	Hippocampus	Mouse 1	Slide-seq	Hsp90b1	Astrocyte	3.80135667033545	-2.7716949177821	0.729133085409087	0.000143905975028363	paternal	FALSE	FALSE	NA	NA
78	Hippocampus	Mouse 1	Slide-seq	Gas5	Astrocyte	3.74098782143013	0.288634360313739	0.0771545843213672	0.000183298403729659	maternal	FALSE	FALSE	NA	NA
79	Hippocampus	Mouse 1	Slide-seq	Slc1a2	Astrocyte	3.73967421010299	0.125375604065136	0.0335258092072367	0.000184258911592333	maternal	FALSE	FALSE	NA	NA
80	Hippocampus	Mouse 1	Slide-seq	Rpl30	Astrocyte	3.69171318606886	0.964823865650346	0.261348543893179	0.00022274857599069	maternal	FALSE	FALSE	NA	NA
81	Hippocampus	Mouse 1	Slide-seq	Glo1	Astrocyte	3.6848373354888	1.00771586167533	0.273476349137581	0.00022884874764231	maternal	FALSE	FALSE	NA	NA
82	Hippocampus	Mouse 1	Slide-seq	Ube2k	Astrocyte	3.65741525217593	-2.22862165248913	0.609343347371684	0.000254771455425714	paternal	FALSE	FALSE	NA	NA
83	Hippocampus	Mouse 1	Slide-seq	Trpc4ap	Astrocyte	3.64688221591461	-1.41725047642085	0.388619755866017	0.00026544152303657	paternal	FALSE	FALSE	NA	NA
84	Hippocampus	Mouse 1	Slide-seq	Rgs20	Astrocyte	3.63979306723624	1.40298591604499	0.385457604355047	0.000272857229917223	maternal	FALSE	FALSE	NA	NA
85	Hippocampus	Mouse 1	Slide-seq	Nbr1	Astrocyte	3.63642459251495	0.745786943930308	0.20508797170314	0.000276448521172898	maternal	FALSE	FALSE	NA	NA
86	Hippocampus	Mouse 1	Slide-seq	Set	Astrocyte	3.6312787982516	0.786339729267981	0.216546228740848	0.00028202032056852	maternal	FALSE	FALSE	NA	NA
87	Hippocampus	Mouse 1	Slide-seq	Actb	Astrocyte	3.61606944625639	1.91529831371844	0.529663033905858	0.000299110162989109	maternal	FALSE	FALSE	NA	NA
88	Hippocampus	Mouse 1	Slide-seq	Kif1a	Astrocyte	3.60329190392149	-3.65183874243908	1.01347291305063	0.000314212320220433	paternal	FALSE	FALSE	NA	NA
89	Hippocampus	Mouse 1	Slide-seq	Phb	Astrocyte	3.59964370806569	2.08936491011911	0.580436587498226	0.000318653491508087	maternal	FALSE	FALSE	NA	NA
90	Hippocampus	Mouse 1	Slide-seq	Krit1	Astrocyte	3.58649428598944	-1.22792259728333	0.342374056493044	0.000335153404881007	paternal	FALSE	FALSE	NA	NA
91	Hippocampus	Mouse 1	Slide-seq	Meg3	CA1	14.9865707298933	4.94898415740949	0.330227925160884	8.98753704645325e-51	maternal	FALSE	TRUE	NA	NA
92	Hippocampus	Mouse 1	Slide-seq	Serinc1	CA1	11.1096880776271	0.993830697350447	0.0894562196891778	1.12551978627678e-28	maternal	FALSE	FALSE	NA	NA
93	Hippocampus	Mouse 1	Slide-seq	Calm3	CA1	10.7493477483491	-1.00869401879397	0.0938376953102933	5.96821511098496e-27	paternal	FALSE	FALSE	NA	NA
94	Hippocampus	Mouse 1	Slide-seq	Ubb	CA1	10.0674163872975	-1.28833078166465	0.127970348310038	7.69735055986244e-24	paternal	FALSE	FALSE	NA	NA
95	Hippocampus	Mouse 1	Slide-seq	Hspa8	CA1	9.7343001350376	2.04894948064822	0.210487600775041	2.15294564202184e-22	maternal	FALSE	FALSE	NA	NA
96	Hippocampus	Mouse 1	Slide-seq	Calm2	CA1	9.45323943378972	1.02671256249789	0.108609600940394	3.28503408988051e-21	maternal	FALSE	FALSE	NA	NA
97	Hippocampus	Mouse 1	Slide-seq	Gapdh	CA1	8.30746025590145	-4.1862949421568	0.50391994823965	9.77721141607598e-17	paternal	FALSE	FALSE	NA	NA
98	Hippocampus	Mouse 1	Slide-seq	Pisd	CA1	7.93951572498049	-1.57706367116928	0.198634743704492	2.02972157596449e-15	paternal	FALSE	FALSE	NA	NA
99	Hippocampus	Mouse 1	Slide-seq	Pdhb	CA1	7.83495490549808	-1.65765308480569	0.21157149017443	4.69011004938842e-15	paternal	FALSE	FALSE	NA	NA
100	Hippocampus	Mouse 1	Slide-seq	Nell2	CA1	7.38002551493527	1.11784097097285	0.15146844258338	1.58259200560149e-13	maternal	FALSE	FALSE	NA	NA
101	Hippocampus	Mouse 1	Slide-seq	Ndufs5	CA1	6.85525202730104	-1.06333582392751	0.155112579332281	7.11869043813629e-12	paternal	FALSE	FALSE	NA	NA
102	Hippocampus	Mouse 1	Slide-seq	Chgb	CA1	6.61534986701157	-0.775506107269795	0.117228283138428	3.70674011630711e-11	paternal	FALSE	FALSE	NA	NA
103	Hippocampus	Mouse 1	Slide-seq	Fau	CA1	6.45789452002601	3.29131938013247	0.509658274833392	1.06169696805686e-10	maternal	FALSE	FALSE	NA	NA
104	Hippocampus	Mouse 1	Slide-seq	Sphkap	CA1	6.34939465656259	-1.18712792759061	0.186967103448771	2.1616382903742e-10	paternal	FALSE	FALSE	NA	NA
105	Hippocampus	Mouse 1	Slide-seq	Morf4l2	CA1	6.13021576016722	-2.15929702336931	0.352238340027107	8.77599750713503e-10	paternal	TRUE	FALSE	NA	NA
106	Hippocampus	Mouse 1	Slide-seq	Rps3a1	CA1	6.07637028914837	-2.57612402200383	0.423957708206898	1.229333559054e-09	paternal	FALSE	FALSE	NA	NA
107	Hippocampus	Mouse 1	Slide-seq	Kcnq1ot1	CA1	6.0263190512969	-2.5638072944946	0.425435041303174	1.67735909392926e-09	paternal	FALSE	TRUE	Imprinted	Paternal
108	Hippocampus	Mouse 1	Slide-seq	Gm17494	CA1	5.86546019937293	1.18020120158423	0.201212038180807	4.47888697472556e-09	maternal	FALSE	FALSE	NA	NA
109	Hippocampus	Mouse 1	Slide-seq	Sptan1	CA1	5.85961161633917	-0.91046516063902	0.155379779455048	4.63950962442097e-09	paternal	FALSE	FALSE	NA	NA
110	Hippocampus	Mouse 1	Slide-seq	Sort1	CA1	5.69036405743681	-1.30468163070325	0.22927911422436	1.26768801996555e-08	paternal	FALSE	FALSE	NA	NA
111	Hippocampus	Mouse 1	Slide-seq	Shank1	CA1	5.68206559081094	1.88013673791368	0.330889657619271	1.33077601736075e-08	maternal	FALSE	FALSE	NA	NA
112	Hippocampus	Mouse 1	Slide-seq	Cck	CA1	5.61872142961248	-0.483821508199527	0.0861088264048171	1.92375734215157e-08	paternal	FALSE	FALSE	NA	NA
113	Hippocampus	Mouse 1	Slide-seq	Snhg11	CA1	5.58257211986471	0.371146387226787	0.066483043883324	2.36987284948846e-08	maternal	FALSE	FALSE	NA	NA
114	Hippocampus	Mouse 1	Slide-seq	Tceal3	CA1	5.54914962295677	-1.28741327184104	0.232001902870851	2.87062430393749e-08	paternal	TRUE	FALSE	NA	NA
115	Hippocampus	Mouse 1	Slide-seq	Rasgrf1	CA1	5.42601865192193	-1.5669924677138	0.288792311312598	5.76249399382779e-08	paternal	FALSE	TRUE	Imprinted	Paternal
116	Hippocampus	Mouse 1	Slide-seq	Adcy1	CA1	5.37110237458966	-1.82603739463417	0.339974416289855	7.82567638859833e-08	paternal	FALSE	FALSE	NA	NA
117	Hippocampus	Mouse 1	Slide-seq	Scoc	CA1	5.34223408139322	1.14921989598674	0.215119719292987	9.18079928869992e-08	maternal	FALSE	FALSE	NA	NA
118	Hippocampus	Mouse 1	Slide-seq	Rps18	CA1	5.20874522864984	-1.70871896033804	0.328048097061748	1.90121953974187e-07	paternal	FALSE	FALSE	NA	NA
119	Hippocampus	Mouse 1	Slide-seq	Wfs1	CA1	5.19515889493993	0.45861238313746	0.0882768732221351	2.04545058715742e-07	maternal	FALSE	FALSE	NA	NA
120	Hippocampus	Mouse 1	Slide-seq	Camk2b	CA1	5.06046201041159	-0.697102760464393	0.137754766072771	4.1824178853214e-07	paternal	FALSE	FALSE	NA	NA
121	Hippocampus	Mouse 1	Slide-seq	Dnajb6	CA1	4.92246470369152	-2.91960735544576	0.593119002611892	8.54609820101797e-07	paternal	FALSE	FALSE	NA	NA
122	Hippocampus	Mouse 1	Slide-seq	Rpl21	CA1	4.65389631263622	-0.736209048816418	0.158191974930225	3.25720642593571e-06	paternal	FALSE	FALSE	NA	NA
123	Hippocampus	Mouse 1	Slide-seq	Rpl35a	CA1	4.54743719834786	-3.27716032008746	0.720660929914126	5.43031168473991e-06	paternal	FALSE	FALSE	NA	NA
124	Hippocampus	Mouse 1	Slide-seq	Psma7	CA1	4.53357100969236	-1.15867759518739	0.255577246437794	5.79947568728327e-06	paternal	FALSE	FALSE	NA	NA
125	Hippocampus	Mouse 1	Slide-seq	Ube2k	CA1	4.42880651421047	-2.32542229433599	0.525067484179887	9.47559813437363e-06	paternal	FALSE	FALSE	NA	NA
126	Hippocampus	Mouse 1	Slide-seq	Peg3	CA1	4.3698243528066	-4.39716640359577	1.00625701368789	1.24346515544445e-05	paternal	FALSE	TRUE	Imprinted	Paternal
127	Hippocampus	Mouse 1	Slide-seq	Fam193a	CA1	4.35472188100999	-1.52080168635449	0.34923049689726	1.3323596755852e-05	paternal	FALSE	FALSE	NA	NA
128	Hippocampus	Mouse 1	Slide-seq	Rpl37	CA1	4.32959783046085	1.9720844884275	0.455489069805263	1.49381897679127e-05	maternal	FALSE	FALSE	NA	NA
129	Hippocampus	Mouse 1	Slide-seq	Camk2a	CA1	4.31445224361318	-0.550226893238248	0.127531112217725	1.59999115177794e-05	paternal	FALSE	FALSE	NA	NA
130	Hippocampus	Mouse 1	Slide-seq	Tceal6	CA1	4.3092572182991	-1.12978517899634	0.262176315258869	1.63803767786924e-05	paternal	TRUE	FALSE	NA	NA
131	Hippocampus	Mouse 1	Slide-seq	Morf4l1	CA1	4.28921662902065	-0.651505369625828	0.151893789933055	1.7930442135559e-05	paternal	FALSE	FALSE	NA	NA
132	Hippocampus	Mouse 1	Slide-seq	Calm1	CA1	4.26720430390192	-0.302752514828894	0.0709486805101078	1.979378732504e-05	paternal	FALSE	FALSE	NA	NA
133	Hippocampus	Mouse 1	Slide-seq	Crym	CA1	4.24122873326263	-0.607091883135007	0.143140566405621	2.22299447561425e-05	paternal	FALSE	FALSE	NA	NA
134	Hippocampus	Mouse 1	Slide-seq	Rrp7a	CA1	4.19833475003649	-2.00243845766876	0.476960170375016	2.68884959272952e-05	paternal	FALSE	FALSE	NA	NA
135	Hippocampus	Mouse 1	Slide-seq	Ndufa12	CA1	4.19415279322141	-0.847215452070478	0.201999186448273	2.7389332420499e-05	paternal	FALSE	FALSE	NA	NA
136	Hippocampus	Mouse 1	Slide-seq	Scg5	CA1	4.17532388909931	0.8893393705805	0.212998894026482	2.97562380866809e-05	maternal	FALSE	FALSE	NA	NA
137	Hippocampus	Mouse 1	Slide-seq	Rnf14	CA1	4.07457862744942	1.21987091450266	0.299385783424252	4.60977369760344e-05	maternal	FALSE	FALSE	NA	NA
138	Hippocampus	Mouse 1	Slide-seq	Gap43	CA1	4.06370129265836	0.725250757420115	0.17847048914013	4.83006307832055e-05	maternal	FALSE	FALSE	NA	NA
139	Hippocampus	Mouse 1	Slide-seq	Ppp3cb	CA1	4.05708943322131	-0.722137989144262	0.177994101690504	4.96880589658724e-05	paternal	FALSE	FALSE	NA	NA
140	Hippocampus	Mouse 1	Slide-seq	Pkm	CA1	4.03045053538089	0.419813960792821	0.104160554039189	5.56700438149756e-05	maternal	FALSE	FALSE	NA	NA
141	Hippocampus	Mouse 1	Slide-seq	Kctd13	CA1	4.01325298337455	0.662081213055033	0.164973704821947	5.9887668865027e-05	maternal	FALSE	FALSE	NA	NA
142	Hippocampus	Mouse 1	Slide-seq	Hnrnpc	CA1	4.01094970114486	-1.43449538634898	0.357644820611819	6.04749943260188e-05	paternal	FALSE	FALSE	NA	NA
143	Hippocampus	Mouse 1	Slide-seq	Rab3c	CA1	3.95139007783852	-0.607777211599918	0.153813518692739	7.76985589109592e-05	paternal	FALSE	FALSE	NA	NA
144	Hippocampus	Mouse 1	Slide-seq	Dlgap1	CA1	3.91070105730678	-0.365679165013506	0.0935073173978023	9.20286174589004e-05	paternal	FALSE	FALSE	NA	NA
145	Hippocampus	Mouse 1	Slide-seq	Saraf	CA1	3.84850757341778	0.787885994122116	0.204725073055374	0.000118839623691678	maternal	FALSE	FALSE	NA	NA
146	Hippocampus	Mouse 1	Slide-seq	Dnaja1	CA1	3.84819093416567	-3.88811046788375	1.01037358447151	0.000118993297328826	paternal	FALSE	FALSE	NA	NA
147	Hippocampus	Mouse 1	Slide-seq	Arhgef2	CA1	3.83200993748257	-1.04206820475705	0.271937761581495	0.000127100604012252	paternal	FALSE	FALSE	NA	NA
148	Hippocampus	Mouse 1	Slide-seq	Idh3g	CA1	3.82953224313117	-1.22180743253272	0.319048738843813	0.00012838706146716	paternal	TRUE	FALSE	NA	NA
149	Hippocampus	Mouse 1	Slide-seq	Rps15	CA1	3.82494997293055	-2.31694545947189	0.605745297551361	0.000130798643963063	paternal	FALSE	FALSE	NA	NA
150	Hippocampus	Mouse 1	Slide-seq	Kif1a	CA1	3.77467342471978	-2.7545338300434	0.729740965669866	0.000160217416024878	paternal	FALSE	FALSE	NA	NA
151	Hippocampus	Mouse 1	Slide-seq	Kif1b	CA1	3.75197407163801	0.418067128590391	0.111425910895987	0.000175447613027759	maternal	FALSE	FALSE	NA	NA
152	Hippocampus	Mouse 1	Slide-seq	Snx10	CA1	3.74751809822539	-1.0994020382355	0.293368039705029	0.000178592954362695	paternal	FALSE	FALSE	NA	NA
153	Hippocampus	Mouse 1	Slide-seq	Prps1	CA1	3.73498251678015	-1.4320647875681	0.383419408560619	0.000187728228571502	paternal	TRUE	FALSE	NA	NA
154	Hippocampus	Mouse 1	Slide-seq	Meg3	CA3	16.4965985747673	5.24734486370204	0.318086473397506	3.88149888604393e-61	maternal	FALSE	TRUE	NA	NA
155	Hippocampus	Mouse 1	Slide-seq	Serinc1	CA3	15.1776161078457	0.970609272703925	0.0639500476100587	4.97537879903563e-52	maternal	FALSE	FALSE	NA	NA
156	Hippocampus	Mouse 1	Slide-seq	Hspa8	CA3	14.4525729184857	1.67371779988515	0.115807601132693	2.41493425394833e-47	maternal	FALSE	FALSE	NA	NA
157	Hippocampus	Mouse 1	Slide-seq	Gapdh	CA3	14.1060593373155	-3.79786193824382	0.269236208882033	3.485161537247e-45	paternal	FALSE	FALSE	NA	NA
158	Hippocampus	Mouse 1	Slide-seq	Calm3	CA3	13.8702258364898	-0.970446194122797	0.0699661422649474	9.59741471062806e-44	paternal	FALSE	FALSE	NA	NA
159	Hippocampus	Mouse 1	Slide-seq	Ubb	CA3	13.6773870322245	-1.2010622214264	0.0878137189944716	1.38583757900628e-42	paternal	FALSE	FALSE	NA	NA
160	Hippocampus	Mouse 1	Slide-seq	Ogfrl1	CA3	12.1806272719907	0.975818741234815	0.0801123554185678	3.94238011418693e-34	maternal	FALSE	FALSE	NA	NA
161	Hippocampus	Mouse 1	Slide-seq	Calm2	CA3	11.4158372380621	1.20151035157596	0.105249429062456	3.48531513119477e-30	maternal	FALSE	FALSE	NA	NA
162	Hippocampus	Mouse 1	Slide-seq	Pdhb	CA3	11.1161529883689	-1.49169623986566	0.134191769529121	1.0468945763628e-28	paternal	FALSE	FALSE	NA	NA
163	Hippocampus	Mouse 1	Slide-seq	Gm17494	CA3	10.0177084710068	1.63929478961247	0.163639698076352	1.27422998395642e-23	maternal	FALSE	FALSE	NA	NA
164	Hippocampus	Mouse 1	Slide-seq	Ywhah	CA3	9.89772748688984	-0.555515569733137	0.0561255672545998	4.25841245055414e-23	paternal	FALSE	FALSE	NA	NA
165	Hippocampus	Mouse 1	Slide-seq	Nell2	CA3	9.68589839548655	1.21020938029997	0.124945496110501	3.4615166357467e-22	maternal	FALSE	FALSE	NA	NA
166	Hippocampus	Mouse 1	Slide-seq	Pisd	CA3	9.28138876438699	-1.81434660996433	0.195482233965465	1.67283739525726e-20	paternal	FALSE	FALSE	NA	NA
167	Hippocampus	Mouse 1	Slide-seq	Ndufs5	CA3	8.97094939055213	-1.04910096539692	0.116944251909591	2.93969513738006e-19	paternal	FALSE	FALSE	NA	NA
168	Hippocampus	Mouse 1	Slide-seq	Cck	CA3	8.70994867629494	-0.800811915602289	0.0919422083142446	3.04012414280028e-18	paternal	FALSE	FALSE	NA	NA
169	Hippocampus	Mouse 1	Slide-seq	Rnf14	CA3	8.47494193509185	1.73234105914103	0.204407425137392	2.35196817047319e-17	maternal	FALSE	FALSE	NA	NA
170	Hippocampus	Mouse 1	Slide-seq	Morf4l2	CA3	8.32077846272785	-2.82210244662437	0.339163271713785	8.73874497478395e-17	paternal	TRUE	FALSE	NA	NA
171	Hippocampus	Mouse 1	Slide-seq	Nrip3	CA3	8.25846934412374	0.566095181139207	0.0685472280092688	1.47552350068656e-16	maternal	FALSE	FALSE	NA	NA
172	Hippocampus	Mouse 1	Slide-seq	Tceal3	CA3	8.17821373106251	-1.56711695430842	0.191620934086889	2.88082453322531e-16	paternal	TRUE	FALSE	NA	NA
173	Hippocampus	Mouse 1	Slide-seq	Shank1	CA3	8.15478975160477	2.75673754761778	0.338051333214972	3.49787843968908e-16	maternal	FALSE	FALSE	NA	NA
174	Hippocampus	Mouse 1	Slide-seq	Rpl21	CA3	7.9255070120173	-0.843195799890631	0.106390139913082	2.27217327691599e-15	paternal	FALSE	FALSE	NA	NA
175	Hippocampus	Mouse 1	Slide-seq	Scoc	CA3	7.92503862095402	1.22328635078262	0.154357146922693	2.28075435256551e-15	maternal	FALSE	FALSE	NA	NA
176	Hippocampus	Mouse 1	Slide-seq	Psma7	CA3	7.31899455322772	-1.23651180688313	0.168945583698764	2.49835737006552e-13	paternal	FALSE	FALSE	NA	NA
177	Hippocampus	Mouse 1	Slide-seq	Rps18	CA3	7.15591714347506	-2.05593966718267	0.287306242646665	8.31153363579689e-13	paternal	FALSE	FALSE	NA	NA
178	Hippocampus	Mouse 1	Slide-seq	Tceal6	CA3	7.10594081138038	-1.31863409809739	0.185567841486318	1.19505625216293e-12	paternal	TRUE	FALSE	NA	NA
179	Hippocampus	Mouse 1	Slide-seq	Rpl35a	CA3	6.84849545826925	-3.13349262955609	0.457544675126058	7.46307036591958e-12	paternal	FALSE	FALSE	NA	NA
180	Hippocampus	Mouse 1	Slide-seq	App	CA3	6.45602621842783	0.519736176669134	0.0805040374813873	1.07487994896536e-10	maternal	FALSE	FALSE	NA	NA
181	Hippocampus	Mouse 1	Slide-seq	Sort1	CA3	6.41939152303697	-1.24349803802536	0.193709642660504	1.36820109533664e-10	paternal	FALSE	FALSE	NA	NA
182	Hippocampus	Mouse 1	Slide-seq	Dnajb6	CA3	6.27650095811751	-1.5037267211857	0.23958041769131	3.46277253101593e-10	paternal	FALSE	FALSE	NA	NA
183	Hippocampus	Mouse 1	Slide-seq	Mgst3	CA3	6.24837751971493	1.51200347873644	0.241983374718598	4.1473825947122e-10	maternal	FALSE	FALSE	NA	NA
184	Hippocampus	Mouse 1	Slide-seq	Snrpn	CA3	6.23935940881118	-6.24565478017129	1.00100897719584	4.39366440998583e-10	paternal	FALSE	FALSE	Imprinted	Paternal
185	Hippocampus	Mouse 1	Slide-seq	Ube2k	CA3	6.19153222463852	-2.30678076579843	0.372570259203182	5.95821533074029e-10	paternal	FALSE	FALSE	NA	NA
186	Hippocampus	Mouse 1	Slide-seq	Kcnq1ot1	CA3	6.18643490741737	-1.60286238522638	0.259093065588484	6.15400785288181e-10	paternal	FALSE	TRUE	Imprinted	Paternal
187	Hippocampus	Mouse 1	Slide-seq	Dnaja1	CA3	6.10508105523595	-3.12037917706834	0.511111834361672	1.02748524650004e-09	paternal	FALSE	FALSE	NA	NA
188	Hippocampus	Mouse 1	Slide-seq	Fam193a	CA3	6.04441011620267	-2.5588159060887	0.42333591812864	1.49957624384068e-09	paternal	FALSE	FALSE	NA	NA
189	Hippocampus	Mouse 1	Slide-seq	Sptan1	CA3	6.03100110687238	-0.721404907896163	0.119616112667284	1.62947071650552e-09	paternal	FALSE	FALSE	NA	NA
190	Hippocampus	Mouse 1	Slide-seq	R3hdm4	CA3	5.99435309433233	0.984703582245075	0.164271868331566	2.04297050115295e-09	maternal	FALSE	FALSE	NA	NA
191	Hippocampus	Mouse 1	Slide-seq	Rasgrf1	CA3	5.99428150905056	-2.54304902946826	0.424245845916412	2.04387054549054e-09	paternal	FALSE	TRUE	Imprinted	Paternal
192	Hippocampus	Mouse 1	Slide-seq	Myl6	CA3	5.9787595448525	-2.13055174885465	0.356353476481418	2.24843155130269e-09	paternal	FALSE	FALSE	NA	NA
193	Hippocampus	Mouse 1	Slide-seq	Calm1	CA3	5.86692586511835	-0.28587981354565	0.0487273608220176	4.43949048566722e-09	paternal	FALSE	FALSE	NA	NA
194	Hippocampus	Mouse 1	Slide-seq	Rpl37	CA3	5.86253202031045	2.19648218210013	0.374664423919653	4.55861665953067e-09	maternal	FALSE	FALSE	NA	NA
195	Hippocampus	Mouse 1	Slide-seq	Bend6	CA3	5.82217569025203	-2.4768444363626	0.425415612330205	5.80864395626588e-09	paternal	FALSE	FALSE	NA	NA
196	Hippocampus	Mouse 1	Slide-seq	Ndufa12	CA3	5.80359186563787	-0.94743735524148	0.163250169408208	6.49091630887362e-09	paternal	FALSE	FALSE	NA	NA
197	Hippocampus	Mouse 1	Slide-seq	Scg5	CA3	5.75272462740001	0.997982210134326	0.173479920346087	8.78164671505862e-09	maternal	FALSE	FALSE	NA	NA
198	Hippocampus	Mouse 1	Slide-seq	Kif1a	CA3	5.72821408338292	-2.65313414549248	0.463169516165432	1.01493434115163e-08	paternal	FALSE	FALSE	NA	NA
199	Hippocampus	Mouse 1	Slide-seq	Hnrnpc	CA3	5.59252862287435	-1.34449158048229	0.240408529154969	2.23786247100343e-08	paternal	FALSE	FALSE	NA	NA
200	Hippocampus	Mouse 1	Slide-seq	Dlgap1	CA3	5.39547366698321	-0.455746392105627	0.0844682821629728	6.83430158671248e-08	paternal	FALSE	FALSE	NA	NA
201	Hippocampus	Mouse 1	Slide-seq	Scn3b	CA3	5.36392278741667	0.808958070966977	0.15081463753817	8.1433725158725e-08	maternal	FALSE	FALSE	NA	NA
202	Hippocampus	Mouse 1	Slide-seq	Pgm2l1	CA3	5.35717899394087	0.418436565057695	0.0781076319329557	8.45313679521743e-08	maternal	FALSE	FALSE	NA	NA
203	Hippocampus	Mouse 1	Slide-seq	Cfl1	CA3	5.34395014607127	0.640337420677442	0.11982473697817	9.09425902384992e-08	maternal	FALSE	FALSE	NA	NA
204	Hippocampus	Mouse 1	Slide-seq	Saraf	CA3	5.33416714661024	0.749830982409683	0.140571332281214	9.59840788843485e-08	maternal	FALSE	FALSE	NA	NA
205	Hippocampus	Mouse 1	Slide-seq	Syn2	CA3	5.28015242475356	-0.48396757685805	0.0916578799106614	1.29076462061883e-07	paternal	FALSE	FALSE	NA	NA
206	Hippocampus	Mouse 1	Slide-seq	Morf4l1	CA3	5.22948859674116	-0.58462491654769	0.111793898338742	1.69979585217868e-07	paternal	FALSE	FALSE	NA	NA
207	Hippocampus	Mouse 1	Slide-seq	Pkm	CA3	5.21982228448405	0.330716141068037	0.0633577396018044	1.79094902571923e-07	maternal	FALSE	FALSE	NA	NA
208	Hippocampus	Mouse 1	Slide-seq	Tpm1	CA3	5.2114635569971	-1.31985562424618	0.253260069807855	1.87356650246533e-07	paternal	FALSE	FALSE	NA	NA
209	Hippocampus	Mouse 1	Slide-seq	Nsa2	CA3	5.21114484002128	0.774647197032562	0.148652018090788	1.87678851730726e-07	maternal	FALSE	FALSE	NA	NA
210	Hippocampus	Mouse 1	Slide-seq	Tbcb	CA3	5.16413550017948	-3.05340442752286	0.591271167733058	2.41552676281396e-07	paternal	FALSE	FALSE	NA	NA
211	Hippocampus	Mouse 1	Slide-seq	Hypk	CA3	5.11687027549108	-3.66505955192928	0.716269781058214	3.10647117951733e-07	paternal	FALSE	FALSE	NA	NA
212	Hippocampus	Mouse 1	Slide-seq	Camk2a	CA3	5.06528209962647	-0.393973883712612	0.0777792580874547	4.07796001259212e-07	paternal	FALSE	FALSE	NA	NA
213	Hippocampus	Mouse 1	Slide-seq	Rpl29	CA3	5.05116651483443	-2.61987617237371	0.518667552273236	4.39120052943331e-07	paternal	FALSE	FALSE	NA	NA
214	Hippocampus	Mouse 1	Slide-seq	Inpp5f	CA3	5.03405846697147	-1.73086226647067	0.343830386124214	4.80203106268135e-07	paternal	FALSE	TRUE	NA	NA
215	Hippocampus	Mouse 1	Slide-seq	Rpl11	CA3	5.00705933079357	-3.11257397980277	0.621637127537183	5.52678950546094e-07	paternal	FALSE	FALSE	NA	NA
216	Hippocampus	Mouse 1	Slide-seq	Rps13	CA3	4.89791903172591	-3.64064838077691	0.743305137793188	9.68569274574495e-07	paternal	FALSE	FALSE	NA	NA
217	Hippocampus	Mouse 1	Slide-seq	Rpl15	CA3	4.81423827029785	-1.25239230556668	0.260143398654259	1.47762421997399e-06	paternal	FALSE	FALSE	NA	NA
218	Hippocampus	Mouse 1	Slide-seq	Gdi2	CA3	4.79112765407711	-1.63198574836025	0.340626647042368	1.65846563196957e-06	paternal	FALSE	FALSE	NA	NA
219	Hippocampus	Mouse 1	Slide-seq	Rnf112	CA3	4.70472999331263	0.531274706540511	0.112923527449115	2.54202153380613e-06	maternal	FALSE	FALSE	NA	NA
220	Hippocampus	Mouse 1	Slide-seq	Efr3a	CA3	4.65433245281895	-0.659942501572949	0.14179101047525	3.25032010164491e-06	paternal	FALSE	FALSE	NA	NA
221	Hippocampus	Mouse 1	Slide-seq	Nsf	CA3	4.63031064363038	-0.321292445777598	0.0693889612394753	3.65117548475939e-06	paternal	FALSE	FALSE	NA	NA
222	Hippocampus	Mouse 1	Slide-seq	Snx10	CA3	4.62216613717404	-0.762686390318177	0.16500626928665	3.79753681316606e-06	paternal	FALSE	FALSE	NA	NA
223	Hippocampus	Mouse 1	Slide-seq	Krit1	CA3	4.587919724119	-1.45568469509423	0.317286435384123	4.47684711401694e-06	paternal	FALSE	FALSE	NA	NA
224	Hippocampus	Mouse 1	Slide-seq	Olfm1	CA3	4.5828156124058	0.234667178965904	0.0512058958537748	4.58756540425735e-06	maternal	FALSE	FALSE	NA	NA
225	Hippocampus	Mouse 1	Slide-seq	Rpl23a	CA3	4.57225130278306	1.83869241825347	0.402141592071785	4.82511751610009e-06	maternal	FALSE	FALSE	NA	NA
226	Hippocampus	Mouse 1	Slide-seq	Cnih1	CA3	4.54378416384562	-1.30148655492407	0.286432301357942	5.52532339014921e-06	paternal	FALSE	FALSE	NA	NA
227	Hippocampus	Mouse 1	Slide-seq	Snhg11	CA3	4.49206729465832	0.263444079794092	0.0586465122878643	7.05351267462792e-06	maternal	FALSE	FALSE	NA	NA
228	Hippocampus	Mouse 1	Slide-seq	Enc1	CA3	4.49134410631966	0.317701566349257	0.0707364118242971	7.07750955838822e-06	maternal	FALSE	TRUE	NA	NA
229	Hippocampus	Mouse 1	Slide-seq	Ndrg4	CA3	4.47650607480696	-0.496956169527238	0.111014295797346	7.58745101973702e-06	paternal	FALSE	FALSE	NA	NA
230	Hippocampus	Mouse 1	Slide-seq	Glrx2	CA3	4.42525424633902	-1.54368953055073	0.348836348064704	9.6328763367025e-06	paternal	FALSE	FALSE	NA	NA
231	Hippocampus	Mouse 1	Slide-seq	Prps1	CA3	4.35264564125064	-0.796127026560394	0.182906464752238	1.34504460515665e-05	paternal	TRUE	FALSE	NA	NA
232	Hippocampus	Mouse 1	Slide-seq	Tsnax	CA3	4.34981352275725	0.679680546860421	0.156255099972559	1.36253349273744e-05	maternal	FALSE	FALSE	NA	NA
233	Hippocampus	Mouse 1	Slide-seq	Bsn	CA3	4.32740955358359	-0.63127784828072	0.145878923745027	1.50873267249061e-05	paternal	FALSE	FALSE	NA	NA
234	Hippocampus	Mouse 1	Slide-seq	Kif1b	CA3	4.28429240211934	0.361643858650162	0.0844115724854039	1.83321687969785e-05	maternal	FALSE	FALSE	NA	NA
235	Hippocampus	Mouse 1	Slide-seq	1110032A03Rik	CA3	4.27591503442142	-2.56531287421272	0.59994477288762	1.90353816876843e-05	paternal	FALSE	FALSE	NA	NA
236	Hippocampus	Mouse 1	Slide-seq	Stk25	CA3	4.25324574049607	1.16109966937865	0.272991437650443	2.10694141840219e-05	maternal	FALSE	FALSE	NA	NA
237	Hippocampus	Mouse 1	Slide-seq	Mrps18c	CA3	4.21477706014641	-1.23802663016347	0.293734784188198	2.50025045997094e-05	paternal	FALSE	FALSE	NA	NA
238	Hippocampus	Mouse 1	Slide-seq	Phb	CA3	4.21010273236588	1.39208616416252	0.330653728105164	2.55254593138949e-05	maternal	FALSE	FALSE	NA	NA
239	Hippocampus	Mouse 1	Slide-seq	Sdhd	CA3	4.17441347209589	-1.71074118244345	0.40981594034204	2.9875473879358e-05	paternal	FALSE	TRUE	Unknown	Unknown
240	Hippocampus	Mouse 1	Slide-seq	Glo1	CA3	4.14426295312158	0.952971979381632	0.22994968952533	3.40908388510661e-05	maternal	FALSE	FALSE	NA	NA
241	Hippocampus	Mouse 1	Slide-seq	Ttl	CA3	4.13535911530099	-1.28840356445986	0.311557842629124	3.54399985235824e-05	paternal	FALSE	FALSE	NA	NA
242	Hippocampus	Mouse 1	Slide-seq	Set	CA3	4.13219768486428	0.671019454443904	0.162388033104458	3.59311185591916e-05	maternal	FALSE	FALSE	NA	NA
243	Hippocampus	Mouse 1	Slide-seq	Slc24a2	CA3	4.1042765904994	0.409040657035296	0.0996620593217683	4.05581994214661e-05	maternal	FALSE	FALSE	NA	NA
244	Hippocampus	Mouse 1	Slide-seq	Hmgb1	CA3	4.10114143982609	-1.69426024797423	0.413119194456768	4.11117163257618e-05	paternal	FALSE	FALSE	NA	NA
245	Hippocampus	Mouse 1	Slide-seq	Fto	CA3	4.09975506895553	-1.30400234471244	0.318068353543044	4.13587616890069e-05	paternal	FALSE	FALSE	NA	NA
246	Hippocampus	Mouse 1	Slide-seq	Rpl36	CA3	4.06959252928321	2.30127956645352	0.565481568460331	4.70954328962772e-05	maternal	FALSE	FALSE	NA	NA
247	Hippocampus	Mouse 1	Slide-seq	Rps19	CA3	4.04447652449999	-3.59950142483134	0.889979556817021	5.24401623386829e-05	paternal	FALSE	FALSE	NA	NA
248	Hippocampus	Mouse 1	Slide-seq	Rab33b	CA3	4.04359648535533	-1.42533720137726	0.352492442443107	5.26374800513431e-05	paternal	FALSE	FALSE	NA	NA
249	Hippocampus	Mouse 1	Slide-seq	Mapre2	CA3	4.02263188873912	-0.557824087280813	0.138671422767362	5.75514078893594e-05	paternal	FALSE	FALSE	NA	NA
250	Hippocampus	Mouse 1	Slide-seq	Rpsa	CA3	4.01460611760577	0.794314081178993	0.197856043135984	5.95451493294093e-05	maternal	FALSE	FALSE	NA	NA
251	Hippocampus	Mouse 1	Slide-seq	Tprgl	CA3	4.00709477147668	-0.669004152255048	0.166954911328066	6.14702022207471e-05	paternal	FALSE	FALSE	NA	NA
252	Hippocampus	Mouse 1	Slide-seq	Eef1b2	CA3	3.99489301416389	-4.03181240421104	1.00924164675155	6.47234731930562e-05	paternal	FALSE	TRUE	NA	NA
253	Hippocampus	Mouse 1	Slide-seq	Iqsec3	CA3	3.93980405871828	-2.86569540362589	0.727370031838126	8.15481865037706e-05	paternal	FALSE	FALSE	NA	NA
254	Hippocampus	Mouse 1	Slide-seq	Nbr1	CA3	3.90875568641884	0.702953904250436	0.179840839552312	9.27727254204557e-05	maternal	FALSE	FALSE	NA	NA
255	Hippocampus	Mouse 1	Slide-seq	Zmat2	CA3	3.87240243899952	0.71433237986187	0.184467495595945	0.000107767818195265	maternal	FALSE	FALSE	NA	NA
256	Hippocampus	Mouse 1	Slide-seq	Hsp90b1	CA3	3.86826902852828	-3.90834534122953	1.01036027029291	0.00010961069416455	paternal	FALSE	FALSE	NA	NA
257	Hippocampus	Mouse 1	Slide-seq	Prkce	CA3	3.86688634191756	0.343774507992335	0.0889021495837035	0.00011023377120248	maternal	FALSE	FALSE	NA	NA
258	Hippocampus	Mouse 1	Slide-seq	Rpl6	CA3	3.76206023218028	0.875032042050236	0.232593841684219	0.000168519449196156	maternal	FALSE	FALSE	NA	NA
259	Hippocampus	Mouse 1	Slide-seq	Itm2c	CA3	3.75476859341509	0.274927001515999	0.0732207577314222	0.0001735017005689	maternal	FALSE	FALSE	NA	NA
260	Hippocampus	Mouse 1	Slide-seq	Usp5	CA3	3.70889598135744	-1.29702741344364	0.349707141953583	0.000208164916884702	paternal	FALSE	FALSE	NA	NA
261	Hippocampus	Mouse 1	Slide-seq	Tppp	CA3	3.69578393720529	-0.998975287387809	0.27030132290234	0.000219209339671406	paternal	FALSE	FALSE	NA	NA
262	Hippocampus	Mouse 1	Slide-seq	Rbfox1	CA3	3.69325871237782	0.486845785095653	0.131820114162056	0.0002213985775376	maternal	FALSE	FALSE	NA	NA
263	Hippocampus	Mouse 1	Slide-seq	Serpina3n	CA3	3.6870885901438	-0.978705176577351	0.265441188257205	0.000226834405246209	paternal	FALSE	FALSE	NA	NA
264	Hippocampus	Mouse 1	Slide-seq	Tubb2a	CA3	3.68539370269893	0.177694442193038	0.0482158641729123	0.000228349374088668	maternal	FALSE	FALSE	NA	NA
265	Hippocampus	Mouse 1	Slide-seq	Rps15	CA3	3.67906321183555	-1.90948769152302	0.5190146462774	0.000234092246296436	paternal	FALSE	FALSE	NA	NA
266	Hippocampus	Mouse 1	Slide-seq	Ccdc127	CA3	3.65115513771958	0.933569188149535	0.255691460082033	0.000261063477063603	maternal	FALSE	FALSE	NA	NA
267	Hippocampus	Mouse 1	Slide-seq	Camk2b	CA3	3.64376022733067	-0.384697650874396	0.105577103561564	0.000268683734598768	paternal	FALSE	FALSE	NA	NA
268	Hippocampus	Mouse 1	Slide-seq	Fgfr1op2	CA3	3.63723860175135	1.06774142043863	0.293558255959481	0.000275576630584671	maternal	FALSE	FALSE	NA	NA
269	Hippocampus	Mouse 1	Slide-seq	Impact	CA3	3.62349368510133	-3.67109467279931	1.01313676573902	0.000290650303223977	paternal	FALSE	TRUE	Imprinted	Paternal
270	Hippocampus	Mouse 1	Slide-seq	Kidins220	CA3	3.62348620685706	0.5895712373431	0.162708288009321	0.000290658710708082	maternal	FALSE	FALSE	NA	NA
271	Hippocampus	Mouse 1	Slide-seq	Rps20	CA3	3.59805475580529	-0.8361750869608	0.232396431880774	0.000320606131169765	paternal	FALSE	FALSE	NA	NA
272	Hippocampus	Mouse 1	Slide-seq	Actb	CA3	3.58474347734355	1.50050318794229	0.418580352381094	0.000337409672208824	maternal	FALSE	FALSE	NA	NA
273	Hippocampus	Mouse 1	Slide-seq	Soga3	CA3	3.5416977252854	-1.12788272375791	0.318458211638323	0.000397560772837228	paternal	FALSE	FALSE	NA	NA
274	Hippocampus	Mouse 1	Slide-seq	Serinc1	Dentate	12.5546623721466	1.0894930679554	0.0867799575695893	3.74776431134559e-36	maternal	FALSE	FALSE	NA	NA
275	Hippocampus	Mouse 1	Slide-seq	Ubb	Dentate	11.0526723976529	-1.17574195343743	0.106376260069655	2.12784703371804e-28	paternal	FALSE	FALSE	NA	NA
276	Hippocampus	Mouse 1	Slide-seq	Calm3	Dentate	10.3742246350959	-0.932297460127288	0.0898667122527241	3.2483859348205e-25	paternal	FALSE	FALSE	NA	NA
277	Hippocampus	Mouse 1	Slide-seq	Fau	Dentate	10.0656767477029	2.99444146582122	0.297490326867947	7.83466336819989e-24	maternal	FALSE	FALSE	NA	NA
278	Hippocampus	Mouse 1	Slide-seq	Pisd	Dentate	10.0164264718021	-1.66884589325233	0.16661090638966	1.2908610594652e-23	paternal	FALSE	FALSE	NA	NA
279	Hippocampus	Mouse 1	Slide-seq	Hspa8	Dentate	9.6780836901447	1.70143084853881	0.175802452532147	3.73653796329328e-22	maternal	FALSE	FALSE	NA	NA
280	Hippocampus	Mouse 1	Slide-seq	Gapdh	Dentate	9.58956004773899	-4.31831036106177	0.450313709864086	8.84614070494286e-22	paternal	FALSE	FALSE	NA	NA
281	Hippocampus	Mouse 1	Slide-seq	Rps3a1	Dentate	9.28676146993407	-1.97853954891718	0.213049463510257	1.59054166802238e-20	paternal	FALSE	FALSE	NA	NA
282	Hippocampus	Mouse 1	Slide-seq	Ndufs5	Dentate	9.2595628082254	-1.20248421499787	0.129864037849572	2.05270969881844e-20	paternal	FALSE	FALSE	NA	NA
283	Hippocampus	Mouse 1	Slide-seq	Rps18	Dentate	9.15091910142369	-2.22387605740512	0.243022152502598	5.64511910659013e-20	paternal	FALSE	FALSE	NA	NA
284	Hippocampus	Mouse 1	Slide-seq	Shank1	Dentate	9.06137459102912	2.50576900272363	0.276532989288885	1.28816809660542e-19	maternal	FALSE	FALSE	NA	NA
285	Hippocampus	Mouse 1	Slide-seq	Tceal3	Dentate	8.85690298583942	-1.81598477915546	0.205036092419538	8.22680717073472e-19	paternal	TRUE	FALSE	NA	NA
286	Hippocampus	Mouse 1	Slide-seq	Calm2	Dentate	8.7153940714062	0.962541606592312	0.110441547301946	2.89749013606338e-18	maternal	FALSE	FALSE	NA	NA
287	Hippocampus	Mouse 1	Slide-seq	Pdhb	Dentate	8.19335745710584	-1.28884827474929	0.157304045563338	2.54038272575384e-16	paternal	FALSE	FALSE	NA	NA
288	Hippocampus	Mouse 1	Slide-seq	Gm17494	Dentate	8.15441214564494	1.47133286965549	0.180433959355524	3.50882371787482e-16	maternal	FALSE	FALSE	NA	NA
289	Hippocampus	Mouse 1	Slide-seq	Nell2	Dentate	8.07634049743709	1.37936640957716	0.170791017294886	6.67393599757262e-16	maternal	FALSE	FALSE	NA	NA
290	Hippocampus	Mouse 1	Slide-seq	A830018L16Rik	Dentate	7.15432014284295	1.20550124877959	0.168499763039755	8.40886157146835e-13	maternal	FALSE	FALSE	NA	NA
291	Hippocampus	Mouse 1	Slide-seq	Rpl35a	Dentate	7.13139262837375	-3.69207187697946	0.51772102159819	9.93584461936278e-13	paternal	FALSE	FALSE	NA	NA
292	Hippocampus	Mouse 1	Slide-seq	Rpl37	Dentate	7.07428121817445	2.24825855701654	0.317807348574237	1.50225367244611e-12	maternal	FALSE	FALSE	NA	NA
293	Hippocampus	Mouse 1	Slide-seq	Morf4l2	Dentate	6.70577144972595	-2.50057969124347	0.372899629817485	2.00345085150477e-11	paternal	TRUE	FALSE	NA	NA
294	Hippocampus	Mouse 1	Slide-seq	Dnajb6	Dentate	6.67851700656675	-1.85723560512059	0.278091019801916	2.41372220337539e-11	paternal	FALSE	FALSE	NA	NA
295	Hippocampus	Mouse 1	Slide-seq	Psma7	Dentate	6.6321999909451	-1.14342685229261	0.172405363808951	3.30720059606606e-11	paternal	FALSE	FALSE	NA	NA
296	Hippocampus	Mouse 1	Slide-seq	Rpl21	Dentate	6.28696398794008	-0.577537781802756	0.0918627469332756	3.23734434381479e-10	paternal	FALSE	FALSE	NA	NA
297	Hippocampus	Mouse 1	Slide-seq	Kcnq1ot1	Dentate	6.16612769511035	-1.47787263986398	0.239675970550515	6.99825772574672e-10	paternal	FALSE	TRUE	Imprinted	Paternal
298	Hippocampus	Mouse 1	Slide-seq	Sort1	Dentate	6.12429845287226	-2.05845808586854	0.336113287376309	9.10840265935792e-10	paternal	FALSE	FALSE	NA	NA
299	Hippocampus	Mouse 1	Slide-seq	Ywhah	Dentate	6.10209581052524	-0.521093255835906	0.0853957840086836	1.04686587023967e-09	paternal	FALSE	FALSE	NA	NA
300	Hippocampus	Mouse 1	Slide-seq	Rps6	Dentate	6.100689260772	1.49345514801764	0.24480105184519	1.05612047977607e-09	maternal	FALSE	FALSE	NA	NA
301	Hippocampus	Mouse 1	Slide-seq	Sptan1	Dentate	6.09868687682285	-0.702909300698629	0.115255843576743	1.06943322295195e-09	paternal	FALSE	FALSE	NA	NA
302	Hippocampus	Mouse 1	Slide-seq	Lypd1	Dentate	6.07991554920372	-1.69330121079481	0.278507357066264	1.20245862182505e-09	paternal	FALSE	FALSE	NA	NA
303	Hippocampus	Mouse 1	Slide-seq	Rps13	Dentate	5.98435822011852	-3.58572787645966	0.59918336178556	2.17244726310022e-09	paternal	FALSE	FALSE	NA	NA
304	Hippocampus	Mouse 1	Slide-seq	Tceal6	Dentate	5.95945285007109	-1.23796324181025	0.207731023796166	2.53083868948657e-09	paternal	TRUE	FALSE	NA	NA
305	Hippocampus	Mouse 1	Slide-seq	Rasgrf1	Dentate	5.91434656934102	-1.53070510034308	0.258812208989916	3.33195661252723e-09	paternal	FALSE	TRUE	Imprinted	Paternal
306	Hippocampus	Mouse 1	Slide-seq	Camk2b	Dentate	5.87112843665374	-0.540006328704928	0.0919765824459984	4.32838769042369e-09	paternal	FALSE	FALSE	NA	NA
307	Hippocampus	Mouse 1	Slide-seq	Rpsa	Dentate	5.76448269000603	0.907702893265035	0.157464761727663	8.19086838080927e-09	maternal	FALSE	FALSE	NA	NA
308	Hippocampus	Mouse 1	Slide-seq	Rps19	Dentate	5.74919702369601	-2.21630531338278	0.385498236405537	8.96682789722905e-09	paternal	FALSE	FALSE	NA	NA
309	Hippocampus	Mouse 1	Slide-seq	Rpl15	Dentate	5.63853606469376	-1.22182876308968	0.216692550880411	1.71501904986382e-08	paternal	FALSE	FALSE	NA	NA
310	Hippocampus	Mouse 1	Slide-seq	Cfl1	Dentate	5.58234609935565	0.969447901451306	0.173663166739734	2.37295563959143e-08	maternal	FALSE	FALSE	NA	NA
311	Hippocampus	Mouse 1	Slide-seq	Rpl23a	Dentate	5.39079877072001	2.26223800948503	0.419648016129319	7.01451878880723e-08	maternal	FALSE	FALSE	NA	NA
312	Hippocampus	Mouse 1	Slide-seq	Glo1	Dentate	5.37887468109611	1.14302401451144	0.21250244377854	7.49528574522645e-08	maternal	FALSE	FALSE	NA	NA
313	Hippocampus	Mouse 1	Slide-seq	Rph3a	Dentate	5.33575712439589	-0.86295654829561	0.161730852468911	9.51466913827727e-08	paternal	FALSE	FALSE	NA	NA
314	Hippocampus	Mouse 1	Slide-seq	Prps1	Dentate	5.332881624254	-1.43728968977702	0.269514643497843	9.66663317281426e-08	paternal	TRUE	FALSE	NA	NA
315	Hippocampus	Mouse 1	Slide-seq	Cap1	Dentate	5.24431862640686	-2.36171000916596	0.450336864978794	1.5686092340601e-07	paternal	FALSE	FALSE	NA	NA
316	Hippocampus	Mouse 1	Slide-seq	Map1b	Dentate	5.20416630342394	-0.271711672862221	0.0522104131613657	1.94869441302155e-07	paternal	FALSE	FALSE	NA	NA
317	Hippocampus	Mouse 1	Slide-seq	Hnrnpc	Dentate	5.18123871958056	-1.21149784316257	0.233823976993023	2.20417181194987e-07	paternal	FALSE	FALSE	NA	NA
318	Hippocampus	Mouse 1	Slide-seq	Rpl3	Dentate	5.17769117459303	-1.25515670004275	0.242416292845315	2.24648695796148e-07	paternal	FALSE	FALSE	NA	NA
319	Hippocampus	Mouse 1	Slide-seq	Rps15	Dentate	5.15801959922658	-2.15710211229271	0.41820355095513	2.49575500574836e-07	paternal	FALSE	FALSE	NA	NA
320	Hippocampus	Mouse 1	Slide-seq	Serpina3n	Dentate	5.08226026754309	-1.31467606494365	0.258679405566768	3.72969882854552e-07	paternal	FALSE	FALSE	NA	NA
321	Hippocampus	Mouse 1	Slide-seq	Dnaja1	Dentate	5.06089088879463	-2.99512159536953	0.591817065647682	4.17301986057823e-07	paternal	FALSE	FALSE	NA	NA
322	Hippocampus	Mouse 1	Slide-seq	Ube2k	Dentate	5.0537147888835	-2.05924922058235	0.407472385484043	4.3329851861167e-07	paternal	FALSE	FALSE	NA	NA
323	Hippocampus	Mouse 1	Slide-seq	Rpl9	Dentate	5.0051362721662	1.77840964222768	0.355316927556499	5.58225257360879e-07	maternal	FALSE	FALSE	NA	NA
324	Hippocampus	Mouse 1	Slide-seq	Rpl11	Dentate	4.98781078238636	-3.15625247081508	0.632793144832372	6.1067334506976e-07	paternal	FALSE	FALSE	NA	NA
325	Hippocampus	Mouse 1	Slide-seq	Tbcb	Dentate	4.96776594659709	-2.94465578498341	0.592752520275335	6.77286381709603e-07	paternal	FALSE	FALSE	NA	NA
326	Hippocampus	Mouse 1	Slide-seq	Kctd13	Dentate	4.94637546222934	0.736693233145277	0.148935971151136	7.5608060937493e-07	maternal	FALSE	FALSE	NA	NA
327	Hippocampus	Mouse 1	Slide-seq	Myl6	Dentate	4.93279012068916	-2.13312636814266	0.432438096077892	8.10632449651454e-07	paternal	FALSE	FALSE	NA	NA
328	Hippocampus	Mouse 1	Slide-seq	Rpl38	Dentate	4.90389289122056	1.26700248710898	0.258366672195736	9.39557347856607e-07	maternal	FALSE	FALSE	NA	NA
329	Hippocampus	Mouse 1	Slide-seq	Rpl29	Dentate	4.89664078062953	-1.50489770837241	0.307332674744202	9.74888131610114e-07	paternal	FALSE	FALSE	NA	NA
330	Hippocampus	Mouse 1	Slide-seq	Hmgb1	Dentate	4.85632415807487	-1.19379221627731	0.245822185138183	1.19584878094578e-06	paternal	FALSE	FALSE	NA	NA
331	Hippocampus	Mouse 1	Slide-seq	Nrgn	Dentate	4.83207338278642	0.54972525352922	0.113765915784214	1.35118429263383e-06	maternal	FALSE	FALSE	NA	NA
332	Hippocampus	Mouse 1	Slide-seq	Scoc	Dentate	4.81262584950542	1.10378093889478	0.229351080555787	1.48960009434193e-06	maternal	FALSE	FALSE	NA	NA
333	Hippocampus	Mouse 1	Slide-seq	Mmp17	Dentate	4.75203389600978	0.715480976302607	0.150563104548431	2.01380601925193e-06	maternal	FALSE	FALSE	NA	NA
334	Hippocampus	Mouse 1	Slide-seq	Rnf14	Dentate	4.74047047529008	1.40321647564377	0.296007850477732	2.13222522978654e-06	maternal	FALSE	FALSE	NA	NA
335	Hippocampus	Mouse 1	Slide-seq	Iqgap2	Dentate	4.73065024975063	-0.691325081283376	0.146137432442785	2.23801812999945e-06	paternal	FALSE	FALSE	NA	NA
336	Hippocampus	Mouse 1	Slide-seq	Hnrnpab	Dentate	4.72782247530178	0.793278277667258	0.167789353727082	2.26940463507992e-06	maternal	FALSE	FALSE	NA	NA
337	Hippocampus	Mouse 1	Slide-seq	Ndufb8	Dentate	4.71379212709602	0.71811476256355	0.152343324270846	2.43148717525318e-06	maternal	FALSE	FALSE	NA	NA
338	Hippocampus	Mouse 1	Slide-seq	Actb	Dentate	4.64305849119707	1.92513928232697	0.414627402600444	3.43289113898784e-06	maternal	FALSE	FALSE	NA	NA
339	Hippocampus	Mouse 1	Slide-seq	Saraf	Dentate	4.62471354263947	0.788997775466923	0.170604680309911	3.75116452167105e-06	maternal	FALSE	FALSE	NA	NA
340	Hippocampus	Mouse 1	Slide-seq	Morf4l1	Dentate	4.57214795753706	-0.558780907014584	0.122214091102072	4.82749854925513e-06	paternal	FALSE	FALSE	NA	NA
341	Hippocampus	Mouse 1	Slide-seq	Crym	Dentate	4.54635376782674	-1.20446900547161	0.264930770235105	5.45832621507085e-06	paternal	FALSE	FALSE	NA	NA
342	Hippocampus	Mouse 1	Slide-seq	Rpl6	Dentate	4.53703842461618	0.892887320486682	0.196799594123389	5.70497152230333e-06	maternal	FALSE	FALSE	NA	NA
343	Hippocampus	Mouse 1	Slide-seq	Rrp7a	Dentate	4.52227186361704	-1.51037445350713	0.333985770660654	6.11794108636589e-06	paternal	FALSE	FALSE	NA	NA
344	Hippocampus	Mouse 1	Slide-seq	Marcks	Dentate	4.41962973246534	-0.843236210313221	0.190793406089892	9.88701540092162e-06	paternal	FALSE	FALSE	NA	NA
345	Hippocampus	Mouse 1	Slide-seq	B4galt6	Dentate	4.39846611150042	-1.17314076668156	0.266715881614778	1.09018645208353e-05	paternal	FALSE	FALSE	NA	NA
346	Hippocampus	Mouse 1	Slide-seq	Ogfrl1	Dentate	4.34046974935976	0.68359091180792	0.157492380152805	1.42178441888801e-05	maternal	FALSE	FALSE	NA	NA
347	Hippocampus	Mouse 1	Slide-seq	Mgst3	Dentate	4.28501663807778	1.75412709282673	0.40936295958319	1.82725512838025e-05	maternal	FALSE	FALSE	NA	NA
348	Hippocampus	Mouse 1	Slide-seq	Bend6	Dentate	4.26557622426763	-2.03582752095869	0.477269052039559	1.99386924683432e-05	paternal	FALSE	FALSE	NA	NA
349	Hippocampus	Mouse 1	Slide-seq	Cnih1	Dentate	4.25164847988526	-1.68110316578423	0.395400319132121	2.12202750285459e-05	paternal	FALSE	FALSE	NA	NA
350	Hippocampus	Mouse 1	Slide-seq	Tpm1	Dentate	4.2404238554378	-1.24000098478267	0.292423830035889	2.23098108216786e-05	paternal	FALSE	FALSE	NA	NA
351	Hippocampus	Mouse 1	Slide-seq	Prpf38b	Dentate	4.21726157878009	-2.53275843273087	0.600569441903936	2.47287059446319e-05	paternal	FALSE	FALSE	NA	NA
352	Hippocampus	Mouse 1	Slide-seq	Maged1	Dentate	4.18772248764638	-0.78148657906268	0.186613745626181	2.81767751550756e-05	paternal	TRUE	FALSE	NA	NA
353	Hippocampus	Mouse 1	Slide-seq	Tspan13	Dentate	4.14218218699974	-0.655124042909985	0.15815915701779	3.44016892123254e-05	paternal	FALSE	FALSE	NA	NA
354	Hippocampus	Mouse 1	Slide-seq	Pgm2l1	Dentate	4.14166562700101	0.462678289984127	0.111713096047098	3.44792753463617e-05	maternal	FALSE	FALSE	NA	NA
355	Hippocampus	Mouse 1	Slide-seq	Kcnj9	Dentate	4.11916343561728	-1.16837398174252	0.283643511602359	3.80250382134635e-05	paternal	FALSE	FALSE	NA	NA
356	Hippocampus	Mouse 1	Slide-seq	Hsp90b1	Dentate	4.09051274255282	-2.96724397473991	0.725396585096102	4.30420560971285e-05	paternal	FALSE	FALSE	NA	NA
357	Hippocampus	Mouse 1	Slide-seq	1500011B03Rik	Dentate	4.07711254162885	-1.01760127825241	0.249588714528313	4.55984255600003e-05	paternal	FALSE	FALSE	NA	NA
358	Hippocampus	Mouse 1	Slide-seq	R3hdm4	Dentate	4.05028352618279	0.667068545801086	0.164696753076387	5.11556137302676e-05	maternal	FALSE	FALSE	NA	NA
359	Hippocampus	Mouse 1	Slide-seq	Spon1	Dentate	4.04037128768898	-1.04642867203892	0.258993195805392	5.33666473699384e-05	paternal	FALSE	FALSE	NA	NA
360	Hippocampus	Mouse 1	Slide-seq	D430041D05Rik	Dentate	4.00939202749094	0.891301974221575	0.222303523354723	6.08752802133984e-05	maternal	FALSE	FALSE	NA	NA
361	Hippocampus	Mouse 1	Slide-seq	Camk2a	Dentate	4.00758008118567	-0.351951452075644	0.0878214396083926	6.13440644520177e-05	paternal	FALSE	FALSE	NA	NA
362	Hippocampus	Mouse 1	Slide-seq	Arf3	Dentate	3.99063443118638	-0.250985915064798	0.0628937376732307	6.58967853061004e-05	paternal	FALSE	FALSE	NA	NA
363	Hippocampus	Mouse 1	Slide-seq	Nefl	Dentate	3.985189432529	-0.306224909251188	0.0768407410577864	6.74263131035434e-05	paternal	FALSE	FALSE	NA	NA
364	Hippocampus	Mouse 1	Slide-seq	Atp5g1	Dentate	3.98361141504547	0.498562436377709	0.125153380797815	6.78758269610313e-05	maternal	FALSE	FALSE	NA	NA
365	Hippocampus	Mouse 1	Slide-seq	Ndrg4	Dentate	3.97783166896936	-0.533848722639485	0.134205961203432	6.95465764862392e-05	paternal	FALSE	FALSE	NA	NA
366	Hippocampus	Mouse 1	Slide-seq	Krit1	Dentate	3.97520180496253	-1.52648277898551	0.384001329713599	7.03196026775453e-05	paternal	FALSE	FALSE	NA	NA
367	Hippocampus	Mouse 1	Slide-seq	Phb	Dentate	3.95980084795341	1.90367876355468	0.480751137911034	7.50122921572793e-05	maternal	FALSE	FALSE	NA	NA
368	Hippocampus	Mouse 1	Slide-seq	Chchd2	Dentate	3.95716464375141	0.805105101232389	0.203455042615853	7.58446568761277e-05	maternal	FALSE	FALSE	NA	NA
369	Hippocampus	Mouse 1	Slide-seq	Bex2	Dentate	3.95106602010099	-0.581405690642288	0.147151601032328	7.78038558284352e-05	paternal	TRUE	FALSE	NA	NA
370	Hippocampus	Mouse 1	Slide-seq	Phax	Dentate	3.94498145711609	-0.925717421500512	0.234656976607754	7.98061540122405e-05	paternal	FALSE	FALSE	NA	NA
371	Hippocampus	Mouse 1	Slide-seq	St3gal5	Dentate	3.89884115845291	-0.831564189514836	0.213284962305263	9.66541503595176e-05	paternal	FALSE	FALSE	NA	NA
372	Hippocampus	Mouse 1	Slide-seq	Prnp	Dentate	3.88493568556151	0.519841734329149	0.133809611382025	0.000102356980976568	maternal	FALSE	FALSE	NA	NA
373	Hippocampus	Mouse 1	Slide-seq	Arhgef2	Dentate	3.8627400402277	-0.672866902610791	0.174194197798288	0.00011212230391786	paternal	FALSE	FALSE	NA	NA
374	Hippocampus	Mouse 1	Slide-seq	Rps9	Dentate	3.85760544512296	-0.519776656233548	0.134740751387803	0.000114503286816403	paternal	FALSE	FALSE	NA	NA
375	Hippocampus	Mouse 1	Slide-seq	Rps15a	Dentate	3.8197837059703	-0.893813310878465	0.233995791301335	0.000133568749181613	paternal	FALSE	FALSE	NA	NA
376	Hippocampus	Mouse 1	Slide-seq	Kif1a	Dentate	3.80679745809503	-3.84782719020232	1.01077801815278	0.000140777945553348	paternal	FALSE	FALSE	NA	NA
377	Hippocampus	Mouse 1	Slide-seq	Eapp	Dentate	3.80061895620404	1.39166325498821	0.366167529822081	0.000144335107836334	maternal	FALSE	FALSE	NA	NA
378	Hippocampus	Mouse 1	Slide-seq	Ppp1cb	Dentate	3.79755791499671	0.403036999539174	0.106130573531891	0.0001461286415616	maternal	FALSE	FALSE	NA	NA
379	Hippocampus	Mouse 1	Slide-seq	Cycs	Dentate	3.78822436411054	1.69267609118438	0.446825723212361	0.000151727800777398	maternal	FALSE	FALSE	NA	NA
380	Hippocampus	Mouse 1	Slide-seq	Snx10	Dentate	3.77088627076333	-0.964595263272284	0.25580067761551	0.00016266879998614	paternal	FALSE	FALSE	NA	NA
381	Hippocampus	Mouse 1	Slide-seq	Cog7	Dentate	3.77057806056374	-0.878318449320851	0.232939998910812	0.000162869846332921	paternal	FALSE	FALSE	NA	NA
382	Hippocampus	Mouse 1	Slide-seq	Nrcam	Dentate	3.74942162938742	-0.608954456846421	0.162412904452656	0.000177242874964208	paternal	FALSE	FALSE	NA	NA
383	Hippocampus	Mouse 1	Slide-seq	Rpl30	Dentate	3.74688154602448	1.2108561487705	0.3231637119821	0.000179046582290663	maternal	FALSE	FALSE	NA	NA
384	Hippocampus	Mouse 1	Slide-seq	Mageh1	Dentate	3.72601686926445	-1.0120134109337	0.271607307868544	0.000194529390972858	paternal	TRUE	FALSE	NA	NA
385	Hippocampus	Mouse 1	Slide-seq	Mrps18c	Dentate	3.7154165015136	-1.28418225872958	0.345636150942007	0.000202869250950991	paternal	FALSE	FALSE	NA	NA
386	Hippocampus	Mouse 1	Slide-seq	Rasgef1a	Dentate	3.70461750229132	-0.576566071403218	0.155634440275308	0.000211709953398363	paternal	FALSE	FALSE	NA	NA
387	Hippocampus	Mouse 1	Slide-seq	Pdzd4	Dentate	3.67242658281582	-1.06446521020201	0.289853367030644	0.000240258187342531	paternal	TRUE	FALSE	NA	NA
388	Hippocampus	Mouse 1	Slide-seq	Syt13	Dentate	3.67010711035592	-0.484938605422682	0.132132003465058	0.000242448855004697	paternal	FALSE	TRUE	NA	NA
389	Hippocampus	Mouse 1	Slide-seq	Srp9	Dentate	3.63080925537344	-0.743084290621026	0.204660790021204	0.000282533940365776	paternal	FALSE	FALSE	NA	NA
390	Hippocampus	Mouse 1	Slide-seq	Sema5a	Dentate	3.62749722993891	-0.341686223322847	0.094193379529776	0.000286181844437692	paternal	FALSE	FALSE	NA	NA
391	Hippocampus	Mouse 1	Slide-seq	Psma5	Dentate	3.60784627989909	-1.17333363949765	0.32521719288175	0.000308749317521735	paternal	FALSE	FALSE	NA	NA
392	Hippocampus	Mouse 1	Slide-seq	Rpl5	Dentate	3.60136407763849	0.860026510304996	0.238805766860689	0.000316551909504582	maternal	FALSE	FALSE	NA	NA
393	Hippocampus	Mouse 1	Slide-seq	Meg3	Interneuron	17.0889434699265	4.54361311026188	0.265880282081676	1.7939467977619e-65	maternal	FALSE	TRUE	NA	NA
394	Hippocampus	Mouse 1	Slide-seq	Hspa8	Interneuron	11.0407908276333	1.81205858303064	0.164123984533368	2.42885955548865e-28	maternal	FALSE	FALSE	NA	NA
395	Hippocampus	Mouse 1	Slide-seq	Nap1l5	Interneuron	10.3552935813915	-3.18959617434822	0.308016006429786	3.95969899353655e-25	paternal	FALSE	TRUE	Imprinted	Paternal
396	Hippocampus	Mouse 1	Slide-seq	Serinc1	Interneuron	9.97473924863977	0.957825625340988	0.0960251292254686	1.96617210170239e-23	maternal	FALSE	FALSE	NA	NA
397	Hippocampus	Mouse 1	Slide-seq	Ubb	Interneuron	9.5219470346368	-1.25376387433458	0.131670956556881	1.69964265765257e-21	paternal	FALSE	FALSE	NA	NA
398	Hippocampus	Mouse 1	Slide-seq	Pdhb	Interneuron	9.38841532788845	-1.680991925951	0.179049591144267	6.09097225870751e-21	paternal	FALSE	FALSE	NA	NA
399	Hippocampus	Mouse 1	Slide-seq	Gapdh	Interneuron	8.52720489818235	-4.30255988633847	0.504568605740387	1.49926175196956e-17	paternal	FALSE	FALSE	NA	NA
400	Hippocampus	Mouse 1	Slide-seq	Calm3	Interneuron	7.4009211969531	-0.933303278950104	0.126106366236454	1.35242976494805e-13	paternal	FALSE	FALSE	NA	NA
401	Hippocampus	Mouse 1	Slide-seq	Ndufs5	Interneuron	7.32716226684588	-1.04167121392738	0.142165708358986	2.35077131107979e-13	paternal	FALSE	FALSE	NA	NA
402	Hippocampus	Mouse 1	Slide-seq	Fau	Interneuron	7.2294636242889	2.92009722546741	0.403916165461671	4.84905364829961e-13	maternal	FALSE	FALSE	NA	NA
403	Hippocampus	Mouse 1	Slide-seq	Rnf14	Interneuron	6.87450111549298	2.14559841195686	0.312109689984827	6.22071716767803e-12	maternal	FALSE	FALSE	NA	NA
404	Hippocampus	Mouse 1	Slide-seq	Pisd	Interneuron	6.82240513527545	-1.63427945767602	0.239545940950638	8.95287507193946e-12	paternal	FALSE	FALSE	NA	NA
405	Hippocampus	Mouse 1	Slide-seq	Scoc	Interneuron	6.800839814591	1.63569150705627	0.240513164792816	1.04011022149787e-11	maternal	FALSE	FALSE	NA	NA
406	Hippocampus	Mouse 1	Slide-seq	Shank1	Interneuron	6.70937866418563	1.83364331089734	0.273295546826899	1.95454863096589e-11	maternal	FALSE	FALSE	NA	NA
407	Hippocampus	Mouse 1	Slide-seq	Gm17494	Interneuron	6.28127255719686	1.38247698174152	0.220095047484848	3.35812811833382e-10	maternal	FALSE	FALSE	NA	NA
408	Hippocampus	Mouse 1	Slide-seq	Serpini1	Interneuron	6.05356710949147	0.563383390048028	0.0930663491224359	1.41673010927339e-09	maternal	FALSE	FALSE	NA	NA
409	Hippocampus	Mouse 1	Slide-seq	Calm2	Interneuron	5.97277095494448	1.15789868343177	0.1938628975004	2.33257282082673e-09	maternal	FALSE	FALSE	NA	NA
410	Hippocampus	Mouse 1	Slide-seq	Rpl21	Interneuron	5.51548923944071	-0.723424449721661	0.131162335436814	3.47811026230852e-08	paternal	FALSE	FALSE	NA	NA
411	Hippocampus	Mouse 1	Slide-seq	Psma7	Interneuron	5.36392382385675	-1.44458127054203	0.269314277752616	8.14332576445309e-08	paternal	FALSE	FALSE	NA	NA
412	Hippocampus	Mouse 1	Slide-seq	Rps18	Interneuron	5.34825670204643	-2.29704891020265	0.42949488743196	8.88054510317845e-08	paternal	FALSE	FALSE	NA	NA
413	Hippocampus	Mouse 1	Slide-seq	Kif1a	Interneuron	5.19183449728485	-3.06900982278291	0.591122429728433	2.0823206823183e-07	paternal	FALSE	FALSE	NA	NA
414	Hippocampus	Mouse 1	Slide-seq	Rps3a1	Interneuron	5.17091619474676	-1.75901843135305	0.340175389641795	2.32949028329062e-07	paternal	FALSE	FALSE	NA	NA
415	Hippocampus	Mouse 1	Slide-seq	Morf4l2	Interneuron	5.11714088650533	-2.5697704202837	0.502188717738957	3.10201915715598e-07	paternal	TRUE	FALSE	NA	NA
416	Hippocampus	Mouse 1	Slide-seq	Phb	Interneuron	4.99059203934839	1.98516951044261	0.397782366258455	6.01945098339428e-07	maternal	FALSE	FALSE	NA	NA
417	Hippocampus	Mouse 1	Slide-seq	Bend6	Interneuron	4.82329702487801	-1.46152899598672	0.303014512365364	1.41204453243687e-06	paternal	FALSE	FALSE	NA	NA
418	Hippocampus	Mouse 1	Slide-seq	Rpl37	Interneuron	4.72873956579891	1.90540188883118	0.402940754574896	2.25917948759526e-06	maternal	FALSE	FALSE	NA	NA
419	Hippocampus	Mouse 1	Slide-seq	Dnajb6	Interneuron	4.5900735666287	-2.13327979845887	0.464759391650821	4.43089814379429e-06	paternal	FALSE	FALSE	NA	NA
420	Hippocampus	Mouse 1	Slide-seq	Kcnq1ot1	Interneuron	4.51304057866613	-2.65683758725514	0.588702348437644	6.39047893743551e-06	paternal	FALSE	TRUE	Imprinted	Paternal
421	Hippocampus	Mouse 1	Slide-seq	Hnrnpc	Interneuron	4.51108582889204	-1.80209229579462	0.399480826601171	6.44966152102204e-06	paternal	FALSE	FALSE	NA	NA
422	Hippocampus	Mouse 1	Slide-seq	Cycs	Interneuron	4.48913867464614	1.92713835935897	0.429289112907807	7.15117343046016e-06	maternal	FALSE	FALSE	NA	NA
423	Hippocampus	Mouse 1	Slide-seq	App	Interneuron	4.44874625463851	0.516343053976286	0.116064847132587	8.63729827167082e-06	maternal	FALSE	FALSE	NA	NA
424	Hippocampus	Mouse 1	Slide-seq	Magee1	Interneuron	4.38769562579045	0.876049942359697	0.199660600250017	1.14557940533721e-05	maternal	TRUE	FALSE	NA	NA
425	Hippocampus	Mouse 1	Slide-seq	Morf4l1	Interneuron	4.38272156098671	-0.645688895972858	0.147326013525598	1.17205869950477e-05	paternal	FALSE	FALSE	NA	NA
426	Hippocampus	Mouse 1	Slide-seq	Ube2k	Interneuron	4.35434804255272	-2.07897656438102	0.477448413416725	1.33463521093407e-05	paternal	FALSE	FALSE	NA	NA
427	Hippocampus	Mouse 1	Slide-seq	Uba1	Interneuron	4.32302509288255	0.938221564375766	0.217028942515383	1.53904221144817e-05	maternal	TRUE	FALSE	NA	NA
428	Hippocampus	Mouse 1	Slide-seq	Snx10	Interneuron	4.31062874536255	-1.35136912361798	0.313496986970127	1.62791016263337e-05	paternal	FALSE	FALSE	NA	NA
429	Hippocampus	Mouse 1	Slide-seq	Tubb2a	Interneuron	4.19443204089751	0.341521399634994	0.0814225612204497	2.7355614864328e-05	maternal	FALSE	FALSE	NA	NA
430	Hippocampus	Mouse 1	Slide-seq	Dnaja1	Interneuron	4.1715339508161	-3.02502306595403	0.725158443301709	3.0255596594733e-05	paternal	FALSE	FALSE	NA	NA
431	Hippocampus	Mouse 1	Slide-seq	Tpm1	Interneuron	4.10133524086449	-2.47382150743666	0.603174664384475	4.10772935632503e-05	paternal	FALSE	FALSE	NA	NA
432	Hippocampus	Mouse 1	Slide-seq	Tmem130	Interneuron	4.07696089325011	0.910962587167825	0.223441580878549	4.56281632209176e-05	maternal	FALSE	FALSE	NA	NA
433	Hippocampus	Mouse 1	Slide-seq	Ywhah	Interneuron	4.05529986328544	-0.490569832185342	0.120970051222772	5.00700278257968e-05	paternal	FALSE	FALSE	NA	NA
434	Hippocampus	Mouse 1	Slide-seq	Sptan1	Interneuron	4.04831315169289	-0.70041917520987	0.173015067996154	5.15880940397853e-05	paternal	FALSE	FALSE	NA	NA
435	Hippocampus	Mouse 1	Slide-seq	Rph3a	Interneuron	4.04540143409443	-0.738487427862471	0.18254985071161	5.22335395616195e-05	paternal	FALSE	FALSE	NA	NA
436	Hippocampus	Mouse 1	Slide-seq	Glrx2	Interneuron	4.03565735668644	-2.43398148968606	0.60311896540308	5.44496316275523e-05	paternal	FALSE	FALSE	NA	NA
437	Hippocampus	Mouse 1	Slide-seq	Inpp5f	Interneuron	3.96023534241882	-1.68021306009809	0.424271012912038	7.48759352738525e-05	paternal	FALSE	TRUE	NA	NA
438	Hippocampus	Mouse 1	Slide-seq	Rps15	Interneuron	3.93962514923624	-2.26726448350613	0.575502591647755	8.16090216908444e-05	paternal	FALSE	FALSE	NA	NA
439	Hippocampus	Mouse 1	Slide-seq	Snhg14	Interneuron	3.92061253415095	-1.14014970483405	0.290809075087795	8.83241782641168e-05	paternal	FALSE	TRUE	NA	NA
440	Hippocampus	Mouse 1	Slide-seq	Tbcb	Interneuron	3.84009012511306	-2.80183501083747	0.72962740965747	0.000122989151359995	paternal	FALSE	FALSE	NA	NA
441	Hippocampus	Mouse 1	Slide-seq	Rps19	Interneuron	3.82910658926544	-2.79774406876449	0.730651916718047	0.000128609299033441	paternal	FALSE	FALSE	NA	NA
442	Hippocampus	Mouse 1	Slide-seq	Hsp90b1	Interneuron	3.81599096195076	-2.35739278485978	0.617766867994536	0.000135637469037699	paternal	FALSE	FALSE	NA	NA
443	Hippocampus	Mouse 1	Slide-seq	Got1	Interneuron	3.77208329848866	-0.589617460431809	0.156310827141078	0.000161890187989394	paternal	FALSE	FALSE	NA	NA
444	Hippocampus	Mouse 1	Slide-seq	Rpl11	Interneuron	3.75802072761436	-3.80226189123252	1.01177246397101	0.000171262697431996	paternal	FALSE	FALSE	NA	NA
445	Hippocampus	Mouse 1	Slide-seq	Rian	Interneuron	3.75695651615172	3.80090930977203	1.01169904241142	0.000171992368300087	maternal	FALSE	TRUE	Imprinted	Maternal
446	Hippocampus	Mouse 1	Slide-seq	Sst	Interneuron_Sst	8.36731530867383	1.43477831907501	0.171474154629702	5.89458115954062e-17	maternal	FALSE	FALSE	NA	NA
447	Hippocampus	Mouse 1	Slide-seq	Ptgds	Oligodendrocyte	14.7577068776456	-1.6966897694844	0.114969743168871	2.74454850858552e-49	paternal	FALSE	FALSE	NA	NA
448	Hippocampus	Mouse 1	Slide-seq	Kctd13	Oligodendrocyte	11.8107632208095	1.06325801618793	0.090024496834766	3.43429558017992e-32	maternal	FALSE	FALSE	NA	NA
449	Hippocampus	Mouse 1	Slide-seq	Grb14	Oligodendrocyte	10.5482085383359	-1.8852619014249	0.178728159817204	5.17748432090344e-26	paternal	FALSE	FALSE	NA	NA
450	Hippocampus	Mouse 1	Slide-seq	Fau	Oligodendrocyte	9.84602366819886	3.0385880266736	0.308610676662069	7.13095549126276e-23	maternal	FALSE	FALSE	NA	NA
451	Hippocampus	Mouse 1	Slide-seq	Mobp	Oligodendrocyte	8.75345427600135	-0.417117905141792	0.0476518060173537	2.06919742665157e-18	paternal	FALSE	FALSE	NA	NA
452	Hippocampus	Mouse 1	Slide-seq	Ubb	Oligodendrocyte	8.25438053889975	-1.11507997618504	0.135089480177234	1.52692119547047e-16	paternal	FALSE	FALSE	NA	NA
453	Hippocampus	Mouse 1	Slide-seq	Il33	Oligodendrocyte	8.14096261075944	1.37969199496329	0.169475289462678	3.92147488769135e-16	maternal	FALSE	FALSE	NA	NA
454	Hippocampus	Mouse 1	Slide-seq	Rps3a1	Oligodendrocyte	8.04634580945232	-1.91172215869104	0.237588863810113	8.53027408222052e-16	paternal	FALSE	FALSE	NA	NA
455	Hippocampus	Mouse 1	Slide-seq	Rps18	Oligodendrocyte	8.00682256024439	-1.83824840474052	0.229585255687796	1.17710137186546e-15	paternal	FALSE	FALSE	NA	NA
456	Hippocampus	Mouse 1	Slide-seq	Serinc1	Oligodendrocyte	7.98103679472815	1.03826098103373	0.130090990398584	1.45109198189455e-15	maternal	FALSE	FALSE	NA	NA
457	Hippocampus	Mouse 1	Slide-seq	Sirt2	Oligodendrocyte	7.93849659848309	2.02023301743383	0.254485593382991	2.04646531155722e-15	maternal	FALSE	FALSE	NA	NA
458	Hippocampus	Mouse 1	Slide-seq	Rpl37	Oligodendrocyte	7.45061748805021	1.78809977627687	0.239993501095009	9.29043634649987e-14	maternal	FALSE	FALSE	NA	NA
459	Hippocampus	Mouse 1	Slide-seq	Cd81	Oligodendrocyte	7.29242025309432	-0.61678368626452	0.0845787358460048	3.0443577417803e-13	paternal	FALSE	TRUE	Imprinted	Maternal
460	Hippocampus	Mouse 1	Slide-seq	Ermn	Oligodendrocyte	7.28300109925159	0.46514849913506	0.0638676958572558	3.26474566790215e-13	maternal	FALSE	FALSE	NA	NA
461	Hippocampus	Mouse 1	Slide-seq	Slc44a1	Oligodendrocyte	7.06289149582356	0.532774012510557	0.0754328468482912	1.63073059177662e-12	maternal	FALSE	FALSE	NA	NA
462	Hippocampus	Mouse 1	Slide-seq	Hspa8	Oligodendrocyte	7.02299849827831	1.50453987339198	0.21423041365605	2.17156546929182e-12	maternal	FALSE	FALSE	NA	NA
463	Hippocampus	Mouse 1	Slide-seq	Rps6	Oligodendrocyte	6.81313364970975	2.46175186829971	0.361324464610288	9.54953453483519e-12	maternal	FALSE	FALSE	NA	NA
464	Hippocampus	Mouse 1	Slide-seq	Apod	Oligodendrocyte	6.54420127965353	6.54900089811351	1.00073341547041	5.98141932715233e-11	maternal	FALSE	FALSE	NA	NA
465	Hippocampus	Mouse 1	Slide-seq	Gapdh	Oligodendrocyte	6.46208011106513	-4.58753665553442	0.709916401017546	1.03273396748412e-10	paternal	FALSE	FALSE	NA	NA
466	Hippocampus	Mouse 1	Slide-seq	Clic4	Oligodendrocyte	6.32728589941698	-0.956872792298397	0.151229580504109	2.49510809551474e-10	paternal	FALSE	FALSE	NA	NA
467	Hippocampus	Mouse 1	Slide-seq	Rps19	Oligodendrocyte	5.95880339966218	-2.53303126195092	0.425090591526232	2.54091555534976e-09	paternal	FALSE	FALSE	NA	NA
468	Hippocampus	Mouse 1	Slide-seq	Qdpr	Oligodendrocyte	5.82391041120456	-0.410520110350949	0.0704887406168121	5.74864003039051e-09	paternal	FALSE	FALSE	NA	NA
469	Hippocampus	Mouse 1	Slide-seq	Rpsa	Oligodendrocyte	5.77501157642008	0.826494705181865	0.143115679379159	7.69477945097144e-09	maternal	FALSE	FALSE	NA	NA
470	Hippocampus	Mouse 1	Slide-seq	Saraf	Oligodendrocyte	5.73926521277355	1.14087890245577	0.198784837459085	9.5088209838771e-09	maternal	FALSE	FALSE	NA	NA
471	Hippocampus	Mouse 1	Slide-seq	Rps15	Oligodendrocyte	5.66804014721362	-1.73166610631846	0.305514086234859	1.44440126143797e-08	paternal	FALSE	FALSE	NA	NA
472	Hippocampus	Mouse 1	Slide-seq	Rps9	Oligodendrocyte	5.59117197162711	-0.732791451599516	0.131062227260784	2.2554205850898e-08	paternal	FALSE	FALSE	NA	NA
473	Hippocampus	Mouse 1	Slide-seq	Ndufs5	Oligodendrocyte	5.57946233285882	-0.905042009882825	0.16220953846266	2.41263182538351e-08	paternal	FALSE	FALSE	NA	NA
474	Hippocampus	Mouse 1	Slide-seq	Rpl9	Oligodendrocyte	5.50681852357581	1.91148669041552	0.347112708042231	3.6537656768207e-08	maternal	FALSE	FALSE	NA	NA
475	Hippocampus	Mouse 1	Slide-seq	Unc13d	Oligodendrocyte	5.39037788102238	-3.17853295232703	0.589667927274176	7.0309681043565e-08	paternal	FALSE	FALSE	NA	NA
476	Hippocampus	Mouse 1	Slide-seq	Pdhb	Oligodendrocyte	5.37134435870691	-1.21248066998807	0.225731323299473	7.81518047452197e-08	paternal	FALSE	FALSE	NA	NA
477	Hippocampus	Mouse 1	Slide-seq	Rpl23a	Oligodendrocyte	5.33138042352643	2.40634128123362	0.451354262887499	9.74689921238762e-08	maternal	FALSE	FALSE	NA	NA
478	Hippocampus	Mouse 1	Slide-seq	Rpl21	Oligodendrocyte	5.33051448301288	-0.517676003694362	0.0971155796207057	9.79349223541134e-08	paternal	FALSE	FALSE	NA	NA
479	Hippocampus	Mouse 1	Slide-seq	Atp1b3	Oligodendrocyte	5.31373340000143	-0.542960895313113	0.10218068059511	1.07401717378488e-07	paternal	FALSE	FALSE	NA	NA
480	Hippocampus	Mouse 1	Slide-seq	Sort1	Oligodendrocyte	5.29640795128849	-1.21237398081999	0.228904946894252	1.18102829530938e-07	paternal	FALSE	FALSE	NA	NA
481	Hippocampus	Mouse 1	Slide-seq	Calm3	Oligodendrocyte	5.24186884634184	-0.962643701822412	0.183645133070091	1.58958343612278e-07	paternal	FALSE	FALSE	NA	NA
482	Hippocampus	Mouse 1	Slide-seq	Etv1	Oligodendrocyte	5.1903631877766	-1.19223029829102	0.229700746394538	2.09884289780469e-07	paternal	FALSE	FALSE	NA	NA
483	Hippocampus	Mouse 1	Slide-seq	Rpl5	Oligodendrocyte	5.16449035867451	1.38560289071856	0.268294215786703	2.41094902823672e-07	maternal	FALSE	FALSE	NA	NA
484	Hippocampus	Mouse 1	Slide-seq	Pisd	Oligodendrocyte	5.15871610255571	-1.4693897674794	0.284836331030398	2.48649001679524e-07	paternal	FALSE	FALSE	NA	NA
485	Hippocampus	Mouse 1	Slide-seq	Cnp	Oligodendrocyte	5.12498907935088	0.225574529719895	0.0440146361733254	2.97554992545726e-07	maternal	FALSE	FALSE	NA	NA
486	Hippocampus	Mouse 1	Slide-seq	Rpl35a	Oligodendrocyte	5.05591406247638	-5.07255857265526	1.00329208724144	4.28334196101994e-07	paternal	FALSE	FALSE	NA	NA
487	Hippocampus	Mouse 1	Slide-seq	H1f0	Oligodendrocyte	5.0447121348819	-1.21618398718979	0.241080948659177	4.54204661891309e-07	paternal	FALSE	FALSE	NA	NA
488	Hippocampus	Mouse 1	Slide-seq	Gabarapl1	Oligodendrocyte	5.00195894625802	0.656212902788575	0.131191181262991	5.67506773499374e-07	maternal	FALSE	FALSE	NA	NA
489	Hippocampus	Mouse 1	Slide-seq	Scoc	Oligodendrocyte	4.97716160125146	1.32638373289778	0.266494005853512	6.45234503255777e-07	maternal	FALSE	FALSE	NA	NA
490	Hippocampus	Mouse 1	Slide-seq	Adi1	Oligodendrocyte	4.96911816828683	-0.380532258745167	0.0765794343901386	6.72580742098475e-07	paternal	FALSE	FALSE	NA	NA
491	Hippocampus	Mouse 1	Slide-seq	Rpl29	Oligodendrocyte	4.88025747799494	-2.36561416626821	0.484731425941102	1.05947427842606e-06	paternal	FALSE	FALSE	NA	NA
492	Hippocampus	Mouse 1	Slide-seq	Psma7	Oligodendrocyte	4.81597654565375	-1.05157451261553	0.218351252886507	1.46481729843269e-06	paternal	FALSE	FALSE	NA	NA
493	Hippocampus	Mouse 1	Slide-seq	Rpl36	Oligodendrocyte	4.7378147491592	3.37965438483357	0.71333611881582	2.16035159147749e-06	maternal	FALSE	FALSE	NA	NA
494	Hippocampus	Mouse 1	Slide-seq	Rps3	Oligodendrocyte	4.737146104018	-0.468480281203817	0.0988950458603032	2.16748905466497e-06	paternal	FALSE	FALSE	NA	NA
495	Hippocampus	Mouse 1	Slide-seq	Carhsp1	Oligodendrocyte	4.61734517860201	-0.609483260862837	0.131998634992104	3.88680458432335e-06	paternal	FALSE	FALSE	NA	NA
496	Hippocampus	Mouse 1	Slide-seq	Hnrnpc	Oligodendrocyte	4.60256278371454	-1.38064993161797	0.299974165806752	4.17323701697388e-06	paternal	FALSE	FALSE	NA	NA
497	Hippocampus	Mouse 1	Slide-seq	Hmgb1	Oligodendrocyte	4.59985566429659	-1.66630520964154	0.362251629453324	4.22783775104935e-06	paternal	FALSE	FALSE	NA	NA
498	Hippocampus	Mouse 1	Slide-seq	Efhd1	Oligodendrocyte	4.48066294353652	-0.668295454293433	0.149151021336579	7.4411545166811e-06	paternal	FALSE	FALSE	NA	NA
499	Hippocampus	Mouse 1	Slide-seq	Spock1	Oligodendrocyte	4.46905449847224	-1.66051613467925	0.371558712306351	7.85661129702148e-06	paternal	FALSE	FALSE	NA	NA
500	Hippocampus	Mouse 1	Slide-seq	Gm13075	Oligodendrocyte	4.46134930880576	1.95543607927363	0.438305979631322	8.14452077466978e-06	maternal	FALSE	FALSE	NA	NA
501	Hippocampus	Mouse 1	Slide-seq	Rpl15	Oligodendrocyte	4.44751575672413	-2.33548981209242	0.525122324426042	8.68690887385271e-06	paternal	FALSE	FALSE	NA	NA
502	Hippocampus	Mouse 1	Slide-seq	Rps13	Oligodendrocyte	4.28758294874144	-4.30995588942599	1.00521807763302	1.80627815672557e-05	paternal	FALSE	FALSE	NA	NA
503	Hippocampus	Mouse 1	Slide-seq	Cox7c	Oligodendrocyte	4.25924382467469	0.511075037750805	0.119991965425891	2.05119628801462e-05	maternal	FALSE	FALSE	NA	NA
504	Hippocampus	Mouse 1	Slide-seq	Rpl11	Oligodendrocyte	4.25161449988204	-4.25732749098186	1.00134372274344	2.12234955747546e-05	paternal	FALSE	FALSE	NA	NA
505	Hippocampus	Mouse 1	Slide-seq	Setd7	Oligodendrocyte	4.22466063627855	1.63160430289678	0.386209554652902	2.39301110064789e-05	maternal	FALSE	FALSE	NA	NA
506	Hippocampus	Mouse 1	Slide-seq	Ptma	Oligodendrocyte	4.22033691429826	-4.25094779092976	1.00725318315886	2.43937475628521e-05	paternal	FALSE	FALSE	NA	NA
507	Hippocampus	Mouse 1	Slide-seq	Rpl30	Oligodendrocyte	4.20658644025257	1.64258222528309	0.390478657365821	2.59256946814687e-05	maternal	FALSE	FALSE	NA	NA
508	Hippocampus	Mouse 1	Slide-seq	Tsc22d4	Oligodendrocyte	4.1468574208633	-0.486823447570068	0.117395752533184	3.37069816929442e-05	paternal	FALSE	FALSE	NA	NA
509	Hippocampus	Mouse 1	Slide-seq	Rps15a	Oligodendrocyte	4.06394128693888	-1.09869412992701	0.270351870844716	4.82509679258022e-05	paternal	FALSE	FALSE	NA	NA
510	Hippocampus	Mouse 1	Slide-seq	Tmbim6	Oligodendrocyte	4.04771398852681	-0.612508935562958	0.151322187609872	5.1720290768625e-05	paternal	FALSE	FALSE	NA	NA
511	Hippocampus	Mouse 1	Slide-seq	Cfl1	Oligodendrocyte	4.01109406546967	0.77388647766762	0.192936506857264	6.04380225133297e-05	maternal	FALSE	FALSE	NA	NA
512	Hippocampus	Mouse 1	Slide-seq	Hmgcs1	Oligodendrocyte	3.99837324346779	0.667792074998857	0.167015942318502	6.37793215783198e-05	maternal	FALSE	FALSE	NA	NA
513	Hippocampus	Mouse 1	Slide-seq	Gsto1	Oligodendrocyte	3.99157086948861	1.46299849543041	0.366521989278333	6.56370669163866e-05	maternal	FALSE	FALSE	NA	NA
514	Hippocampus	Mouse 1	Slide-seq	Sept4	Oligodendrocyte	3.90689301776798	-0.230851686104049	0.0590883049661635	9.34905217770906e-05	paternal	FALSE	FALSE	NA	NA
515	Hippocampus	Mouse 1	Slide-seq	Tmem234	Oligodendrocyte	3.89389060706065	-1.45860894180977	0.374589090706589	9.86491499093569e-05	paternal	FALSE	FALSE	NA	NA
516	Hippocampus	Mouse 1	Slide-seq	Lap3	Oligodendrocyte	3.85832425505116	-1.01580778104284	0.263276934206084	0.000114167117550732	paternal	FALSE	FALSE	NA	NA
517	Hippocampus	Mouse 1	Slide-seq	Glrx2	Oligodendrocyte	3.85377598062653	-1.4122104726723	0.366448511738013	0.000116310022880117	paternal	FALSE	FALSE	NA	NA
518	Hippocampus	Mouse 1	Slide-seq	Bod1	Oligodendrocyte	3.83588116148865	-1.12462916771917	0.293186655261947	0.000125114899081443	paternal	FALSE	FALSE	NA	NA
519	Hippocampus	Mouse 1	Slide-seq	Adipor2	Oligodendrocyte	3.83309291312629	-0.619950096977164	0.161736256080349	0.000126542130529163	paternal	FALSE	FALSE	NA	NA
520	Hippocampus	Mouse 1	Slide-seq	Mif	Oligodendrocyte	3.81822605446824	1.17760929519326	0.30841790883889	0.000134414733379358	maternal	FALSE	FALSE	NA	NA
521	Hippocampus	Mouse 1	Slide-seq	Arl2	Oligodendrocyte	3.78368084668687	0.674667248219494	0.178309766483148	0.000154525950274676	maternal	FALSE	FALSE	NA	NA
522	Hippocampus	Mouse 1	Slide-seq	Arhgap21	Oligodendrocyte	3.7773387045914	-1.39316628434108	0.368822177012528	0.000158513096338738	paternal	FALSE	FALSE	NA	NA
523	Hippocampus	Mouse 1	Slide-seq	Tuba1b	Oligodendrocyte	3.76687611622253	0.35008168212862	0.092936871648353	0.000165302974428087	maternal	FALSE	FALSE	NA	NA
524	Hippocampus	Mouse 1	Slide-seq	Set	Oligodendrocyte	3.72317641365147	0.894377836692644	0.240219032709087	0.000196731956103024	maternal	FALSE	FALSE	NA	NA
525	Hippocampus	Mouse 1	Slide-seq	Bpgm	Oligodendrocyte	3.68941356313653	-0.506201514291638	0.137203787439133	0.000224771578630714	paternal	FALSE	FALSE	NA	NA
526	Hippocampus	Mouse 1	Slide-seq	Gabarapl2	Oligodendrocyte	3.66115249664247	0.49359166813134	0.134818658491827	0.000251083248298998	maternal	FALSE	FALSE	NA	NA
527	Hippocampus	Mouse 1	Slide-seq	Phgdh	Oligodendrocyte	3.65045539956404	-0.652032868170677	0.17861685647455	0.000261775763995617	paternal	FALSE	FALSE	NA	NA
528	Hippocampus	Mouse 1	Slide-seq	Rpl3	Oligodendrocyte	3.6287148234515	-1.74627733597526	0.481238515820943	0.000284835673274736	paternal	FALSE	FALSE	NA	NA
529	Hippocampus	Mouse 1	Slide-seq	Rplp0	Oligodendrocyte	3.61637937998598	-0.638212717834225	0.176478364345917	0.000298752431394048	paternal	FALSE	FALSE	NA	NA
530	Hippocampus	Mouse 1	Slide-seq	Churc1	Oligodendrocyte	3.61119826971592	-1.93921590098539	0.537000672947803	0.000304785537280986	paternal	FALSE	FALSE	NA	NA
531	Hippocampus	Mouse 1	Slide-seq	Prps2	Oligodendrocyte	3.57228045297359	0.939669262970337	0.263044650424395	0.00035388613061228	maternal	TRUE	FALSE	NA	NA
532	Hippocampus	Mouse 1	Slide-seq	Morf4l2	Oligodendrocyte	3.56813820502809	-2.17234759949854	0.608818233676417	0.000359526861347813	paternal	TRUE	FALSE	NA	NA
533	Hippocampus	Mouse 1	Slide-seq	Capns1	Oligodendrocyte	3.5672994884046	-0.651587386118336	0.182655644202653	0.000360679176392125	paternal	FALSE	FALSE	NA	NA
534	Hippocampus	Mouse 1	Slide-seq	Kif1a	Oligodendrocyte	3.56637190671418	-3.61657880872237	1.0140778649343	0.000361957604761941	paternal	FALSE	FALSE	NA	NA
535	Hippocampus	Mouse 2	Slide-seq	Ckb	Astrocyte	11.0059386929141	-0.858212358292265	0.0779772068733045	3.57770404857502e-28	paternal	FALSE	FALSE	NA	NA
536	Hippocampus	Mouse 2	Slide-seq	Rps3a1	Astrocyte	7.65094385105023	-2.56574009680222	0.335349487168179	1.99509449336998e-14	paternal	FALSE	FALSE	NA	NA
537	Hippocampus	Mouse 2	Slide-seq	Mt3	Astrocyte	6.90614358182518	2.90226349742836	0.420243724017875	4.98005948869187e-12	maternal	FALSE	FALSE	NA	NA
538	Hippocampus	Mouse 2	Slide-seq	Ubb	Astrocyte	6.74262829100789	-1.82203236648955	0.270225835957686	1.55546790626159e-11	paternal	FALSE	FALSE	NA	NA
539	Hippocampus	Mouse 2	Slide-seq	Pla2g7	Astrocyte	6.26928956838844	-0.660999382503886	0.105434495454929	3.62699086765126e-10	paternal	FALSE	FALSE	NA	NA
540	Hippocampus	Mouse 2	Slide-seq	Tspan7	Astrocyte	6.00748025350412	1.17973318252846	0.196377371667652	1.88428747100329e-09	maternal	TRUE	FALSE	NA	NA
541	Hippocampus	Mouse 2	Slide-seq	Rps9	Astrocyte	5.90578333211733	-0.774549124243396	0.131150955036088	3.50975008067106e-09	paternal	FALSE	FALSE	NA	NA
542	Hippocampus	Mouse 2	Slide-seq	Aldoc	Astrocyte	5.86527691042036	-0.361167766647815	0.0615772745539358	4.48383757577335e-09	paternal	FALSE	FALSE	NA	NA
543	Hippocampus	Mouse 2	Slide-seq	Pdhb	Astrocyte	5.62631209713534	-1.58921087708793	0.28246049093101	1.84103125117242e-08	paternal	FALSE	FALSE	NA	NA
544	Hippocampus	Mouse 2	Slide-seq	Ndufb11	Astrocyte	5.58994892304761	1.16386782403816	0.208207237679664	2.27136414207433e-08	maternal	TRUE	FALSE	NA	NA
545	Hippocampus	Mouse 2	Slide-seq	Pantr1	Astrocyte	5.36256986988518	-1.51657704380196	0.282807885137062	8.20462162551625e-08	paternal	FALSE	FALSE	NA	NA
546	Hippocampus	Mouse 2	Slide-seq	Rps24	Astrocyte	5.16784874230615	-1.09565266532123	0.212013299915642	2.36803828348815e-07	paternal	FALSE	FALSE	NA	NA
547	Hippocampus	Mouse 2	Slide-seq	Morf4l1	Astrocyte	5.16199300414519	-1.80781064832614	0.350215633162313	2.4433442397546e-07	paternal	FALSE	FALSE	NA	NA
548	Hippocampus	Mouse 2	Slide-seq	Atp1a2	Astrocyte	5.14483961138176	-0.308874226493425	0.0600357347992176	2.6774946698455e-07	paternal	FALSE	FALSE	NA	NA
549	Hippocampus	Mouse 2	Slide-seq	Rpsa	Astrocyte	5.07332319777	2.60762343306952	0.513987248873818	3.90927690978477e-07	maternal	FALSE	FALSE	NA	NA
550	Hippocampus	Mouse 2	Slide-seq	Pcsk1n	Astrocyte	5.01744237658176	1.68863459137837	0.336552861924203	5.23638999213506e-07	maternal	TRUE	FALSE	NA	NA
551	Hippocampus	Mouse 2	Slide-seq	Rpl38	Astrocyte	4.83421811275327	3.4753973622667	0.718916126911644	1.33669966047889e-06	maternal	FALSE	FALSE	NA	NA
552	Hippocampus	Mouse 2	Slide-seq	Aldh1a1	Astrocyte	4.78502007668507	-0.907858902940849	0.18972938219515	1.70970242095839e-06	paternal	FALSE	FALSE	NA	NA
553	Hippocampus	Mouse 2	Slide-seq	Dbi	Astrocyte	4.60018057150516	0.473319384498918	0.102891479397742	4.22124862776764e-06	maternal	FALSE	FALSE	NA	NA
554	Hippocampus	Mouse 2	Slide-seq	Scoc	Astrocyte	4.55828996315106	1.82679782737531	0.400763848316591	5.15718042118819e-06	maternal	FALSE	FALSE	NA	NA
555	Hippocampus	Mouse 2	Slide-seq	Tubb2a	Astrocyte	4.45579226698767	0.568314488236637	0.127545104031711	8.35839383879537e-06	maternal	FALSE	FALSE	NA	NA
556	Hippocampus	Mouse 2	Slide-seq	2900052N01Rik	Astrocyte	4.11976056924964	-2.42264065919327	0.588053751782601	3.79266302729577e-05	paternal	FALSE	FALSE	NA	NA
557	Hippocampus	Mouse 2	Slide-seq	Glo1	Astrocyte	4.10131472432441	1.15373673896418	0.281308998824574	4.1080936397484e-05	maternal	FALSE	FALSE	NA	NA
558	Hippocampus	Mouse 2	Slide-seq	Ndrg2	Astrocyte	3.95119942428278	0.199533476751521	0.0504994699901132	7.77604921354537e-05	maternal	FALSE	FALSE	NA	NA
559	Hippocampus	Mouse 2	Slide-seq	Rpl28	Astrocyte	3.92612020075626	-2.35397896229767	0.599568745206588	8.63270279111654e-05	paternal	FALSE	FALSE	NA	NA
560	Hippocampus	Mouse 2	Slide-seq	Cst3	Astrocyte	3.91336720576352	0.124286510916254	0.0317594808719221	9.10179635608569e-05	maternal	FALSE	FALSE	NA	NA
561	Hippocampus	Mouse 2	Slide-seq	Spink8	CA1	6.79788766448921	1.84408697485082	0.27127352875864	1.06164181274189e-11	maternal	FALSE	FALSE	NA	NA
562	Hippocampus	Mouse 2	Slide-seq	Ubb	CA1	5.612659995152	-2.28029557734294	0.406277162577561	1.99239844558359e-08	paternal	FALSE	FALSE	NA	NA
563	Hippocampus	Mouse 2	Slide-seq	Ywhaz	CA1	5.33186013503294	2.77172322949538	0.519841698637929	9.72118016478612e-08	maternal	FALSE	FALSE	NA	NA
564	Hippocampus	Mouse 2	Slide-seq	Scoc	CA1	4.93319462510068	2.25379662863382	0.456863513384659	8.08954756287311e-07	maternal	FALSE	FALSE	NA	NA
565	Hippocampus	Mouse 2	Slide-seq	Meg3	CA1	4.72161101297936	4.74349182694238	1.00463418394757	2.33983860502142e-06	maternal	FALSE	TRUE	NA	NA
566	Hippocampus	Mouse 2	Slide-seq	Pdhb	CA1	4.52932262588182	-1.65181595335607	0.364693816226984	5.91730857265219e-06	paternal	FALSE	FALSE	NA	NA
567	Hippocampus	Mouse 2	Slide-seq	Serinc1	CA1	4.49497287385206	0.829849550410203	0.184617254363772	6.95788164633203e-06	maternal	FALSE	FALSE	NA	NA
568	Hippocampus	Mouse 2	Slide-seq	Rps3a1	CA1	4.1433831032289	-2.51497201380862	0.606985149852237	3.42219546796167e-05	paternal	FALSE	FALSE	NA	NA
569	Hippocampus	Mouse 2	Slide-seq	Cck	CA1	4.12183989879613	-0.711386556775345	0.172589565398482	3.75858389587079e-05	paternal	FALSE	FALSE	NA	NA
570	Hippocampus	Mouse 2	Slide-seq	Ubb	CA3	8.22493027402741	-2.04097447468222	0.248144896878602	1.95304439907369e-16	paternal	FALSE	FALSE	NA	NA
571	Hippocampus	Mouse 2	Slide-seq	Scoc	CA3	7.61899030086075	1.85508110471392	0.243481226705899	2.55667671809858e-14	maternal	FALSE	FALSE	NA	NA
572	Hippocampus	Mouse 2	Slide-seq	Spink8	CA3	7.6110988974908	1.91817807917937	0.252023801689366	2.7177516511225e-14	maternal	FALSE	FALSE	NA	NA
573	Hippocampus	Mouse 2	Slide-seq	Ywhaz	CA3	7.60794365719365	1.52550616068082	0.200514913019682	2.78491187568637e-14	maternal	FALSE	FALSE	NA	NA
574	Hippocampus	Mouse 2	Slide-seq	Pdhb	CA3	7.43242500754494	-1.86762363454728	0.251280521855436	1.06624555377544e-13	paternal	FALSE	FALSE	NA	NA
575	Hippocampus	Mouse 2	Slide-seq	Morf4l1	CA3	6.14075374014809	-1.74220295946045	0.283711582190631	8.21308262125034e-10	paternal	FALSE	FALSE	NA	NA
576	Hippocampus	Mouse 2	Slide-seq	Syp	CA3	6.127913333342	1.04192659027177	0.170029589779385	8.90390601842978e-10	maternal	TRUE	FALSE	NA	NA
577	Hippocampus	Mouse 2	Slide-seq	Uba1	CA3	6.11027125153748	1.87859540421924	0.307448773857059	9.94619441545411e-10	maternal	TRUE	FALSE	NA	NA
578	Hippocampus	Mouse 2	Slide-seq	Serinc1	CA3	5.38374007442606	0.568219090826546	0.105543559490494	7.29538319841354e-08	maternal	FALSE	FALSE	NA	NA
579	Hippocampus	Mouse 2	Slide-seq	Ogfrl1	CA3	5.21380779374137	1.02027583278565	0.195687273706251	1.85003159329138e-07	maternal	FALSE	FALSE	NA	NA
580	Hippocampus	Mouse 2	Slide-seq	Nell2	CA3	4.61813317891816	1.76652389306398	0.382519044952663	3.87207724798485e-06	maternal	FALSE	FALSE	NA	NA
581	Hippocampus	Mouse 2	Slide-seq	Cck	CA3	4.60432778791768	-0.616728605512667	0.133945416990302	4.13800269554176e-06	paternal	FALSE	FALSE	NA	NA
582	Hippocampus	Mouse 2	Slide-seq	Epha4	CA3	4.59880412314931	1.11186171864683	0.24177192349854	4.24923065435051e-06	maternal	FALSE	FALSE	NA	NA
583	Hippocampus	Mouse 2	Slide-seq	Mgst3	CA3	4.51259251733774	1.38125524062881	0.306089068605666	6.40399849853679e-06	maternal	FALSE	FALSE	NA	NA
584	Hippocampus	Mouse 2	Slide-seq	Ndufa12	CA3	4.39888927650592	-0.697190658544477	0.158492431775474	1.08806317979858e-05	paternal	FALSE	FALSE	NA	NA
585	Hippocampus	Mouse 2	Slide-seq	Fgf13	CA3	4.39542282206202	1.92787285158801	0.438609191796384	1.10557340362291e-05	maternal	TRUE	FALSE	NA	NA
586	Hippocampus	Mouse 2	Slide-seq	App	CA3	4.22542293453107	0.626005714818032	0.148152202635665	2.38492434123546e-05	maternal	FALSE	FALSE	NA	NA
587	Hippocampus	Mouse 2	Slide-seq	Hprt	CA3	4.1984097961238	1.7577545257779	0.418671499718955	2.68795883572622e-05	maternal	TRUE	FALSE	NA	NA
588	Hippocampus	Mouse 2	Slide-seq	Arhgef9	CA3	4.18667594149168	2.32181752781118	0.554573021714199	2.83069523674589e-05	maternal	TRUE	FALSE	NA	NA
589	Hippocampus	Mouse 2	Slide-seq	Glo1	CA3	4.02343718494234	1.27781211301963	0.317592161697421	5.73548865429771e-05	maternal	FALSE	FALSE	NA	NA
590	Hippocampus	Mouse 2	Slide-seq	Rps3a1	Dentate	9.45329340358356	-2.83976841576474	0.300399902396792	3.28334017583016e-21	paternal	FALSE	FALSE	NA	NA
591	Hippocampus	Mouse 2	Slide-seq	Ubb	Dentate	8.56179961287607	-2.07562757576634	0.24242888990824	1.11119212935805e-17	paternal	FALSE	FALSE	NA	NA
592	Hippocampus	Mouse 2	Slide-seq	Pdhb	Dentate	8.04953449715079	-1.55426460323935	0.193087513792195	8.31095311773829e-16	paternal	FALSE	FALSE	NA	NA
593	Hippocampus	Mouse 2	Slide-seq	Ywhaz	Dentate	7.83367444866944	1.67088843478004	0.213295618260451	4.73814663153843e-15	maternal	FALSE	FALSE	NA	NA
594	Hippocampus	Mouse 2	Slide-seq	Scoc	Dentate	6.82490992577033	2.01894341776538	0.295819789524548	8.79805002913753e-12	maternal	FALSE	FALSE	NA	NA
595	Hippocampus	Mouse 2	Slide-seq	Morf4l1	Dentate	6.7100329102202	-1.57104545509856	0.234133792802366	1.94580524275801e-11	paternal	FALSE	FALSE	NA	NA
596	Hippocampus	Mouse 2	Slide-seq	Uba1	Dentate	6.2535116443917	1.34863861078117	0.215661005763164	4.01324626392468e-10	maternal	TRUE	FALSE	NA	NA
597	Hippocampus	Mouse 2	Slide-seq	Glo1	Dentate	5.98160869270264	1.42673309749838	0.238519965245962	2.20944545238503e-09	maternal	FALSE	FALSE	NA	NA
598	Hippocampus	Mouse 2	Slide-seq	A830018L16Rik	Dentate	5.64490009735361	1.2946361528607	0.229346158573761	1.65277193384261e-08	maternal	FALSE	FALSE	NA	NA
599	Hippocampus	Mouse 2	Slide-seq	Fgf13	Dentate	4.97229587733474	1.74694780073493	0.351336252675159	6.61646213553257e-07	maternal	TRUE	FALSE	NA	NA
600	Hippocampus	Mouse 2	Slide-seq	Serinc1	Dentate	4.90624263549608	0.585416682343106	0.119320776780929	9.28376680789837e-07	maternal	FALSE	FALSE	NA	NA
601	Hippocampus	Mouse 2	Slide-seq	Map1b	Dentate	4.86217576028533	-0.546847375347273	0.112469684829983	1.16102460385867e-06	paternal	FALSE	FALSE	NA	NA
602	Hippocampus	Mouse 2	Slide-seq	Rpl9	Dentate	4.8374202660909	4.85792746904687	1.00423928495519	1.3153512207953e-06	maternal	FALSE	FALSE	NA	NA
603	Hippocampus	Mouse 2	Slide-seq	Tceal5	Dentate	4.73065992688467	2.19430142168109	0.46384679000296	2.23791143906303e-06	maternal	TRUE	FALSE	NA	NA
604	Hippocampus	Mouse 2	Slide-seq	Arhgef9	Dentate	4.71168191716745	1.58081570949475	0.335509853442121	2.45680643739386e-06	maternal	TRUE	FALSE	NA	NA
605	Hippocampus	Mouse 2	Slide-seq	Pcsk1n	Dentate	4.57391995694334	1.51101057275007	0.330353523230399	4.78682774313872e-06	maternal	TRUE	FALSE	NA	NA
606	Hippocampus	Mouse 2	Slide-seq	Syp	Dentate	4.5619030772269	0.935935821583443	0.205163460454838	5.0692047897206e-06	maternal	TRUE	FALSE	NA	NA
607	Hippocampus	Mouse 2	Slide-seq	Rasgrf1	Dentate	4.50410561239519	-1.54965420517004	0.344053700895785	6.66530549231213e-06	paternal	FALSE	TRUE	Imprinted	Paternal
608	Hippocampus	Mouse 2	Slide-seq	Mageh1	Dentate	4.50202537166936	1.80836716280528	0.40167858097493	6.73089441951439e-06	maternal	TRUE	FALSE	NA	NA
609	Hippocampus	Mouse 2	Slide-seq	Rpsa	Dentate	4.34920277772517	2.52530232634542	0.580635683228886	1.3663332915197e-05	maternal	FALSE	FALSE	NA	NA
610	Hippocampus	Mouse 2	Slide-seq	Gnl3l	Dentate	4.34279015572701	2.42970047839311	0.559479134673125	1.40684497250411e-05	maternal	TRUE	FALSE	NA	NA
611	Hippocampus	Mouse 2	Slide-seq	Rpl28	Dentate	4.34051710703346	-1.59481381445631	0.367424842508292	1.42147800971247e-05	paternal	FALSE	FALSE	NA	NA
612	Hippocampus	Mouse 2	Slide-seq	Mif	Dentate	4.22718590983768	1.44256542430159	0.341259044449497	2.36632149377385e-05	maternal	FALSE	FALSE	NA	NA
613	Hippocampus	Mouse 2	Slide-seq	Nell2	Dentate	4.19632827317652	2.46139599535844	0.586559447956446	2.71276974676932e-05	maternal	FALSE	FALSE	NA	NA
614	Hippocampus	Mouse 2	Slide-seq	Araf	Dentate	4.18377425050822	1.30901249981693	0.31287837761751	2.8670883303066e-05	maternal	TRUE	FALSE	NA	NA
615	Hippocampus	Mouse 2	Slide-seq	Ndufb11	Dentate	4.17068290005119	0.924654591169088	0.221703402854659	3.0368820062067e-05	maternal	TRUE	FALSE	NA	NA
616	Hippocampus	Mouse 2	Slide-seq	Pgrmc1	Dentate	4.13325707019003	1.88711962320334	0.456569623218857	3.57658302913591e-05	maternal	TRUE	FALSE	NA	NA
617	Hippocampus	Mouse 2	Slide-seq	Hsp90aa1	Dentate	4.08489789828329	1.25721635402039	0.307771793892019	4.40962021618492e-05	maternal	FALSE	FALSE	NA	NA
618	Hippocampus	Mouse 2	Slide-seq	Rps24	Dentate	4.07523753462605	-1.30385158315994	0.319944928873842	4.59674018606996e-05	paternal	FALSE	FALSE	NA	NA
619	Hippocampus	Mouse 2	Slide-seq	Ube2k	Dentate	4.01235104976479	-1.77946342297265	0.443496444080326	6.01170110945723e-05	paternal	FALSE	FALSE	NA	NA
620	Hippocampus	Mouse 2	Slide-seq	Ndufs5	Dentate	3.94503124761656	-0.559304176411439	0.141774333663225	7.97895731263426e-05	paternal	FALSE	FALSE	NA	NA
621	Hippocampus	Mouse 2	Slide-seq	Ids	Dentate	3.90798316585135	2.26128339889816	0.578631816702195	9.30697892793278e-05	maternal	TRUE	FALSE	NA	NA
622	Hippocampus	Mouse 2	Slide-seq	Psmb1	Dentate	3.90095539716775	0.597998642641837	0.153295431953928	9.58138046508153e-05	maternal	FALSE	FALSE	NA	NA
623	Hippocampus	Mouse 2	Slide-seq	Nefm	Dentate	3.87251438973975	-0.828138865072133	0.213850429391894	0.000107718314079972	paternal	FALSE	FALSE	NA	NA
624	Hippocampus	Mouse 2	Slide-seq	Pdhb	Interneuron	5.96331873784858	-2.06547467762931	0.346363286691344	2.4716561207462e-09	paternal	FALSE	FALSE	NA	NA
625	Hippocampus	Mouse 2	Slide-seq	Meg3	Interneuron	5.26565620039097	3.76930028003834	0.715827265699283	1.3968948855949e-07	maternal	FALSE	TRUE	NA	NA
626	Hippocampus	Mouse 2	Slide-seq	Ubb	Interneuron	5.12029019595148	-1.94359908727174	0.379587682121709	3.05065844515593e-07	paternal	FALSE	FALSE	NA	NA
627	Hippocampus	Mouse 2	Slide-seq	Serpini1	Interneuron	4.65775040469936	0.96862623181885	0.207960098257213	3.1968346393513e-06	maternal	FALSE	FALSE	NA	NA
628	Hippocampus	Mouse 2	Slide-seq	Scoc	Interneuron	4.59879185516484	1.94564813349492	0.423078102852119	4.24948084937532e-06	maternal	FALSE	FALSE	NA	NA
629	Hippocampus	Mouse 2	Slide-seq	Ywhaz	Interneuron	4.18351648597643	1.89449282064041	0.452846983390872	2.87034264298972e-05	maternal	FALSE	FALSE	NA	NA
630	Hippocampus	Mouse 2	Slide-seq	Plp1	Oligodendrocyte	16.6755171014763	1.38223527004263	0.082890099397293	1.97495004147404e-62	maternal	TRUE	FALSE	NA	NA
631	Hippocampus	Mouse 2	Slide-seq	Ptgds	Oligodendrocyte	7.45200173198676	-1.58575253220243	0.212795513102981	9.19345186836584e-14	paternal	FALSE	FALSE	NA	NA
632	Hippocampus	Mouse 2	Slide-seq	Rps3a1	Oligodendrocyte	5.80783395388948	-3.2747346571281	0.563847844674524	6.3286232879725e-09	paternal	FALSE	FALSE	NA	NA
633	Hippocampus	Mouse 2	Slide-seq	Ckb	Oligodendrocyte	4.97237049976893	-0.70245595280577	0.141271844654057	6.61391507096973e-07	paternal	FALSE	FALSE	NA	NA
634	Hippocampus	Mouse 2	Slide-seq	Rpl9	Oligodendrocyte	4.42238560782694	4.45016132118051	1.00628070815544	9.76170350561417e-06	maternal	FALSE	FALSE	NA	NA
635	Hippocampus	Mouse 2	Slide-seq	Ubb	Oligodendrocyte	4.2162112118849	-2.87899302577492	0.682838899924995	2.48441085106852e-05	paternal	FALSE	FALSE	NA	NA
636	Hippocampus	Mouse 3	Slide-seq	Rplp1	Astrocyte	27.9582285572185	-1.04462394837335	0.0373637387732004	5.23614633806255e-172	paternal	FALSE	FALSE	NA	NA
637	Hippocampus	Mouse 3	Slide-seq	Rpl37	Astrocyte	26.4970026544825	2.02202095567523	0.076311308944718	1.04947205538085e-154	maternal	FALSE	FALSE	NA	NA
638	Hippocampus	Mouse 3	Slide-seq	Rpl9	Astrocyte	25.8414945557371	4.01668320825541	0.15543540640004	3.03230615329913e-147	maternal	FALSE	FALSE	NA	NA
639	Hippocampus	Mouse 3	Slide-seq	Gapdh	Astrocyte	21.4763074600164	-1.13441302341063	0.0528216047159237	2.59319380633277e-102	paternal	FALSE	FALSE	NA	NA
640	Hippocampus	Mouse 3	Slide-seq	Ndufs5	Astrocyte	21.2454650191887	-2.31026738686906	0.108741671918334	3.63089511009968e-100	paternal	FALSE	FALSE	NA	NA
641	Hippocampus	Mouse 3	Slide-seq	Rps19	Astrocyte	20.7340066641764	-1.8770393535004	0.0905295046877503	1.7094785240358e-95	paternal	FALSE	FALSE	NA	NA
642	Hippocampus	Mouse 3	Slide-seq	Pla2g7	Astrocyte	20.4115196937203	-0.922289809548568	0.045184769355136	1.32112505941067e-92	paternal	FALSE	FALSE	NA	NA
643	Hippocampus	Mouse 3	Slide-seq	Ndufb11	Astrocyte	18.2078807857318	4.04306835792833	0.22205046295649	4.4691388222743e-74	maternal	TRUE	FALSE	NA	NA
644	Hippocampus	Mouse 3	Slide-seq	Rpl7a	Astrocyte	18.0351420475537	-2.19920120407837	0.121939777257073	1.03229831512644e-72	paternal	FALSE	FALSE	NA	NA
645	Hippocampus	Mouse 3	Slide-seq	Rpl5	Astrocyte	15.9712236344782	1.12854656582376	0.0706612462295931	2.02768660010242e-57	maternal	FALSE	FALSE	NA	NA
646	Hippocampus	Mouse 3	Slide-seq	Pdhb	Astrocyte	15.9226319588647	-1.94795254427726	0.122338602644945	4.41411368453884e-57	paternal	FALSE	FALSE	NA	NA
647	Hippocampus	Mouse 3	Slide-seq	Tspan7	Astrocyte	15.892551633297	5.51544814117338	0.347046104894685	7.13626041023305e-57	maternal	TRUE	FALSE	NA	NA
648	Hippocampus	Mouse 3	Slide-seq	Rpl29	Astrocyte	15.7866291131576	-3.10476639472907	0.196670636427467	3.84590164601581e-56	paternal	FALSE	FALSE	NA	NA
649	Hippocampus	Mouse 3	Slide-seq	Fau	Astrocyte	15.6868244603676	0.907649436627828	0.0578606230292806	1.86137132361609e-55	maternal	FALSE	FALSE	NA	NA
650	Hippocampus	Mouse 3	Slide-seq	Sod1	Astrocyte	14.6920605020385	-1.27233872937833	0.086600428115702	7.2475959703119e-49	paternal	FALSE	FALSE	NA	NA
651	Hippocampus	Mouse 3	Slide-seq	Psma7	Astrocyte	14.3602545500588	-2.13155374063107	0.14843425882185	9.1889026559088e-47	paternal	FALSE	FALSE	NA	NA
652	Hippocampus	Mouse 3	Slide-seq	Rps24	Astrocyte	14.0856629421238	-0.608652737713479	0.0432107981153855	4.65271963346616e-45	paternal	FALSE	FALSE	NA	NA
653	Hippocampus	Mouse 3	Slide-seq	Rpl28	Astrocyte	13.9427865832786	-2.0558571257775	0.147449515453608	3.48079994085851e-44	paternal	FALSE	FALSE	NA	NA
654	Hippocampus	Mouse 3	Slide-seq	Morf4l1	Astrocyte	13.4393917031579	-1.48305142245339	0.110351082490208	3.5534563899437e-41	paternal	FALSE	FALSE	NA	NA
655	Hippocampus	Mouse 3	Slide-seq	Rps13	Astrocyte	13.1413072026384	-4.27786509886318	0.32552812539108	1.90900129385066e-39	paternal	FALSE	FALSE	NA	NA
656	Hippocampus	Mouse 3	Slide-seq	Pantr1	Astrocyte	13.0598627768114	-1.03505763403819	0.0792548629129547	5.58283267464745e-39	paternal	FALSE	FALSE	NA	NA
657	Hippocampus	Mouse 3	Slide-seq	Retsat	Astrocyte	12.7581975141609	2.41798456029614	0.189523994875633	2.80619427818792e-37	maternal	FALSE	FALSE	NA	NA
658	Hippocampus	Mouse 3	Slide-seq	Aldoc	Astrocyte	12.5330828835137	-0.32288581641892	0.0257626810115213	4.92118302817783e-36	paternal	FALSE	FALSE	NA	NA
659	Hippocampus	Mouse 3	Slide-seq	Rps8	Astrocyte	12.005958602729	-0.603665677488396	0.0502805063271818	3.30610744658156e-33	paternal	FALSE	FALSE	NA	NA
660	Hippocampus	Mouse 3	Slide-seq	Rpl17	Astrocyte	11.9369912010137	-3.13623246098227	0.262732242000476	7.59200928399296e-33	paternal	FALSE	FALSE	NA	NA
661	Hippocampus	Mouse 3	Slide-seq	Scoc	Astrocyte	11.7848410589092	1.71885995018645	0.145853469011109	4.67300848711519e-32	maternal	FALSE	FALSE	NA	NA
662	Hippocampus	Mouse 3	Slide-seq	Ywhaz	Astrocyte	11.5182343565766	1.44528104343955	0.125477655576121	1.06776557806992e-30	maternal	FALSE	FALSE	NA	NA
663	Hippocampus	Mouse 3	Slide-seq	Dbi	Astrocyte	11.3702836675903	0.393866579386407	0.0346399958788257	5.87961952523427e-30	maternal	FALSE	FALSE	NA	NA
664	Hippocampus	Mouse 3	Slide-seq	Rps9	Astrocyte	11.2350430233935	-0.597037410881703	0.0531406430432493	2.7436017175574e-29	paternal	FALSE	FALSE	NA	NA
665	Hippocampus	Mouse 3	Slide-seq	Polr2l	Astrocyte	11.224324202173	1.43750507662277	0.128070523510402	3.09745392908056e-29	maternal	FALSE	FALSE	NA	NA
666	Hippocampus	Mouse 3	Slide-seq	Rpl11	Astrocyte	11.213460527705	-2.58048533303884	0.230123905699161	3.50227369137987e-29	paternal	FALSE	FALSE	NA	NA
667	Hippocampus	Mouse 3	Slide-seq	Dnaja1	Astrocyte	10.8253841023952	-2.35170227851379	0.217239615358632	2.60982586886872e-27	paternal	FALSE	FALSE	NA	NA
668	Hippocampus	Mouse 3	Slide-seq	Slc6a11	Astrocyte	10.5826536302786	-0.516874411527462	0.0488416638761194	3.58653954987764e-26	paternal	FALSE	FALSE	NA	NA
669	Hippocampus	Mouse 3	Slide-seq	Ftl1	Astrocyte	10.5625375904917	-0.665405038703461	0.0629967025445145	4.44480777935019e-26	paternal	FALSE	FALSE	NA	NA
670	Hippocampus	Mouse 3	Slide-seq	Glo1	Astrocyte	10.5069439459849	0.94508501780101	0.0899486113811587	8.02520618148451e-26	maternal	FALSE	FALSE	NA	NA
671	Hippocampus	Mouse 3	Slide-seq	Rpl36	Astrocyte	10.4514505281126	1.1654891950785	0.111514587563089	1.44301114266447e-25	maternal	FALSE	FALSE	NA	NA
672	Hippocampus	Mouse 3	Slide-seq	Elp6	Astrocyte	10.3186854527191	-1.95061610000131	0.189037267289439	5.8011950713844e-25	paternal	FALSE	FALSE	NA	NA
673	Hippocampus	Mouse 3	Slide-seq	2900052N01Rik	Astrocyte	10.0132222981754	-1.44795089947021	0.14460389037144	1.33337401009837e-23	paternal	FALSE	FALSE	NA	NA
674	Hippocampus	Mouse 3	Slide-seq	Tmem47	Astrocyte	10.0131090113092	4.12284384714224	0.411744628215448	1.33490221011979e-23	maternal	TRUE	FALSE	NA	NA
675	Hippocampus	Mouse 3	Slide-seq	Tst	Astrocyte	9.89144683164043	2.16882359065533	0.219262523225396	4.53426647786706e-23	maternal	FALSE	FALSE	NA	NA
676	Hippocampus	Mouse 3	Slide-seq	Cnot3	Astrocyte	9.86245095928945	-6.97726461156879	0.707457470802114	6.05529121800149e-23	paternal	FALSE	FALSE	NA	NA
677	Hippocampus	Mouse 3	Slide-seq	Psat1	Astrocyte	9.82172587496343	1.13530096328707	0.115590780860731	9.07759124431103e-23	maternal	FALSE	FALSE	NA	NA
678	Hippocampus	Mouse 3	Slide-seq	Ttyh1	Astrocyte	9.67703146851133	-6.84653268300238	0.707503401769511	3.77518338787511e-22	paternal	FALSE	FALSE	NA	NA
679	Hippocampus	Mouse 3	Slide-seq	Sat1	Astrocyte	9.53816572993176	0.967637528990594	0.101449016130433	1.45380850123235e-21	maternal	TRUE	FALSE	NA	NA
680	Hippocampus	Mouse 3	Slide-seq	Kcnk1	Astrocyte	9.03896928290824	-1.0807849288827	0.119569487964336	1.5815598985328e-19	paternal	FALSE	FALSE	NA	NA
681	Hippocampus	Mouse 3	Slide-seq	Sec61g	Astrocyte	9.00979164583927	2.59526302763723	0.288049172461799	2.06448337850426e-19	maternal	FALSE	FALSE	NA	NA
682	Hippocampus	Mouse 3	Slide-seq	Gpm6b	Astrocyte	8.92567346654541	5.16910347939707	0.579127558135702	4.42995548513719e-19	maternal	TRUE	FALSE	NA	NA
683	Hippocampus	Mouse 3	Slide-seq	Trappc2	Astrocyte	8.79264468342028	2.19002927208347	0.249075147573411	1.4607988962534e-18	maternal	TRUE	FALSE	NA	NA
684	Hippocampus	Mouse 3	Slide-seq	Churc1	Astrocyte	8.78027236640469	-2.27416528426441	0.259008512419943	1.63079254327497e-18	paternal	FALSE	FALSE	NA	NA
685	Hippocampus	Mouse 3	Slide-seq	Hspa8	Astrocyte	8.74909638645238	1.11901344778254	0.127900459470911	2.15067909453894e-18	maternal	FALSE	FALSE	NA	NA
686	Hippocampus	Mouse 3	Slide-seq	Tubb2a	Astrocyte	8.69306148650456	0.631650150251426	0.0726614152254673	3.52801315716044e-18	maternal	FALSE	FALSE	NA	NA
687	Hippocampus	Mouse 3	Slide-seq	Tma7	Astrocyte	8.64322639234785	1.03296118440255	0.119511064215217	5.46474866967986e-18	maternal	FALSE	FALSE	NA	NA
688	Hippocampus	Mouse 3	Slide-seq	Rpl8	Astrocyte	8.39736136134019	-0.458281881305481	0.0545745099663474	4.5662317149911e-17	paternal	FALSE	FALSE	NA	NA
689	Hippocampus	Mouse 3	Slide-seq	Ndrg2	Astrocyte	8.29664928922473	0.170368017765038	0.0205345570031873	1.07088922610345e-16	maternal	FALSE	FALSE	NA	NA
690	Hippocampus	Mouse 3	Slide-seq	Marc2	Astrocyte	8.2642164765377	0.842529583840194	0.10194911837464	1.4061524000562e-16	maternal	FALSE	FALSE	NA	NA
691	Hippocampus	Mouse 3	Slide-seq	Ube2k	Astrocyte	8.21834850800618	-2.24507403037391	0.273178245992707	2.06324653726829e-16	paternal	FALSE	FALSE	NA	NA
692	Hippocampus	Mouse 3	Slide-seq	Wdr13	Astrocyte	8.21417897114017	4.71663892302609	0.57420698277912	2.13620777849743e-16	maternal	TRUE	FALSE	NA	NA
693	Hippocampus	Mouse 3	Slide-seq	Ndufa12	Astrocyte	8.19485535176496	-0.450332783498562	0.0549531095019965	2.5089469375124e-16	paternal	FALSE	FALSE	NA	NA
694	Hippocampus	Mouse 3	Slide-seq	Psmb3	Astrocyte	8.17657937666304	-1.20735566616352	0.147660239147126	2.9201518016149e-16	paternal	FALSE	FALSE	NA	NA
695	Hippocampus	Mouse 3	Slide-seq	Atp1a2	Astrocyte	8.04873978205826	-0.180345586397225	0.0224066861745537	8.36508892642975e-16	paternal	FALSE	FALSE	NA	NA
696	Hippocampus	Mouse 3	Slide-seq	Hnrnpc	Astrocyte	7.65920725676974	-1.82256486644863	0.237957376703408	1.87084274026404e-14	paternal	FALSE	FALSE	NA	NA
697	Hippocampus	Mouse 3	Slide-seq	Mgst3	Astrocyte	7.64913522970952	0.80768091630183	0.10559114096516	2.02335372449158e-14	maternal	FALSE	FALSE	NA	NA
698	Hippocampus	Mouse 3	Slide-seq	Eif4a2	Astrocyte	7.62732464345837	-0.64587616591088	0.0846792546669454	2.39675491624722e-14	paternal	FALSE	FALSE	NA	NA
699	Hippocampus	Mouse 3	Slide-seq	Tbcb	Astrocyte	7.6272866993181	-1.0409750036333	0.136480382168717	2.39746021334944e-14	paternal	FALSE	FALSE	NA	NA
700	Hippocampus	Mouse 3	Slide-seq	Mrpl23	Astrocyte	7.3834836425575	2.30613793719011	0.312337380135551	1.54200619667667e-13	maternal	FALSE	FALSE	NA	NA
701	Hippocampus	Mouse 3	Slide-seq	Gdi2	Astrocyte	7.23905999876166	-2.08757028440317	0.288375878188643	4.51805138517236e-13	paternal	FALSE	FALSE	NA	NA
702	Hippocampus	Mouse 3	Slide-seq	Rps3	Astrocyte	7.22536455603669	-0.279825355800952	0.038728198920726	4.99759348797045e-13	paternal	FALSE	FALSE	NA	NA
703	Hippocampus	Mouse 3	Slide-seq	Vma21	Astrocyte	7.16879397288558	4.16113310527776	0.580450926755092	7.56613191455582e-13	maternal	TRUE	FALSE	NA	NA
704	Hippocampus	Mouse 3	Slide-seq	Cdk16	Astrocyte	7.10761350830572	4.13721950795856	0.582082790957041	1.18066627427794e-12	maternal	TRUE	FALSE	NA	NA
705	Hippocampus	Mouse 3	Slide-seq	Ptp4a2	Astrocyte	7.01643369097242	-1.2200063366779	0.173878410373578	2.27602843175173e-12	paternal	FALSE	FALSE	NA	NA
706	Hippocampus	Mouse 3	Slide-seq	Rab33b	Astrocyte	6.94975361548773	-1.11646346686924	0.160647920579684	3.65924726868227e-12	paternal	FALSE	FALSE	NA	NA
707	Hippocampus	Mouse 3	Slide-seq	Rps28	Astrocyte	6.93474006296079	-0.245455143334923	0.035395002711915	4.06968764695253e-12	paternal	FALSE	FALSE	NA	NA
708	Hippocampus	Mouse 3	Slide-seq	Glrx2	Astrocyte	6.91757248055065	-3.7593259587168	0.543445835845807	4.59448333588071e-12	paternal	FALSE	FALSE	NA	NA
709	Hippocampus	Mouse 3	Slide-seq	Cfl1	Astrocyte	6.88349799856024	-0.778470140408315	0.113092230225263	5.84004189069128e-12	paternal	FALSE	FALSE	NA	NA
710	Hippocampus	Mouse 3	Slide-seq	Rps15	Astrocyte	6.83671205152197	-2.86873240692951	0.41960702532307	8.10313816092885e-12	paternal	FALSE	FALSE	NA	NA
711	Hippocampus	Mouse 3	Slide-seq	Tmem30c	Astrocyte	6.79219646536202	-4.82381214829578	0.710199148816682	1.10439006321556e-11	paternal	FALSE	FALSE	NA	NA
712	Hippocampus	Mouse 3	Slide-seq	Ankfy1	Astrocyte	6.78912184825804	-1.77425529658444	0.261337966270215	1.12818129075895e-11	paternal	FALSE	FALSE	NA	NA
713	Hippocampus	Mouse 3	Slide-seq	Zfp106	Astrocyte	6.74893183717583	-3.89631170694262	0.57732272320194	1.48937533360582e-11	paternal	FALSE	FALSE	NA	NA
714	Hippocampus	Mouse 3	Slide-seq	Synrg	Astrocyte	6.67125338963921	-1.1764772507606	0.176350257147739	2.53627869932409e-11	paternal	FALSE	FALSE	NA	NA
715	Hippocampus	Mouse 3	Slide-seq	Pmvk	Astrocyte	6.63553507553908	-1.1721842756214	0.176652562646001	3.2332746825807e-11	paternal	FALSE	FALSE	NA	NA
716	Hippocampus	Mouse 3	Slide-seq	Tmem234	Astrocyte	6.58133194488056	-1.1771372536254	0.178860033726313	4.66252315523985e-11	paternal	FALSE	FALSE	NA	NA
717	Hippocampus	Mouse 3	Slide-seq	Rpl23a	Astrocyte	6.5772687638789	1.20078620154884	0.182566083986613	4.79168204466246e-11	maternal	FALSE	FALSE	NA	NA
718	Hippocampus	Mouse 3	Slide-seq	Eno1	Astrocyte	6.56306881989757	1.92266676027978	0.292952399714405	5.2711504280505e-11	maternal	FALSE	FALSE	NA	NA
719	Hippocampus	Mouse 3	Slide-seq	Prdx6	Astrocyte	6.396519470141	-0.244383213069559	0.0382056545298333	1.58958572181166e-10	paternal	FALSE	FALSE	NA	NA
720	Hippocampus	Mouse 3	Slide-seq	Ndufs6	Astrocyte	6.38463086888374	0.434969342865199	0.0681275631744153	1.71811397492761e-10	maternal	FALSE	FALSE	NA	NA
721	Hippocampus	Mouse 3	Slide-seq	Nudt5	Astrocyte	6.37226859088778	1.56364583875473	0.245382914491508	1.86252325990178e-10	maternal	FALSE	FALSE	NA	NA
722	Hippocampus	Mouse 3	Slide-seq	Rplp0	Astrocyte	6.36578258596883	-1.13100361626517	0.17766921835472	1.94296492140023e-10	paternal	FALSE	FALSE	NA	NA
723	Hippocampus	Mouse 3	Slide-seq	Smdt1	Astrocyte	6.16638856275591	-0.40591002169488	0.0658262153874827	6.98672777663683e-10	paternal	FALSE	FALSE	NA	NA
724	Hippocampus	Mouse 3	Slide-seq	Pcsk1n	Astrocyte	6.10321066084731	6.11046355291972	1.0011883732146	1.03958676273427e-09	maternal	TRUE	FALSE	NA	NA
725	Hippocampus	Mouse 3	Slide-seq	Kcnj16	Astrocyte	6.00898557036916	1.02253693451237	0.17016797969271	1.86687738221275e-09	maternal	FALSE	FALSE	NA	NA
726	Hippocampus	Mouse 3	Slide-seq	Gcsh	Astrocyte	5.92480135555688	-0.663117095830457	0.111922249546564	3.12675120848093e-09	paternal	FALSE	FALSE	NA	NA
727	Hippocampus	Mouse 3	Slide-seq	Rab24	Astrocyte	5.91237192504251	-2.42342247075228	0.409890057911885	3.37216033096903e-09	paternal	FALSE	FALSE	NA	NA
728	Hippocampus	Mouse 3	Slide-seq	Cd81	Astrocyte	5.84858736639369	-0.389417896389007	0.0665832400190556	4.95765229001046e-09	paternal	FALSE	TRUE	Imprinted	Maternal
729	Hippocampus	Mouse 3	Slide-seq	Pkm	Astrocyte	5.84647510872007	0.369188179104924	0.063147139471145	5.02098660168629e-09	maternal	FALSE	FALSE	NA	NA
730	Hippocampus	Mouse 3	Slide-seq	Adh5	Astrocyte	5.79236086365789	-0.863732446621111	0.149115786628608	6.94038173016241e-09	paternal	FALSE	FALSE	NA	NA
731	Hippocampus	Mouse 3	Slide-seq	Lap3	Astrocyte	5.78839806602592	-1.04942086416978	0.181297286779426	7.10608503078036e-09	paternal	FALSE	FALSE	NA	NA
732	Hippocampus	Mouse 3	Slide-seq	Fam98b	Astrocyte	5.76700341215462	0.941899142265299	0.163325573950613	8.06934192495777e-09	maternal	FALSE	FALSE	NA	NA
733	Hippocampus	Mouse 3	Slide-seq	Chst1	Astrocyte	5.70443051589354	1.44118162015773	0.252642505880709	1.16732699283104e-08	maternal	FALSE	TRUE	NA	NA
734	Hippocampus	Mouse 3	Slide-seq	Pacrg	Astrocyte	5.70199950960952	-1.25867580771427	0.22074288249114	1.18410169106913e-08	paternal	FALSE	TRUE	NA	NA
735	Hippocampus	Mouse 3	Slide-seq	Nkain4	Astrocyte	5.62795096394899	-5.63873526298192	1.00191620344634	1.82362911046619e-08	paternal	FALSE	FALSE	NA	NA
736	Hippocampus	Mouse 3	Slide-seq	Lsm7	Astrocyte	5.58094102415366	0.806839730931627	0.14457055314502	2.3922075495126e-08	maternal	FALSE	FALSE	NA	NA
737	Hippocampus	Mouse 3	Slide-seq	Acyp2	Astrocyte	5.54062905658941	0.516519192914934	0.0932239259548775	3.01387028344952e-08	maternal	FALSE	FALSE	NA	NA
738	Hippocampus	Mouse 3	Slide-seq	Mzt2	Astrocyte	5.50874940061299	1.19006824778151	0.216032380715863	3.61391951101187e-08	maternal	FALSE	FALSE	NA	NA
739	Hippocampus	Mouse 3	Slide-seq	Hsp90b1	Astrocyte	5.50519391932016	-1.35314556440266	0.245794350613859	3.68762128324204e-08	paternal	FALSE	FALSE	NA	NA
740	Hippocampus	Mouse 3	Slide-seq	Eif4a3	Astrocyte	5.47030730187481	-2.40269071031873	0.43922408335182	4.49255929434197e-08	paternal	FALSE	FALSE	NA	NA
741	Hippocampus	Mouse 3	Slide-seq	Ckb	Astrocyte	5.39812552537274	-0.137163881497415	0.0254095390803168	6.7340748120563e-08	paternal	FALSE	FALSE	NA	NA
742	Hippocampus	Mouse 3	Slide-seq	Hopx	Astrocyte	5.35367271365024	0.442675932170667	0.082686401625183	8.6186690820152e-08	maternal	FALSE	FALSE	NA	NA
743	Hippocampus	Mouse 3	Slide-seq	Vdac1	Astrocyte	5.31671032787618	-1.24607819499194	0.23437014961274	1.05660073559427e-07	paternal	FALSE	FALSE	NA	NA
744	Hippocampus	Mouse 3	Slide-seq	H1f0	Astrocyte	5.28545134924221	-0.792421998791514	0.14992513343352	1.25395196224722e-07	paternal	FALSE	FALSE	NA	NA
745	Hippocampus	Mouse 3	Slide-seq	Serpine2	Astrocyte	5.26099670699001	-0.244138219808583	0.0464053169780945	1.43276600523214e-07	paternal	FALSE	FALSE	NA	NA
746	Hippocampus	Mouse 3	Slide-seq	Dnajb6	Astrocyte	5.24862964744071	-0.637675656414279	0.121493742033259	1.53234782084939e-07	paternal	FALSE	FALSE	NA	NA
747	Hippocampus	Mouse 3	Slide-seq	Pdzd11	Astrocyte	5.22869193507703	3.73186389314529	0.713728010654027	1.70713547378006e-07	maternal	TRUE	FALSE	NA	NA
748	Hippocampus	Mouse 3	Slide-seq	Sh3bgrl	Astrocyte	5.18835650954525	5.03990339216827	0.971387255848	2.12158144419187e-07	maternal	TRUE	FALSE	NA	NA
749	Hippocampus	Mouse 3	Slide-seq	Golga7	Astrocyte	5.17812077402193	-1.9347901369093	0.373647163004759	2.24132122349961e-07	paternal	FALSE	FALSE	NA	NA
750	Hippocampus	Mouse 3	Slide-seq	Cycs	Astrocyte	5.12418991032587	1.66960143072912	0.325827391245721	2.98819684176551e-07	maternal	FALSE	FALSE	NA	NA
751	Hippocampus	Mouse 3	Slide-seq	Serinc1	Astrocyte	5.08342876682145	0.349011576369878	0.0686567260758741	3.70681634343187e-07	maternal	FALSE	FALSE	NA	NA
752	Hippocampus	Mouse 3	Slide-seq	Rpl3	Astrocyte	5.04069852717223	-1.49255020003882	0.296099874252175	4.63835666965642e-07	paternal	FALSE	FALSE	NA	NA
753	Hippocampus	Mouse 3	Slide-seq	Cxcl14	Astrocyte	4.98850965305174	0.478487460730413	0.0959179181777661	6.08468716753616e-07	maternal	FALSE	FALSE	NA	NA
754	Hippocampus	Mouse 3	Slide-seq	Rpl4	Astrocyte	4.97016506964578	0.158476259172505	0.0318855122419103	6.68959250113641e-07	maternal	FALSE	FALSE	NA	NA
755	Hippocampus	Mouse 3	Slide-seq	Mt3	Astrocyte	4.93294006334762	1.6037941961302	0.32511933563649	8.10010167777782e-07	maternal	FALSE	FALSE	NA	NA
756	Hippocampus	Mouse 3	Slide-seq	Rpl30	Astrocyte	4.91391911543603	3.52751188982071	0.71786120344142	8.9273592017423e-07	maternal	FALSE	FALSE	NA	NA
757	Hippocampus	Mouse 3	Slide-seq	Psap	Astrocyte	4.91210969618978	1.30987091198841	0.266661575779639	9.01016169015103e-07	maternal	FALSE	FALSE	NA	NA
758	Hippocampus	Mouse 3	Slide-seq	Pisd	Astrocyte	4.90166314772127	0.939328762184021	0.191634703135548	9.50286820200354e-07	maternal	FALSE	FALSE	NA	NA
759	Hippocampus	Mouse 3	Slide-seq	Ttr	Astrocyte	4.85606052818093	0.237333318820656	0.0488736327406446	1.19744112655905e-06	maternal	FALSE	FALSE	NA	NA
760	Hippocampus	Mouse 3	Slide-seq	Dact3	Astrocyte	4.7722273999149	1.17237260371774	0.245665703972666	1.82199621016113e-06	maternal	FALSE	FALSE	NA	NA
761	Hippocampus	Mouse 3	Slide-seq	Thrsp	Astrocyte	4.75541116375333	-0.568726603547011	0.119595674056947	1.98042933610635e-06	paternal	FALSE	FALSE	NA	NA
762	Hippocampus	Mouse 3	Slide-seq	Cbr1	Astrocyte	4.75202995233862	-0.60330248425151	0.126956793265709	2.01384530758303e-06	paternal	FALSE	FALSE	NA	NA
763	Hippocampus	Mouse 3	Slide-seq	Ogt	Astrocyte	4.70355661818021	3.386430408767	0.719972285584433	2.55668153270649e-06	maternal	TRUE	FALSE	NA	NA
764	Hippocampus	Mouse 3	Slide-seq	Rpl13a	Astrocyte	4.68784945907903	0.208615216549741	0.0445012619050112	2.76090986982562e-06	maternal	FALSE	FALSE	NA	NA
765	Hippocampus	Mouse 3	Slide-seq	Rps20	Astrocyte	4.67930795815997	-0.165320669169718	0.0353301536568938	2.87844823954892e-06	paternal	FALSE	FALSE	NA	NA
766	Hippocampus	Mouse 3	Slide-seq	Sfi1	Astrocyte	4.66173786427366	-1.76298335062824	0.378181571327569	3.13550399915428e-06	paternal	FALSE	FALSE	NA	NA
767	Hippocampus	Mouse 3	Slide-seq	Maged1	Astrocyte	4.64507448691201	4.66929143231105	1.00521346761333	3.39953775835369e-06	maternal	TRUE	FALSE	NA	NA
768	Hippocampus	Mouse 3	Slide-seq	Ptprz1	Astrocyte	4.61419521171664	-0.354469273593943	0.0768214731561105	3.94621397422641e-06	paternal	FALSE	FALSE	NA	NA
769	Hippocampus	Mouse 3	Slide-seq	Mcts1	Astrocyte	4.60770110635789	4.1117333637687	0.892361129521873	4.07145351663704e-06	maternal	TRUE	FALSE	NA	NA
770	Hippocampus	Mouse 3	Slide-seq	Cyp2j9	Astrocyte	4.5759485242139	0.801823948109212	0.175225736012176	4.74067110746289e-06	maternal	FALSE	FALSE	NA	NA
771	Hippocampus	Mouse 3	Slide-seq	Ndufa4	Astrocyte	4.57549858373675	0.221677046429233	0.0484487192755708	4.75087180775804e-06	maternal	FALSE	FALSE	NA	NA
772	Hippocampus	Mouse 3	Slide-seq	Eef1a1	Astrocyte	4.52620005175639	-0.185100111170801	0.0408952562976028	6.00537342125474e-06	paternal	FALSE	FALSE	NA	NA
773	Hippocampus	Mouse 3	Slide-seq	Pccb	Astrocyte	4.50137732918132	-0.630063830582095	0.139971343103709	6.75145268351811e-06	paternal	FALSE	FALSE	NA	NA
774	Hippocampus	Mouse 3	Slide-seq	Rpl34	Astrocyte	4.45112215259902	-0.214705860724771	0.0482363443113785	8.54227309500787e-06	paternal	FALSE	FALSE	NA	NA
775	Hippocampus	Mouse 3	Slide-seq	Gna13	Astrocyte	4.43489847916021	-0.67704799938885	0.152663697392472	9.21156874082287e-06	paternal	FALSE	FALSE	NA	NA
776	Hippocampus	Mouse 3	Slide-seq	Itm2c	Astrocyte	4.42840163012084	0.209664708976124	0.0473454592623304	9.49339990395706e-06	maternal	FALSE	FALSE	NA	NA
777	Hippocampus	Mouse 3	Slide-seq	Sdhd	Astrocyte	4.42151211549577	-3.19267267872902	0.722077107408545	9.80125676089118e-06	paternal	FALSE	TRUE	Unknown	Unknown
778	Hippocampus	Mouse 3	Slide-seq	Kidins220	Astrocyte	4.40975714719071	1.0291968712197	0.233390827854401	1.03486607532691e-05	maternal	FALSE	FALSE	NA	NA
779	Hippocampus	Mouse 3	Slide-seq	Tnnt1	Astrocyte	4.39714994626994	0.66983800413301	0.152334583154533	1.09681575784331e-05	maternal	FALSE	FALSE	NA	NA
780	Hippocampus	Mouse 3	Slide-seq	Aip	Astrocyte	4.39615752973589	-1.14211390710627	0.25979822137422	1.10183982829444e-05	paternal	FALSE	FALSE	NA	NA
781	Hippocampus	Mouse 3	Slide-seq	Aqp4	Astrocyte	4.37942880697354	0.304267327845054	0.069476486833296	1.18990786486109e-05	maternal	FALSE	FALSE	NA	NA
782	Hippocampus	Mouse 3	Slide-seq	Itm2b	Astrocyte	4.37429743343962	-0.250955807621528	0.057370540398803	1.21824185120177e-05	paternal	FALSE	FALSE	NA	NA
783	Hippocampus	Mouse 3	Slide-seq	Cpe	Astrocyte	4.36859778400525	-0.109754233563278	0.0251234466961279	1.2504682578033e-05	paternal	FALSE	FALSE	NA	NA
784	Hippocampus	Mouse 3	Slide-seq	Prnp	Astrocyte	4.36692338896508	0.229957689061347	0.0526589703044561	1.26008900452656e-05	maternal	FALSE	FALSE	NA	NA
785	Hippocampus	Mouse 3	Slide-seq	Dap3	Astrocyte	4.36184794337337	-0.82123636309793	0.188277164577819	1.28968492957503e-05	paternal	FALSE	FALSE	NA	NA
786	Hippocampus	Mouse 3	Slide-seq	Pet100	Astrocyte	4.32862187723861	-0.653549223157581	0.15098320936605	1.5004529117173e-05	paternal	FALSE	FALSE	NA	NA
787	Hippocampus	Mouse 3	Slide-seq	Hmgb1	Astrocyte	4.3152533230206	-0.923886446681485	0.214097847223203	1.59419982097009e-05	paternal	FALSE	FALSE	NA	NA
788	Hippocampus	Mouse 3	Slide-seq	Coq2	Astrocyte	4.26988966286453	-0.697513355220938	0.163356294961729	1.95569692771964e-05	paternal	FALSE	FALSE	NA	NA
789	Hippocampus	Mouse 3	Slide-seq	Tmem176b	Astrocyte	4.22514838915118	0.622873337924235	0.147420464456011	2.38783382594525e-05	maternal	FALSE	FALSE	NA	NA
790	Hippocampus	Mouse 3	Slide-seq	Scaper	Astrocyte	4.20593601339572	-1.18254809406144	0.281161693923796	2.600037946099e-05	paternal	FALSE	FALSE	NA	NA
791	Hippocampus	Mouse 3	Slide-seq	Glud1	Astrocyte	4.20319291781553	-0.232091148528135	0.05521781965905	2.63176104936691e-05	paternal	FALSE	FALSE	NA	NA
792	Hippocampus	Mouse 3	Slide-seq	Mff	Astrocyte	4.1584528255118	-0.535741043565271	0.128831819439802	3.20410383885089e-05	paternal	FALSE	FALSE	NA	NA
793	Hippocampus	Mouse 3	Slide-seq	Csrp1	Astrocyte	4.13776439823433	0.201687919966406	0.0487432102350899	3.50706210644478e-05	maternal	FALSE	FALSE	NA	NA
794	Hippocampus	Mouse 3	Slide-seq	AA465934	Astrocyte	4.11522637102199	-2.9869697527738	0.725833644002431	3.86799614224579e-05	paternal	FALSE	FALSE	NA	NA
795	Hippocampus	Mouse 3	Slide-seq	Phb	Astrocyte	4.10532788642016	1.19247796812131	0.290470822578109	4.03741797172185e-05	maternal	FALSE	FALSE	NA	NA
796	Hippocampus	Mouse 3	Slide-seq	Cnot7	Astrocyte	4.10311191555194	-1.75319470286583	0.427284153820112	4.07629942972928e-05	paternal	FALSE	FALSE	NA	NA
797	Hippocampus	Mouse 3	Slide-seq	Rps3a1	Astrocyte	4.10025814356292	-0.195524219467372	0.0476858316285109	4.12689535603029e-05	paternal	FALSE	FALSE	NA	NA
798	Hippocampus	Mouse 3	Slide-seq	Cript	Astrocyte	4.07651726451936	-1.68556789207857	0.413482338649511	4.57152627359941e-05	paternal	FALSE	FALSE	NA	NA
799	Hippocampus	Mouse 3	Slide-seq	Mrpl20	Astrocyte	4.04776199201854	0.431781795672769	0.106671735275979	5.17096876702124e-05	maternal	FALSE	FALSE	NA	NA
800	Hippocampus	Mouse 3	Slide-seq	Ndufa3	Astrocyte	4.04504818585389	0.291223321946224	0.071995019234795	5.23123632184491e-05	maternal	FALSE	FALSE	NA	NA
801	Hippocampus	Mouse 3	Slide-seq	1500011B03Rik	Astrocyte	4.04498626858796	-0.52731860395802	0.130363509031663	5.23261910151235e-05	paternal	FALSE	FALSE	NA	NA
802	Hippocampus	Mouse 3	Slide-seq	1110032A03Rik	Astrocyte	4.00950358197018	-0.908078419632901	0.226481508513005	6.08465301158774e-05	paternal	FALSE	FALSE	NA	NA
803	Hippocampus	Mouse 3	Slide-seq	Arl16	Astrocyte	4.00557818540928	0.748978835356338	0.186983951052202	6.18659655815712e-05	maternal	FALSE	FALSE	NA	NA
804	Hippocampus	Mouse 3	Slide-seq	Tcp1	Astrocyte	3.9987395390349	-2.42060976631186	0.605343194444737	6.3680711056208e-05	paternal	FALSE	FALSE	NA	NA
805	Hippocampus	Mouse 3	Slide-seq	Snhg5	Astrocyte	3.99763325378047	0.839333648803443	0.209957641314321	6.39789755108129e-05	maternal	FALSE	FALSE	NA	NA
806	Hippocampus	Mouse 3	Slide-seq	Gas5	Astrocyte	3.99703027434124	0.196829375089464	0.0492439039936727	6.41421004876276e-05	maternal	FALSE	FALSE	NA	NA
807	Hippocampus	Mouse 3	Slide-seq	Park7	Astrocyte	3.9970047265424	0.359937429113594	0.090051789712282	6.41490206597282e-05	maternal	FALSE	FALSE	NA	NA
808	Hippocampus	Mouse 3	Slide-seq	Ldhb	Astrocyte	3.97226039279834	0.154190779655538	0.0388168862079344	7.11938339095049e-05	maternal	FALSE	FALSE	NA	NA
809	Hippocampus	Mouse 3	Slide-seq	Cyp2j6	Astrocyte	3.96238627809237	0.69877949054681	0.176353197670376	7.42043551602678e-05	maternal	FALSE	FALSE	NA	NA
810	Hippocampus	Mouse 3	Slide-seq	Malat1	Astrocyte	3.96180489347108	0.152645204501958	0.0385292079257897	7.43853151497964e-05	maternal	FALSE	FALSE	NA	NA
811	Hippocampus	Mouse 3	Slide-seq	Odc1	Astrocyte	3.94440833293937	-2.1020182378174	0.532910910937809	7.99972465161986e-05	paternal	FALSE	FALSE	NA	NA
812	Hippocampus	Mouse 3	Slide-seq	Prpf38b	Astrocyte	3.93779099542432	-2.39023962733509	0.607000125225672	8.22351741193011e-05	paternal	FALSE	FALSE	NA	NA
813	Hippocampus	Mouse 3	Slide-seq	Cops4	Astrocyte	3.88941454245824	0.547545949824965	0.140778501197997	0.000100486345138357	maternal	FALSE	FALSE	NA	NA
814	Hippocampus	Mouse 3	Slide-seq	Taf13	Astrocyte	3.87924936075335	0.573694339041781	0.147887976691029	0.000104779301172953	maternal	FALSE	FALSE	NA	NA
815	Hippocampus	Mouse 3	Slide-seq	Mrps18c	Astrocyte	3.86745555120319	-0.463532228459921	0.11985457164872	0.000109976866109334	paternal	FALSE	FALSE	NA	NA
816	Hippocampus	Mouse 3	Slide-seq	Cask	Astrocyte	3.84597659415646	2.79880955763365	0.727724022524248	0.000120073225354872	maternal	TRUE	FALSE	NA	NA
817	Hippocampus	Mouse 3	Slide-seq	Mgll	Astrocyte	3.83899996960632	0.615950234807286	0.160445490930924	0.000123536445917181	maternal	FALSE	FALSE	NA	NA
818	Hippocampus	Mouse 3	Slide-seq	Mrpl42	Astrocyte	3.81949544076752	-0.551105308478715	0.144287463364002	0.000133724931125963	paternal	FALSE	FALSE	NA	NA
819	Hippocampus	Mouse 3	Slide-seq	Sort1	Astrocyte	3.79944583131657	-1.61290814977136	0.424511421238625	0.0001450200044594	paternal	FALSE	FALSE	NA	NA
820	Hippocampus	Mouse 3	Slide-seq	Mrps10	Astrocyte	3.7928165650817	-0.653254051159026	0.172234549166749	0.000148948185858234	paternal	FALSE	FALSE	NA	NA
821	Hippocampus	Mouse 3	Slide-seq	Atp5h	Astrocyte	3.7928129132708	-1.46882398270074	0.387265076418987	0.000148950377093175	paternal	FALSE	FALSE	NA	NA
822	Hippocampus	Mouse 3	Slide-seq	Elovl5	Astrocyte	3.79215459512013	-0.346702691515199	0.0914263073455255	0.000149345891012651	paternal	FALSE	FALSE	NA	NA
823	Hippocampus	Mouse 3	Slide-seq	Kif1a	Astrocyte	3.78768420543723	-3.8178233685021	1.00795714780593	0.000152057944536319	paternal	FALSE	FALSE	NA	NA
824	Hippocampus	Mouse 3	Slide-seq	Id2	Astrocyte	3.77153897048848	0.308437831898077	0.0817803645439009	0.000162243812794736	maternal	FALSE	FALSE	NA	NA
825	Hippocampus	Mouse 3	Slide-seq	Ap1b1	Astrocyte	3.7693218349422	-0.574574442803607	0.152434434618242	0.000163691706655474	paternal	FALSE	FALSE	NA	NA
826	Hippocampus	Mouse 3	Slide-seq	U2af1	Astrocyte	3.7613227366837	0.483656917995253	0.128586923232673	0.000169017181701177	maternal	FALSE	FALSE	NA	NA
827	Hippocampus	Mouse 3	Slide-seq	Ndufa6	Astrocyte	3.76065949319403	0.214189051266829	0.0569551834337738	0.000169465982556997	maternal	FALSE	FALSE	NA	NA
828	Hippocampus	Mouse 3	Slide-seq	Ttc33	Astrocyte	3.73502581870061	-0.779517938146643	0.208704832572706	0.000187695929682049	paternal	FALSE	FALSE	NA	NA
829	Hippocampus	Mouse 3	Slide-seq	Aplp2	Astrocyte	3.72301565268747	-0.735271091607622	0.197493419367406	0.000196857312451611	paternal	FALSE	FALSE	NA	NA
830	Hippocampus	Mouse 3	Slide-seq	Mzt1	Astrocyte	3.72292062630088	-1.22154501151129	0.328114707276213	0.000196931446332062	paternal	FALSE	FALSE	NA	NA
831	Hippocampus	Mouse 3	Slide-seq	Dcun1d1	Astrocyte	3.7081343594726	1.14307622054648	0.308261813012909	0.000208791870192343	maternal	FALSE	FALSE	NA	NA
832	Hippocampus	Mouse 3	Slide-seq	Ccnh	Astrocyte	3.7062369922931	-0.702057067310852	0.189425843185619	0.000210361469314093	paternal	FALSE	FALSE	NA	NA
833	Hippocampus	Mouse 3	Slide-seq	2610001J05Rik	Astrocyte	3.68537228017519	-0.50946873405745	0.138240778766923	0.00022836858316532	paternal	FALSE	FALSE	NA	NA
834	Hippocampus	Mouse 3	Slide-seq	Metrn	Astrocyte	3.67830224094635	-1.12304165538265	0.305315219309907	0.000234791634551624	paternal	FALSE	FALSE	NA	NA
835	Hippocampus	Mouse 3	Slide-seq	Rpl35a	Astrocyte	3.66073245398724	-0.2157443664359	0.0589347539454606	0.000251495267676043	paternal	FALSE	FALSE	NA	NA
836	Hippocampus	Mouse 3	Slide-seq	Lysmd4	Astrocyte	3.6583554898933	-0.972506873402005	0.265831703914146	0.000253838801297638	paternal	FALSE	FALSE	NA	NA
837	Hippocampus	Mouse 3	Slide-seq	Ube2m	Astrocyte	3.65532547781948	3.56721101017562	0.975894221136112	0.000256855895252153	maternal	FALSE	FALSE	NA	NA
838	Hippocampus	Mouse 3	Slide-seq	Psmb1	Astrocyte	3.64849257735466	0.189514698721311	0.0519432874545463	0.000263783522741077	maternal	FALSE	FALSE	NA	NA
839	Hippocampus	Mouse 3	Slide-seq	Nudt19	Astrocyte	3.64085790575284	-0.372830997267926	0.102401963196318	0.000271731082050529	paternal	FALSE	FALSE	NA	NA
840	Hippocampus	Mouse 3	Slide-seq	Psph	Astrocyte	3.62559272182614	-0.474520651144172	0.130880848333446	0.000288299427341518	paternal	FALSE	FALSE	NA	NA
841	Hippocampus	Mouse 3	Slide-seq	Tbca	Astrocyte	3.62288746138159	-0.417089802139864	0.115126347860887	0.000291332595579283	paternal	FALSE	FALSE	NA	NA
842	Hippocampus	Mouse 3	Slide-seq	Rgcc	Astrocyte	3.62046843126124	0.317728630629976	0.0877589838614588	0.000294070130879989	maternal	FALSE	FALSE	NA	NA
843	Hippocampus	Mouse 3	Slide-seq	Fxyd1	Astrocyte	3.61594923206184	0.357304111393488	0.098813365028842	0.000299249024521863	maternal	FALSE	FALSE	NA	NA
844	Hippocampus	Mouse 3	Slide-seq	Fbxo3	Astrocyte	3.61288090063112	0.763492222142664	0.211325045896003	0.00030281381196478	maternal	FALSE	FALSE	NA	NA
845	Hippocampus	Mouse 3	Slide-seq	Ncan	Astrocyte	3.60292412275731	0.462419155768069	0.128345516034398	0.000314657402166956	maternal	FALSE	FALSE	NA	NA
846	Hippocampus	Mouse 3	Slide-seq	Matr3	Astrocyte	3.59475076264624	-3.56566759369943	0.991909545093077	0.000324702269816286	paternal	FALSE	FALSE	NA	NA
847	Hippocampus	Mouse 3	Slide-seq	Igfbp5	Astrocyte	3.59253677419892	-0.657057010612806	0.182894999247243	0.000327474422633851	paternal	FALSE	FALSE	NA	NA
848	Hippocampus	Mouse 3	Slide-seq	Dynlt3	Astrocyte	3.5895995861886	3.64022690365818	1.01410388993368	0.000331186291656962	maternal	TRUE	FALSE	NA	NA
849	Hippocampus	Mouse 3	Slide-seq	Emc8	Astrocyte	3.5839744245854	0.538932240114204	0.150372791841713	0.000338405236045762	maternal	FALSE	FALSE	NA	NA
850	Hippocampus	Mouse 3	Slide-seq	Aldh5a1	Astrocyte	3.55287414989248	0.454458342739901	0.127912873793645	0.000381046714066724	maternal	FALSE	FALSE	NA	NA
851	Hippocampus	Mouse 3	Slide-seq	Psmb2	Astrocyte	3.54178614339824	-0.504778833179367	0.142520980302624	0.000397427543389804	paternal	FALSE	FALSE	NA	NA
852	Hippocampus	Mouse 3	Slide-seq	Ctnnd2	Astrocyte	3.53911265224938	-0.544459394930857	0.15384065115441	0.000401474485482096	paternal	FALSE	FALSE	NA	NA
853	Hippocampus	Mouse 3	Slide-seq	Myl6	Astrocyte	3.51347972186598	-1.0653010125289	0.303203973513509	0.000442278171204872	paternal	FALSE	FALSE	NA	NA
854	Hippocampus	Mouse 3	Slide-seq	Clmn	Astrocyte	3.50412976078233	-0.327418129203526	0.0934377867132487	0.000458102079100233	paternal	FALSE	FALSE	NA	NA
855	Hippocampus	Mouse 3	Slide-seq	Adipor1	Astrocyte	3.50103483715036	0.996920388149937	0.284750205159733	0.00046345525640927	maternal	FALSE	FALSE	NA	NA
856	Hippocampus	Mouse 3	Slide-seq	Eif1b	Astrocyte	3.492163727491	0.258257267810083	0.0739533675861275	0.000479124461976189	maternal	FALSE	FALSE	NA	NA
857	Hippocampus	Mouse 3	Slide-seq	Tmem38a	Astrocyte	3.45876611337924	0.47299070902905	0.136751284569206	0.000542655907633775	maternal	FALSE	FALSE	NA	NA
858	Hippocampus	Mouse 3	Slide-seq	Set	Astrocyte	3.44866849482506	0.438139822571238	0.127046082634122	0.000563357867058827	maternal	FALSE	FALSE	NA	NA
859	Hippocampus	Mouse 3	Slide-seq	Ndufb8	Astrocyte	3.44714959118146	0.205996161602218	0.059758405068698	0.00056653479723163	maternal	FALSE	FALSE	NA	NA
860	Hippocampus	Mouse 3	Slide-seq	B2m	Astrocyte	3.44623692641647	0.345058910061701	0.100126287724653	0.000568451737775444	maternal	FALSE	FALSE	NA	NA
861	Hippocampus	Mouse 3	Slide-seq	Trappc2l	Astrocyte	3.44226117760649	0.461933425398069	0.134194763721928	0.000576872989051078	maternal	FALSE	FALSE	NA	NA
862	Hippocampus	Mouse 3	Slide-seq	Azin1	Astrocyte	3.43710786360907	-1.77204636068473	0.515563209245352	0.000587961406753046	paternal	FALSE	FALSE	NA	NA
863	Hippocampus	Mouse 3	Slide-seq	Ola1	Astrocyte	3.42428669931136	-1.22761645680432	0.358502825435497	0.00061641552877743	paternal	FALSE	FALSE	NA	NA
864	Hippocampus	Mouse 3	Slide-seq	Ndufa10	Astrocyte	3.4190083960155	-0.297303088633652	0.0869559399093983	0.00062849787124646	paternal	FALSE	FALSE	NA	NA
865	Hippocampus	Mouse 3	Slide-seq	Fuca2	Astrocyte	3.40052222558543	0.783102891802976	0.230289008526671	0.000672572680553896	maternal	FALSE	FALSE	NA	NA
866	Hippocampus	Mouse 3	Slide-seq	Mrps33	Astrocyte	3.36763113186059	-0.300167664145629	0.0891331777123072	0.000758169610589467	paternal	FALSE	FALSE	NA	NA
867	Hippocampus	Mouse 3	Slide-seq	Eef1d	Astrocyte	3.34670201994984	-0.446917056674634	0.133539542513956	0.000817790664170266	paternal	FALSE	FALSE	NA	NA
868	Hippocampus	Mouse 3	Slide-seq	Ndufb6	Astrocyte	3.34102346426043	0.466390427020866	0.139595076781092	0.000834701684623044	maternal	FALSE	FALSE	NA	NA
869	Hippocampus	Mouse 3	Slide-seq	Psma2	Astrocyte	3.3390367825994	-0.712063872189615	0.213254276173406	0.000840694316677297	paternal	FALSE	FALSE	NA	NA
870	Hippocampus	Mouse 3	Slide-seq	Eif4g1	Astrocyte	3.33259150885597	0.504669519275977	0.151434557141155	0.000860411698209502	maternal	FALSE	FALSE	NA	NA
871	Hippocampus	Mouse 3	Slide-seq	Rpn2	Astrocyte	3.30975324390911	0.52167778707098	0.157618332433397	0.000933782520056421	maternal	FALSE	FALSE	NA	NA
872	Hippocampus	Mouse 3	Slide-seq	Tmbim6	Astrocyte	3.3092876138712	-0.840105150709333	0.253862839599662	0.000935336994346558	paternal	FALSE	FALSE	NA	NA
873	Hippocampus	Mouse 3	Slide-seq	Cpt1c	Astrocyte	3.3092567902782	0.812106245654839	0.245404420726917	0.000935439981378462	maternal	FALSE	FALSE	NA	NA
874	Hippocampus	Mouse 3	Slide-seq	Uba5	Astrocyte	3.3078352475192	-0.613178519871074	0.185371541805458	0.000940201035586926	paternal	FALSE	FALSE	NA	NA
875	Hippocampus	Mouse 3	Slide-seq	Mpv17	Astrocyte	3.29803414078024	-0.540497585164461	0.163884775624728	0.000973642952273091	paternal	FALSE	FALSE	NA	NA
876	Hippocampus	Mouse 3	Slide-seq	Akap5	CA1	43.9536727988167	-2.71601743949339	0.0617927300848112	0	paternal	FALSE	TRUE	NA	NA
877	Hippocampus	Mouse 3	Slide-seq	Meg3	CA1	22.4915053635463	3.70763104136806	0.164845837636875	5.02651790687935e-112	maternal	FALSE	TRUE	NA	NA
878	Hippocampus	Mouse 3	Slide-seq	Ywhaz	CA1	18.4555133894092	1.39168479231156	0.075407536108434	4.70869418696687e-76	maternal	FALSE	FALSE	NA	NA
879	Hippocampus	Mouse 3	Slide-seq	Gapdh	CA1	18.3169009373966	-1.17512346892946	0.0641551468201845	6.06708225552038e-75	paternal	FALSE	FALSE	NA	NA
880	Hippocampus	Mouse 3	Slide-seq	Pdhb	CA1	15.7205582251938	-2.050970840243	0.130464250115247	1.093559302678e-55	paternal	FALSE	FALSE	NA	NA
881	Hippocampus	Mouse 3	Slide-seq	Ndufs5	CA1	14.6389494116017	-1.97760687153487	0.135092130994563	1.58498393678971e-48	paternal	FALSE	FALSE	NA	NA
882	Hippocampus	Mouse 3	Slide-seq	Rasgrf1	CA1	13.5955569797154	-1.37759521054388	0.101326868226087	4.25508992432516e-42	paternal	FALSE	TRUE	Imprinted	Paternal
883	Hippocampus	Mouse 3	Slide-seq	Psma7	CA1	13.0943878020277	-2.00297915900056	0.152964704366735	3.54521255078682e-39	paternal	FALSE	FALSE	NA	NA
884	Hippocampus	Mouse 3	Slide-seq	Rpl37	CA1	12.9967909182183	2.0415575602752	0.157081665245029	1.27585647829553e-38	maternal	FALSE	FALSE	NA	NA
885	Hippocampus	Mouse 3	Slide-seq	Calm2	CA1	12.7580035904327	1.79631615307325	0.140799157198883	2.81318792500459e-37	maternal	FALSE	FALSE	NA	NA
886	Hippocampus	Mouse 3	Slide-seq	Syp	CA1	12.688855467746	3.00136711417849	0.236535684546782	6.81747494905343e-37	maternal	TRUE	FALSE	NA	NA
887	Hippocampus	Mouse 3	Slide-seq	Ndufb11	CA1	12.6866160618875	4.07232205761963	0.320993560280703	7.01518106919314e-37	maternal	TRUE	FALSE	NA	NA
888	Hippocampus	Mouse 3	Slide-seq	Scoc	CA1	12.5062956309336	1.89459111516696	0.151490990703977	6.89661129833625e-36	maternal	FALSE	FALSE	NA	NA
889	Hippocampus	Mouse 3	Slide-seq	Rpl9	CA1	12.084834993852	4.36584562885865	0.36126646587063	1.27024918611128e-33	maternal	FALSE	FALSE	NA	NA
890	Hippocampus	Mouse 3	Slide-seq	Cnksr2	CA1	11.9630368781553	3.63656823989147	0.303983702209588	5.54945670707271e-33	maternal	TRUE	FALSE	NA	NA
891	Hippocampus	Mouse 3	Slide-seq	Dnaja1	CA1	11.9481738470525	-2.6070067747361	0.218192906138474	6.63675365137737e-33	paternal	FALSE	FALSE	NA	NA
892	Hippocampus	Mouse 3	Slide-seq	Epha4	CA1	11.9428591862204	1.40111564003578	0.117318275145735	7.07486374914038e-33	maternal	FALSE	FALSE	NA	NA
893	Hippocampus	Mouse 3	Slide-seq	Snrpn	CA1	11.4926603703738	-5.7557686075485	0.500821256528725	1.43619716769856e-30	paternal	FALSE	FALSE	Imprinted	Paternal
894	Hippocampus	Mouse 3	Slide-seq	Arhgef9	CA1	10.6561045427051	4.37805911691648	0.410849865386652	1.63294574256908e-26	maternal	TRUE	FALSE	NA	NA
895	Hippocampus	Mouse 3	Slide-seq	Nell2	CA1	10.5832900622871	1.93805777463981	0.183124317979903	3.56225358269559e-26	maternal	FALSE	FALSE	NA	NA
896	Hippocampus	Mouse 3	Slide-seq	Rps19	CA1	10.3691493078506	-1.73087123114094	0.166925094793501	3.42560666866786e-25	paternal	FALSE	FALSE	NA	NA
897	Hippocampus	Mouse 3	Slide-seq	Morf4l1	CA1	10.1533673010281	-1.27598914963316	0.125671524707273	3.20123353344827e-24	paternal	FALSE	FALSE	NA	NA
898	Hippocampus	Mouse 3	Slide-seq	Gprasp1	CA1	10.0766691200227	3.24885970638215	0.322414050484854	7.00609784099396e-24	maternal	TRUE	FALSE	NA	NA
899	Hippocampus	Mouse 3	Slide-seq	Sod1	CA1	9.48489491854294	-1.16394565693105	0.122715714504705	2.42627411525342e-21	paternal	FALSE	FALSE	NA	NA
900	Hippocampus	Mouse 3	Slide-seq	Trappc2	CA1	9.33999786548454	2.5243823052031	0.270276539840745	9.63360602706657e-21	maternal	TRUE	FALSE	NA	NA
901	Hippocampus	Mouse 3	Slide-seq	Rpl29	CA1	9.10100323278388	-2.85988999141903	0.314238982040689	8.95012186695799e-20	paternal	FALSE	FALSE	NA	NA
902	Hippocampus	Mouse 3	Slide-seq	Pgrmc1	CA1	9.07105921857443	2.94412747722503	0.324562700593605	1.17865566597565e-19	maternal	TRUE	FALSE	NA	NA
903	Hippocampus	Mouse 3	Slide-seq	Rpl5	CA1	8.96619476106726	0.995832172626318	0.111065195343558	3.06935005852498e-19	maternal	FALSE	FALSE	NA	NA
904	Hippocampus	Mouse 3	Slide-seq	Chgb	CA1	8.93792726803863	-0.663310858014986	0.074213051653143	3.96537930764739e-19	paternal	FALSE	FALSE	NA	NA
905	Hippocampus	Mouse 3	Slide-seq	Rpl28	CA1	8.45434740194028	-1.79580058432846	0.212411496588882	2.80652567032984e-17	paternal	FALSE	FALSE	NA	NA
906	Hippocampus	Mouse 3	Slide-seq	Chst1	CA1	8.45203285700542	1.43626090245925	0.169930823360301	2.8627400375266e-17	maternal	FALSE	TRUE	NA	NA
907	Hippocampus	Mouse 3	Slide-seq	Hspa8	CA1	8.25758559866287	1.11907001220327	0.135520243639312	1.48648596678046e-16	maternal	FALSE	FALSE	NA	NA
908	Hippocampus	Mouse 3	Slide-seq	Pak3	CA1	8.12977044403312	2.95020600248044	0.362889213513495	4.30104153351084e-16	maternal	TRUE	FALSE	NA	NA
909	Hippocampus	Mouse 3	Slide-seq	Rps8	CA1	8.1032463219359	-0.746908961249005	0.0921740413131814	5.35117397786148e-16	paternal	FALSE	FALSE	NA	NA
910	Hippocampus	Mouse 3	Slide-seq	Dlgap1	CA1	7.94939484997942	-0.47024947160195	0.0591553798089634	1.87424786487376e-15	paternal	FALSE	FALSE	NA	NA
911	Hippocampus	Mouse 3	Slide-seq	Mcts1	CA1	7.93759572013738	3.59897453248332	0.453408646569496	2.06137950998306e-15	maternal	TRUE	FALSE	NA	NA
912	Hippocampus	Mouse 3	Slide-seq	Fau	CA1	7.92962098956131	0.766664935844674	0.0966836796933832	2.19815711339243e-15	maternal	FALSE	FALSE	NA	NA
913	Hippocampus	Mouse 3	Slide-seq	Fgf13	CA1	7.86476856048582	3.56746376954827	0.453600604024373	3.69780463237979e-15	maternal	TRUE	FALSE	NA	NA
914	Hippocampus	Mouse 3	Slide-seq	Cdkl5	CA1	7.85815822477079	2.35516652647854	0.299709735934623	3.89822697376008e-15	maternal	TRUE	FALSE	NA	NA
915	Hippocampus	Mouse 3	Slide-seq	Cnot3	CA1	7.83181372933866	-5.54906437142463	0.708528645240546	4.80881633204122e-15	paternal	FALSE	FALSE	NA	NA
916	Hippocampus	Mouse 3	Slide-seq	Ywhab	CA1	7.74788766583067	-0.631374542917403	0.0814898937812248	9.34337376415297e-15	paternal	FALSE	FALSE	NA	NA
917	Hippocampus	Mouse 3	Slide-seq	Wfs1	CA1	7.73464163775616	0.385116474610112	0.0497911206034666	1.03694777141383e-14	maternal	FALSE	FALSE	NA	NA
918	Hippocampus	Mouse 3	Slide-seq	Tma7	CA1	7.6792191875132	1.0200530562559	0.132832913262139	1.60061166775154e-14	maternal	FALSE	FALSE	NA	NA
919	Hippocampus	Mouse 3	Slide-seq	Slc24a2	CA1	7.5845852056753	0.754044545542725	0.0994180334316105	3.33552415149554e-14	maternal	FALSE	FALSE	NA	NA
920	Hippocampus	Mouse 3	Slide-seq	Peg3	CA1	7.55028484229478	-5.35203328610689	0.708851837764604	4.34307326226313e-14	paternal	FALSE	TRUE	Imprinted	Paternal
921	Hippocampus	Mouse 3	Slide-seq	Rpl36	CA1	7.47825812390783	1.44204326027579	0.19283143699809	7.53141608833314e-14	maternal	FALSE	FALSE	NA	NA
922	Hippocampus	Mouse 3	Slide-seq	Atrx	CA1	7.45450571764663	4.33283869269758	0.581237557097944	9.02053648114751e-14	maternal	TRUE	FALSE	NA	NA
923	Hippocampus	Mouse 3	Slide-seq	Polr2l	CA1	7.44580868822024	1.24411610039708	0.167089452938182	9.63523508208256e-14	maternal	FALSE	FALSE	NA	NA
924	Hippocampus	Mouse 3	Slide-seq	Psmb3	CA1	7.38878261967875	-1.29114412162401	0.174743822911405	1.48179188837688e-13	paternal	FALSE	FALSE	NA	NA
925	Hippocampus	Mouse 3	Slide-seq	Serinc1	CA1	7.37825064097868	0.398254823661434	0.0539768629503494	1.60382830377253e-13	maternal	FALSE	FALSE	NA	NA
926	Hippocampus	Mouse 3	Slide-seq	Uba1	CA1	7.31976636585306	5.19060559564854	0.709121758293117	2.48403048948316e-13	maternal	TRUE	FALSE	NA	NA
927	Hippocampus	Mouse 3	Slide-seq	Cfl1	CA1	7.17409801732135	-0.753425008736555	0.105020172141148	7.2785451025132e-13	paternal	FALSE	FALSE	NA	NA
928	Hippocampus	Mouse 3	Slide-seq	Creg2	CA1	7.09498245179516	0.855328878391995	0.120554051289525	1.29367899723911e-12	maternal	FALSE	FALSE	NA	NA
929	Hippocampus	Mouse 3	Slide-seq	Hnrnpc	CA1	7.0626558781197	-1.42882241928306	0.202306673854746	1.63349907365987e-12	paternal	FALSE	FALSE	NA	NA
930	Hippocampus	Mouse 3	Slide-seq	Cck	CA1	7.04703389198714	-0.360810046820976	0.0512002712561432	1.8277181444114e-12	paternal	FALSE	FALSE	NA	NA
931	Hippocampus	Mouse 3	Slide-seq	Glrx2	CA1	6.94101721421506	-3.17149424682685	0.456920671559738	3.892865678327e-12	paternal	FALSE	FALSE	NA	NA
932	Hippocampus	Mouse 3	Slide-seq	Rab24	CA1	6.88889970544661	-1.76314228719675	0.255939607569369	5.6225560219248e-12	paternal	FALSE	FALSE	NA	NA
933	Hippocampus	Mouse 3	Slide-seq	Churc1	CA1	6.79119845762707	-2.85484144991754	0.420373733403611	1.11205821091361e-11	paternal	FALSE	FALSE	NA	NA
934	Hippocampus	Mouse 3	Slide-seq	Matr3	CA1	6.75940290247448	-1.82624724255754	0.270178781899358	1.38561582149702e-11	paternal	FALSE	FALSE	NA	NA
935	Hippocampus	Mouse 3	Slide-seq	Usp34	CA1	6.70570443943118	1.54882266102679	0.230970910665154	2.00437053561141e-11	maternal	FALSE	FALSE	NA	NA
936	Hippocampus	Mouse 3	Slide-seq	Ube2k	CA1	6.69562379334952	-1.15832398991462	0.172997173327619	2.14753557584621e-11	paternal	FALSE	FALSE	NA	NA
937	Hippocampus	Mouse 3	Slide-seq	Ptp4a2	CA1	6.66569316014251	-1.43442267125102	0.215194824722528	2.63419099534378e-11	paternal	FALSE	FALSE	NA	NA
938	Hippocampus	Mouse 3	Slide-seq	Arpc2	CA1	6.6395787331246	2.44848199469515	0.368770684573671	3.14580932504372e-11	maternal	FALSE	FALSE	NA	NA
939	Hippocampus	Mouse 3	Slide-seq	Rpl17	CA1	6.61546800205449	-3.36679774120744	0.508928127255978	3.70378097202618e-11	paternal	FALSE	FALSE	NA	NA
940	Hippocampus	Mouse 3	Slide-seq	Tmem234	CA1	6.60596487190301	-1.6776829864901	0.253964866453612	3.9493653716538e-11	paternal	FALSE	FALSE	NA	NA
941	Hippocampus	Mouse 3	Slide-seq	Glo1	CA1	6.58614703775391	0.88882470480657	0.134953668618624	4.51386817286181e-11	maternal	FALSE	FALSE	NA	NA
942	Hippocampus	Mouse 3	Slide-seq	Mgst3	CA1	6.5551973007795	1.12381525523841	0.171438814679884	5.5568357622434e-11	maternal	FALSE	FALSE	NA	NA
943	Hippocampus	Mouse 3	Slide-seq	Rpl11	CA1	6.55007382541198	-2.34596544232459	0.358158626124651	5.75086466253937e-11	paternal	FALSE	FALSE	NA	NA
944	Hippocampus	Mouse 3	Slide-seq	Zrsr1	CA1	6.51109783202148	-4.62836662514381	0.710842740279769	7.46035332548686e-11	paternal	FALSE	TRUE	Imprinted	Paternal
945	Hippocampus	Mouse 3	Slide-seq	Eif4a2	CA1	6.44790929412064	-0.440591505146894	0.0683309092993347	1.13403597391437e-10	paternal	FALSE	FALSE	NA	NA
946	Hippocampus	Mouse 3	Slide-seq	Hsp90aa1	CA1	6.4182986113695	0.50814497006094	0.0791712883474761	1.37805749512638e-10	maternal	FALSE	FALSE	NA	NA
947	Hippocampus	Mouse 3	Slide-seq	Rian	CA1	6.41583214312384	2.25015915099309	0.350719766477166	1.4005569931998e-10	maternal	FALSE	TRUE	Imprinted	Maternal
948	Hippocampus	Mouse 3	Slide-seq	Gdi2	CA1	6.41390920738488	-1.57860412296907	0.246121993924001	1.4183469828898e-10	paternal	FALSE	FALSE	NA	NA
949	Hippocampus	Mouse 3	Slide-seq	Pkm	CA1	6.33914377195459	0.430024611035644	0.0678363871376672	2.31045560741593e-10	maternal	FALSE	FALSE	NA	NA
950	Hippocampus	Mouse 3	Slide-seq	Bend6	CA1	6.28749632618257	-2.47719000516632	0.393986712143391	3.22626644184151e-10	paternal	FALSE	FALSE	NA	NA
951	Hippocampus	Mouse 3	Slide-seq	Snap25	CA1	6.13457976704397	0.265618824939826	0.0432986178396076	8.53845939012495e-10	maternal	FALSE	FALSE	NA	NA
952	Hippocampus	Mouse 3	Slide-seq	Tceal6	CA1	6.12742613136892	6.13422850565315	1.00111015198525	8.93120406789816e-10	maternal	TRUE	FALSE	NA	NA
953	Hippocampus	Mouse 3	Slide-seq	Habp4	CA1	6.12078853494374	0.863003718925729	0.140995512914524	9.31134086831888e-10	maternal	FALSE	FALSE	NA	NA
954	Hippocampus	Mouse 3	Slide-seq	Hsp90b1	CA1	6.0986228193258	-1.99905245354563	0.327787520685961	1.06986179552287e-09	paternal	FALSE	FALSE	NA	NA
955	Hippocampus	Mouse 3	Slide-seq	Shank1	CA1	6.07560892458027	1.29959603080814	0.213903832017614	1.23518101993249e-09	maternal	FALSE	FALSE	NA	NA
956	Hippocampus	Mouse 3	Slide-seq	Tceal5	CA1	6.0006715302016	6.00857652532221	1.00131735174652	1.96503143057827e-09	maternal	TRUE	FALSE	NA	NA
957	Hippocampus	Mouse 3	Slide-seq	Itm2c	CA1	5.96714729533761	0.222536461266125	0.0372936095343251	2.41437441893692e-09	maternal	FALSE	FALSE	NA	NA
958	Hippocampus	Mouse 3	Slide-seq	Calm1	CA1	5.9151261238714	-0.236312041274179	0.0399504653536473	3.31621370918102e-09	paternal	FALSE	FALSE	NA	NA
959	Hippocampus	Mouse 3	Slide-seq	Faim2	CA1	5.86931600154808	0.960909139099889	0.163717397196955	4.37596690115417e-09	maternal	FALSE	FALSE	NA	NA
960	Hippocampus	Mouse 3	Slide-seq	Dap3	CA1	5.7527166538074	-1.34890242514594	0.234480942886901	8.78206106556869e-09	paternal	FALSE	FALSE	NA	NA
961	Hippocampus	Mouse 3	Slide-seq	Enah	CA1	5.68823462519368	-0.896579133100071	0.157619928181064	1.28359387387726e-08	paternal	FALSE	FALSE	NA	NA
962	Hippocampus	Mouse 3	Slide-seq	Atp2b1	CA1	5.67584131441237	-0.264252601363933	0.0465574329382553	1.38008670632688e-08	paternal	FALSE	FALSE	NA	NA
963	Hippocampus	Mouse 3	Slide-seq	Eif1ax	CA1	5.66237417617997	3.32811542703936	0.587759714121299	1.49292839909014e-08	maternal	TRUE	FALSE	NA	NA
964	Hippocampus	Mouse 3	Slide-seq	Rpl8	CA1	5.65487668745184	-0.531969177521967	0.094072639762845	1.55958201411018e-08	paternal	FALSE	FALSE	NA	NA
965	Hippocampus	Mouse 3	Slide-seq	Wdr13	CA1	5.64050286860931	4.02466482733734	0.71352943542242	1.69554243912581e-08	maternal	TRUE	FALSE	NA	NA
966	Hippocampus	Mouse 3	Slide-seq	Vma21	CA1	5.59011908990894	3.99024104808801	0.713802511880478	2.26913932756641e-08	maternal	TRUE	FALSE	NA	NA
967	Hippocampus	Mouse 3	Slide-seq	Sh3bgrl	CA1	5.56944470922298	5.5801123030809	1.00191537835725	2.55552467077499e-08	maternal	TRUE	FALSE	NA	NA
968	Hippocampus	Mouse 3	Slide-seq	Gabarapl2	CA1	5.52535019816863	0.428183917792222	0.077494439707033	3.28829044901259e-08	maternal	FALSE	FALSE	NA	NA
969	Hippocampus	Mouse 3	Slide-seq	Mrpl23	CA1	5.4750003354991	3.22456436858488	0.588961492418051	4.37510782161839e-08	maternal	FALSE	FALSE	NA	NA
970	Hippocampus	Mouse 3	Slide-seq	Armcx1	CA1	5.45331074666518	3.89587004452937	0.714404556335209	4.94405604634352e-08	maternal	TRUE	FALSE	NA	NA
971	Hippocampus	Mouse 3	Slide-seq	Rps24	CA1	5.43118812323085	-0.455104790874842	0.0837947021073015	5.5980082103904e-08	paternal	FALSE	FALSE	NA	NA
972	Hippocampus	Mouse 3	Slide-seq	Pisd	CA1	5.33961838122983	0.996145861944224	0.186557501083961	9.31424337283248e-08	maternal	FALSE	FALSE	NA	NA
973	Hippocampus	Mouse 3	Slide-seq	Actr2	CA1	5.31690603482771	-0.34130145438745	0.064191740864292	1.05546538347583e-07	paternal	FALSE	FALSE	NA	NA
974	Hippocampus	Mouse 3	Slide-seq	Ndufa12	CA1	5.27197493006683	-0.450967488279348	0.0855405221499471	1.34963516907192e-07	paternal	FALSE	FALSE	NA	NA
975	Hippocampus	Mouse 3	Slide-seq	Gnl3l	CA1	5.25609915450381	5.2698104878892	1.00260865196457	1.47142978941546e-07	maternal	TRUE	FALSE	NA	NA
976	Hippocampus	Mouse 3	Slide-seq	Elp6	CA1	5.2552932961261	-1.63966038296368	0.312001688692112	1.47788757422554e-07	paternal	FALSE	FALSE	NA	NA
977	Hippocampus	Mouse 3	Slide-seq	Slc25a14	CA1	5.24614908427497	5.25998441669263	1.00263723584584	1.55311241102016e-07	maternal	TRUE	FALSE	NA	NA
978	Hippocampus	Mouse 3	Slide-seq	Ppp3ca	CA1	5.22534812365595	0.131907846633286	0.0252438389771811	1.73827751355767e-07	maternal	FALSE	FALSE	NA	NA
979	Hippocampus	Mouse 3	Slide-seq	Impact	CA1	5.19450192730452	-3.71773905736682	0.71570655077146	2.05268647264908e-07	paternal	FALSE	TRUE	Imprinted	Paternal
980	Hippocampus	Mouse 3	Slide-seq	Kcnq3	CA1	5.15937619183308	0.564136824724066	0.109342060696612	2.47774008413324e-07	maternal	FALSE	FALSE	NA	NA
981	Hippocampus	Mouse 3	Slide-seq	Nr3c2	CA1	5.08260405557574	-0.768510054862234	0.151203998277056	3.72295238093458e-07	paternal	FALSE	FALSE	NA	NA
982	Hippocampus	Mouse 3	Slide-seq	Pja1	CA1	5.07887663886316	5.09473587774536	1.00312258792837	3.79673128577767e-07	maternal	TRUE	FALSE	NA	NA
983	Hippocampus	Mouse 3	Slide-seq	Ndrg4	CA1	5.04684731918321	-0.675267651116651	0.133799896927719	4.491600017223e-07	paternal	FALSE	FALSE	NA	NA
984	Hippocampus	Mouse 3	Slide-seq	Tubb2a	CA1	4.98649788779542	0.402939616681354	0.0808061340339799	6.14835783442317e-07	maternal	FALSE	FALSE	NA	NA
985	Hippocampus	Mouse 3	Slide-seq	Snx12	CA1	4.97753183959536	3.56949541846779	0.717121564160194	6.44001909312928e-07	maternal	TRUE	FALSE	NA	NA
986	Hippocampus	Mouse 3	Slide-seq	Gsta4	CA1	4.96652254832655	-0.787057496914263	0.158472550815149	6.81641309000664e-07	paternal	FALSE	FALSE	NA	NA
987	Hippocampus	Mouse 3	Slide-seq	Irak1	CA1	4.960675162147	2.940160752573	0.592693666984735	7.02485823850371e-07	maternal	TRUE	FALSE	NA	NA
988	Hippocampus	Mouse 3	Slide-seq	Sort1	CA1	4.93614469605384	-0.85152892516046	0.172508906767098	7.9681999017315e-07	paternal	FALSE	FALSE	NA	NA
989	Hippocampus	Mouse 3	Slide-seq	Reps2	CA1	4.92922573446844	4.94695247048716	1.00359625161712	8.25561422740101e-07	maternal	TRUE	FALSE	NA	NA
990	Hippocampus	Mouse 3	Slide-seq	Rab33b	CA1	4.9278881800114	-1.37988279612754	0.280015038028795	8.31231637625139e-07	paternal	FALSE	FALSE	NA	NA
991	Hippocampus	Mouse 3	Slide-seq	Arl16	CA1	4.91759718302881	1.01209827895556	0.205811546022604	8.76129644520648e-07	maternal	FALSE	FALSE	NA	NA
992	Hippocampus	Mouse 3	Slide-seq	Nsg1	CA1	4.87958844297277	-0.816357632918146	0.167300509552974	1.06307443274343e-06	paternal	FALSE	FALSE	NA	NA
993	Hippocampus	Mouse 3	Slide-seq	Slc24a3	CA1	4.8422557405603	1.09895901196256	0.226951873433145	1.28373392333699e-06	maternal	FALSE	FALSE	NA	NA
994	Hippocampus	Mouse 3	Slide-seq	Praf2	CA1	4.82172287789	2.8638016576937	0.593937422415057	1.42323580140987e-06	maternal	TRUE	FALSE	NA	NA
995	Hippocampus	Mouse 3	Slide-seq	Crym	CA1	4.81791008180558	-0.526073963136347	0.109191320345106	1.45069716404442e-06	paternal	FALSE	FALSE	NA	NA
996	Hippocampus	Mouse 3	Slide-seq	Ndufa10	CA1	4.75935404385229	-0.480535892276968	0.100966620228155	1.94213507499651e-06	paternal	FALSE	FALSE	NA	NA
997	Hippocampus	Mouse 3	Slide-seq	Ogt	CA1	4.7474326188252	3.4121150442151	0.718728482987814	2.0601498939454e-06	maternal	TRUE	FALSE	NA	NA
998	Hippocampus	Mouse 3	Slide-seq	Gria3	CA1	4.73899246174669	3.40663269422325	0.718851680335369	2.1478349365329e-06	maternal	TRUE	FALSE	NA	NA
999	Hippocampus	Mouse 3	Slide-seq	Rpl4	CA1	4.72208424464058	0.251671280296473	0.0532966519142712	2.33439943407978e-06	maternal	FALSE	FALSE	NA	NA
1000	Hippocampus	Mouse 3	Slide-seq	Nrip3	CA1	4.68720995041723	0.929305947845584	0.198264203582957	2.76954809448827e-06	maternal	FALSE	FALSE	NA	NA
1001	Hippocampus	Mouse 3	Slide-seq	Lsm7	CA1	4.66469342648309	0.715542690493108	0.153395437828931	3.09077484227125e-06	maternal	FALSE	FALSE	NA	NA
1002	Hippocampus	Mouse 3	Slide-seq	Cycs	CA1	4.65189753983403	1.29772026347713	0.278965788125124	3.28894494745151e-06	maternal	FALSE	FALSE	NA	NA
1003	Hippocampus	Mouse 3	Slide-seq	Uchl1	CA1	4.63697651049557	0.25415346584769	0.0548101689263309	3.53542571402065e-06	maternal	FALSE	FALSE	NA	NA
1004	Hippocampus	Mouse 3	Slide-seq	Hnrnpa3	CA1	4.62765027699257	0.781967150930077	0.168977149119891	3.69837856384897e-06	maternal	FALSE	FALSE	NA	NA
1005	Hippocampus	Mouse 3	Slide-seq	Eif4a3	CA1	4.62697617660812	-2.06627101877859	0.446570490080479	3.71043175561267e-06	paternal	FALSE	FALSE	NA	NA
1006	Hippocampus	Mouse 3	Slide-seq	Vdac1	CA1	4.62689283033322	-1.13482674637727	0.245267566808014	3.71192463450544e-06	paternal	FALSE	FALSE	NA	NA
1007	Hippocampus	Mouse 3	Slide-seq	Cbr1	CA1	4.57638393933414	-0.610717766023038	0.13344985344737	4.73081969079604e-06	paternal	FALSE	FALSE	NA	NA
1008	Hippocampus	Mouse 3	Slide-seq	Ccng1	CA1	4.57021383436537	0.713093450397911	0.15603065332214	4.87226813401287e-06	maternal	FALSE	FALSE	NA	NA
1009	Hippocampus	Mouse 3	Slide-seq	Rab39b	CA1	4.54695292239894	4.57108447591396	1.0053071922949	5.44281667201459e-06	maternal	TRUE	FALSE	NA	NA
1010	Hippocampus	Mouse 3	Slide-seq	Nsa2	CA1	4.514589659232	0.674204725351154	0.149339093082902	6.3439479144985e-06	maternal	FALSE	FALSE	NA	NA
1011	Hippocampus	Mouse 3	Slide-seq	AI593442	CA1	4.49413044572706	0.524449229687718	0.116696485787669	6.98547998367954e-06	maternal	FALSE	FALSE	NA	NA
1012	Hippocampus	Mouse 3	Slide-seq	R3hdm4	CA1	4.47491082359458	0.428037996365038	0.0956528550486746	7.64432110075848e-06	maternal	FALSE	FALSE	NA	NA
1013	Hippocampus	Mouse 3	Slide-seq	Ptov1	CA1	4.4651058240517	0.490590284703277	0.10987203977578	8.00291854795567e-06	maternal	FALSE	FALSE	NA	NA
1014	Hippocampus	Mouse 3	Slide-seq	Tbcb	CA1	4.41479430761384	-0.76454127676216	0.173177100333671	1.0110607905659e-05	paternal	FALSE	FALSE	NA	NA
1015	Hippocampus	Mouse 3	Slide-seq	Scn3b	CA1	4.41109314960797	0.331044433328844	0.0750481620090623	1.02850057793227e-05	maternal	FALSE	FALSE	NA	NA
1016	Hippocampus	Mouse 3	Slide-seq	Eno1	CA1	4.34893411100896	2.06708668726991	0.475308807746075	1.36800802219014e-05	maternal	FALSE	FALSE	NA	NA
1017	Hippocampus	Mouse 3	Slide-seq	Syt13	CA1	4.32414561053817	-0.755958887900027	0.174822717823774	1.53124137736093e-05	paternal	FALSE	TRUE	NA	NA
1018	Hippocampus	Mouse 3	Slide-seq	Ubb	CA1	4.32118450804455	0.254678077804843	0.0589370986891952	1.55193831251516e-05	maternal	FALSE	FALSE	NA	NA
1019	Hippocampus	Mouse 3	Slide-seq	1500011B03Rik	CA1	4.3164109734217	-0.561381301287914	0.130057426121984	1.58586598404438e-05	paternal	FALSE	FALSE	NA	NA
1020	Hippocampus	Mouse 3	Slide-seq	Mapre3	CA1	4.26896279688605	-0.965624733002721	0.226196567865872	1.96384016876365e-05	paternal	FALSE	FALSE	NA	NA
1021	Hippocampus	Mouse 3	Slide-seq	Dnajb6	CA1	4.25921876190083	-0.403849323642582	0.0948176992586194	2.05142626796667e-05	paternal	FALSE	FALSE	NA	NA
1022	Hippocampus	Mouse 3	Slide-seq	Gsk3a	CA1	4.25861779761573	2.55360499229345	0.599632348721957	2.05694816872559e-05	maternal	FALSE	FALSE	NA	NA
1023	Hippocampus	Mouse 3	Slide-seq	Cab39	CA1	4.25854074726282	0.607046099033325	0.142547913724555	2.05765716094235e-05	maternal	FALSE	FALSE	NA	NA
1024	Hippocampus	Mouse 3	Slide-seq	Ankfy1	CA1	4.25706196490262	-1.30493729337949	0.306534719047564	2.07130960419765e-05	paternal	FALSE	FALSE	NA	NA
1025	Hippocampus	Mouse 3	Slide-seq	Gabrb1	CA1	4.2213621137568	-0.641864335176957	0.152051474827335	2.42830477865404e-05	paternal	FALSE	FALSE	NA	NA
1026	Hippocampus	Mouse 3	Slide-seq	Atp5j2	CA1	4.21196307714244	-0.261232655510482	0.0620215920049594	2.53160932147618e-05	paternal	FALSE	FALSE	NA	NA
1027	Hippocampus	Mouse 3	Slide-seq	Kcnj9	CA1	4.19086354478879	-0.802195513639499	0.191415326475376	2.77894759887753e-05	paternal	FALSE	FALSE	NA	NA
1028	Hippocampus	Mouse 3	Slide-seq	Psmd8	CA1	4.12330818979808	-0.85970931091869	0.208499891675764	3.73469469967813e-05	paternal	FALSE	FALSE	NA	NA
1029	Hippocampus	Mouse 3	Slide-seq	Camk4	CA1	4.11883035480111	0.600201440649865	0.145721330802139	3.80800353675774e-05	maternal	FALSE	FALSE	NA	NA
1030	Hippocampus	Mouse 3	Slide-seq	App	CA1	4.10890263556771	0.27444107277618	0.0667918169684888	3.97543624055188e-05	maternal	FALSE	FALSE	NA	NA
1031	Hippocampus	Mouse 3	Slide-seq	Atrn	CA1	4.09002225425491	-1.29215886598032	0.315929544059588	4.31331801139579e-05	paternal	FALSE	FALSE	NA	NA
1032	Hippocampus	Mouse 3	Slide-seq	Mboat7	CA1	4.07483194398209	0.907872812162266	0.222800062589834	4.60475882952172e-05	maternal	FALSE	FALSE	NA	NA
1033	Hippocampus	Mouse 3	Slide-seq	Cfap36	CA1	4.06818500922492	0.507404850333723	0.124725116773977	4.73807559080297e-05	maternal	FALSE	FALSE	NA	NA
1034	Hippocampus	Mouse 3	Slide-seq	Itpr1	CA1	4.05775647541424	-0.475910481950963	0.117284140838536	4.95463922823022e-05	paternal	FALSE	FALSE	NA	NA
1035	Hippocampus	Mouse 3	Slide-seq	Scg5	CA1	4.02284780068857	0.985232226829854	0.244909147858196	5.74986550968328e-05	maternal	FALSE	FALSE	NA	NA
1036	Hippocampus	Mouse 3	Slide-seq	Nrgn	CA1	4.01833697572653	0.267997660266934	0.0666936749918737	5.86103382963007e-05	maternal	FALSE	FALSE	NA	NA
1037	Hippocampus	Mouse 3	Slide-seq	Luc7l	CA1	4.01391233174016	1.28464032516576	0.320046931520506	5.97205352891998e-05	maternal	FALSE	FALSE	NA	NA
1038	Hippocampus	Mouse 3	Slide-seq	Rnf14	CA1	4.00976460364604	1.23141328330691	0.307103634509416	6.07793091868293e-05	maternal	FALSE	FALSE	NA	NA
1039	Hippocampus	Mouse 3	Slide-seq	Eapp	CA1	4.00969126220494	0.892590419179108	0.222608266026016	6.07981897066596e-05	maternal	FALSE	FALSE	NA	NA
1040	Hippocampus	Mouse 3	Slide-seq	Napa	CA1	3.97883344758666	-0.43467038907777	0.109245685903595	6.92542322817274e-05	paternal	FALSE	FALSE	NA	NA
1041	Hippocampus	Mouse 3	Slide-seq	Ube2m	CA1	3.97001779515293	1.90669745506433	0.480274284259444	7.18672640777696e-05	maternal	FALSE	FALSE	NA	NA
1042	Hippocampus	Mouse 3	Slide-seq	Impad1	CA1	3.96396910606945	-0.718576546278059	0.181277029928868	7.37137963663454e-05	paternal	FALSE	FALSE	NA	NA
1043	Hippocampus	Mouse 3	Slide-seq	Ndufa3	CA1	3.93708046823143	0.426077871269148	0.108221783808383	8.24789553871449e-05	maternal	FALSE	FALSE	NA	NA
1044	Hippocampus	Mouse 3	Slide-seq	Pgam1	CA1	3.89077171959824	-0.446877185663692	0.114855668198862	9.9925909214581e-05	paternal	FALSE	FALSE	NA	NA
1045	Hippocampus	Mouse 3	Slide-seq	Cog7	CA1	3.87845328607268	-0.623474632172003	0.160753420548049	0.000105122707201587	paternal	FALSE	FALSE	NA	NA
1046	Hippocampus	Mouse 3	Slide-seq	Cntnap2	CA1	3.8412574389417	0.507352871867849	0.132079893090329	0.000122405655315748	maternal	FALSE	FALSE	NA	NA
1047	Hippocampus	Mouse 3	Slide-seq	Eif4a1	CA1	3.80933068889921	0.369247079325548	0.0969322722234571	0.000139343487624026	maternal	FALSE	FALSE	NA	NA
1048	Hippocampus	Mouse 3	Slide-seq	Ap1b1	CA1	3.80070111963415	-0.719845686971758	0.189398130585193	0.00014428725330165	paternal	FALSE	FALSE	NA	NA
1049	Hippocampus	Mouse 3	Slide-seq	Khdrbs3	CA1	3.7578785645924	0.539856871096606	0.143660009714859	0.000171360001968024	maternal	FALSE	FALSE	NA	NA
1050	Hippocampus	Mouse 3	Slide-seq	Ola1	CA1	3.73986648837139	-0.858967717129042	0.229678711740081	0.000184118023422883	paternal	FALSE	FALSE	NA	NA
1051	Hippocampus	Mouse 3	Slide-seq	Zyg11b	CA1	3.73764502636123	-0.583881352261122	0.156216373717425	0.000185751947989617	paternal	FALSE	FALSE	NA	NA
1052	Hippocampus	Mouse 3	Slide-seq	Sdhd	CA1	3.73598927549134	-3.77881530301776	1.01146310237221	0.000186978637150742	paternal	FALSE	TRUE	Unknown	Unknown
1053	Hippocampus	Mouse 3	Slide-seq	Napb	CA1	3.73134689328427	0.235278171304248	0.0630544889106142	0.000190458749249341	maternal	FALSE	FALSE	NA	NA
1054	Hippocampus	Mouse 3	Slide-seq	Efhd2	CA1	3.72388965661049	0.587910208167449	0.157875303078279	0.000196176695707118	maternal	FALSE	FALSE	NA	NA
1055	Hippocampus	Mouse 3	Slide-seq	Tpm1	CA1	3.69198583823268	-0.58038754949232	0.157201997765557	0.000222509857638849	paternal	FALSE	FALSE	NA	NA
1056	Hippocampus	Mouse 3	Slide-seq	Klhdc2	CA1	3.6904855107571	0.693879098460683	0.188018377646559	0.000223826438486953	maternal	FALSE	FALSE	NA	NA
1057	Hippocampus	Mouse 3	Slide-seq	Gaa	CA1	3.67759948297621	0.347613304381859	0.0945217949890894	0.00023543926190805	maternal	FALSE	FALSE	NA	NA
1058	Hippocampus	Mouse 3	Slide-seq	Prpf38b	CA1	3.67285754545254	-2.68589136895488	0.731281117145519	0.000239853208204816	paternal	FALSE	FALSE	NA	NA
1059	Hippocampus	Mouse 3	Slide-seq	Snrpb	CA1	3.67134324941798	1.16313188048576	0.316813711349422	0.000241279039661659	maternal	FALSE	FALSE	NA	NA
1060	Hippocampus	Mouse 3	Slide-seq	Dynlt3	CA1	3.63409325645678	3.67998313643675	1.01262760109373	0.000278959956636054	maternal	TRUE	FALSE	NA	NA
1061	Hippocampus	Mouse 3	Slide-seq	Rpl3	CA1	3.62959927779187	-1.51818919087342	0.418280111571169	0.000283861543275385	paternal	FALSE	FALSE	NA	NA
1062	Hippocampus	Mouse 3	Slide-seq	Oxct1	CA1	3.61422044966553	-0.304085341501941	0.0841358034842845	0.000301252660600986	paternal	FALSE	FALSE	NA	NA
1063	Hippocampus	Mouse 3	Slide-seq	Tprgl	CA1	3.61064879764014	-0.600829954158515	0.166404983655904	0.000305432014299346	paternal	FALSE	FALSE	NA	NA
1064	Hippocampus	Mouse 3	Slide-seq	Opa1	CA1	3.60444070886858	0.528866480084531	0.146726364171639	0.000312825850656685	maternal	FALSE	FALSE	NA	NA
1065	Hippocampus	Mouse 3	Slide-seq	Sms	CA1	3.60367715954874	3.65068049567793	1.01304315954182	0.000313746723107313	maternal	TRUE	FALSE	NA	NA
1066	Hippocampus	Mouse 3	Slide-seq	Set	CA1	3.59888389039073	0.473956130096512	0.131695310138237	0.000319585827045722	maternal	FALSE	FALSE	NA	NA
1067	Hippocampus	Mouse 3	Slide-seq	Snx10	CA1	3.55980308927413	-0.671227133120556	0.188557376991721	0.000371132972896573	paternal	FALSE	FALSE	NA	NA
1068	Hippocampus	Mouse 3	Slide-seq	Prdx5	CA1	3.53240940979495	-0.268366305764427	0.0759725939525241	0.000411791287018006	paternal	FALSE	FALSE	NA	NA
1069	Hippocampus	Mouse 3	Slide-seq	Tanc2	CA1	3.527656902903	1.55877418466894	0.441872389399941	0.000419255200823361	maternal	FALSE	FALSE	NA	NA
1070	Hippocampus	Mouse 3	Slide-seq	Bmpr2	CA1	3.52439923724899	0.428794892999369	0.12166467648372	0.000424444210618729	maternal	FALSE	FALSE	NA	NA
1071	Hippocampus	Mouse 3	Slide-seq	Mzt2	CA1	3.52318546441017	0.963642027965817	0.273514419748875	0.000426392870543927	maternal	FALSE	FALSE	NA	NA
1072	Hippocampus	Mouse 3	Slide-seq	9130401M01Rik	CA1	3.50034336015451	-0.754773820595053	0.215628509244801	0.000464659229109488	paternal	FALSE	FALSE	NA	NA
1073	Hippocampus	Mouse 3	Slide-seq	Ndufa4	CA1	3.48992873069152	0.25613280297127	0.0733919866955329	0.000483149378471115	maternal	FALSE	FALSE	NA	NA
1074	Hippocampus	Mouse 3	Slide-seq	Map1lc3a	CA1	3.46940354617086	1.86466040138125	0.537458492956018	0.000521615324362136	maternal	FALSE	FALSE	NA	NA
1075	Hippocampus	Mouse 3	Slide-seq	Kcnq2	CA1	3.46245531692131	-1.86411045749299	0.538378198956942	0.000535270785291042	paternal	FALSE	FALSE	NA	NA
1076	Hippocampus	Mouse 3	Slide-seq	Bub3	CA1	3.46225676221549	-0.857854465879419	0.247773208284668	0.000535665859623355	paternal	FALSE	FALSE	NA	NA
1077	Hippocampus	Mouse 3	Slide-seq	Isca1	CA1	3.43839132193457	0.328431993214855	0.0955190850790266	0.000585181376558667	maternal	FALSE	FALSE	NA	NA
1078	Hippocampus	Mouse 3	Slide-seq	Snhg11	CA1	3.43355615390323	0.153232423500845	0.0446279066461899	0.0005957187948597	maternal	FALSE	FALSE	NA	NA
1079	Hippocampus	Mouse 3	Slide-seq	Manbal	CA1	3.42387536481848	0.616669673798664	0.180108680396243	0.000617349275549656	maternal	FALSE	FALSE	NA	NA
1080	Hippocampus	Mouse 3	Slide-seq	Eif4h	CA1	3.42199040059268	-0.493121907714632	0.144103825548203	0.000621645083257566	paternal	FALSE	FALSE	NA	NA
1081	Hippocampus	Mouse 3	Slide-seq	Arl6ip5	CA1	3.41756074132205	1.53807386969627	0.450050192553792	0.000631849930827678	maternal	FALSE	FALSE	NA	NA
1082	Hippocampus	Mouse 3	Slide-seq	B4galt6	CA1	3.40411767776574	-0.605925936577043	0.177997940710069	0.000663781501314354	paternal	FALSE	FALSE	NA	NA
1083	Hippocampus	Mouse 3	Slide-seq	Arf3	CA1	3.40314293392957	-0.262505892862098	0.0771363113329434	0.00066615421458747	paternal	FALSE	FALSE	NA	NA
1084	Hippocampus	Mouse 3	Slide-seq	Sphkap	CA1	3.39456555410312	-0.49069298008455	0.14455251261577	0.000687375817599788	paternal	FALSE	FALSE	NA	NA
1085	Hippocampus	Mouse 3	Slide-seq	Hnrnpdl	CA1	3.38516177317989	-0.494387131766871	0.146045348758166	0.000711363167099245	paternal	FALSE	FALSE	NA	NA
1086	Hippocampus	Mouse 3	Slide-seq	Sez6	CA1	3.3769508264478	3.43140816039	1.01612618505301	0.000732941519530949	maternal	FALSE	FALSE	NA	NA
1087	Hippocampus	Mouse 3	Slide-seq	Synj1	CA1	3.37521310768172	-0.672615970573315	0.199281037704699	0.000737585508597408	paternal	FALSE	FALSE	NA	NA
1088	Hippocampus	Mouse 3	Slide-seq	Mff	CA1	3.37458288926574	-0.430923014605359	0.127696675039777	0.000739276486531124	paternal	FALSE	FALSE	NA	NA
1089	Hippocampus	Mouse 3	Slide-seq	Akap5	CA3	41.7355602857583	-2.83320602285722	0.0678847008033102	0	paternal	FALSE	TRUE	NA	NA
1090	Hippocampus	Mouse 3	Slide-seq	Ywhaz	CA3	21.5146493104762	1.49442942297708	0.0694610170684676	1.13534633931953e-102	maternal	FALSE	FALSE	NA	NA
1091	Hippocampus	Mouse 3	Slide-seq	Gapdh	CA3	19.6971278398337	-1.08111806268707	0.0548870917363246	2.28204089718903e-86	paternal	FALSE	FALSE	NA	NA
1092	Hippocampus	Mouse 3	Slide-seq	Pdhb	CA3	17.1798655510671	-2.19652349102922	0.127854521590991	3.75781102979363e-66	paternal	FALSE	FALSE	NA	NA
1093	Hippocampus	Mouse 3	Slide-seq	Meg3	CA3	16.161883408642	3.98850282108337	0.246784531247804	9.36560055592286e-59	maternal	FALSE	TRUE	NA	NA
1094	Hippocampus	Mouse 3	Slide-seq	Rplp1	CA3	16.051666678913	-1.16459963635306	0.0725531908710135	5.56493653931327e-58	paternal	FALSE	FALSE	NA	NA
1095	Hippocampus	Mouse 3	Slide-seq	Ndufs5	CA3	15.9679729303689	-2.498043840561	0.156440886482846	2.13616030187548e-57	paternal	FALSE	FALSE	NA	NA
1096	Hippocampus	Mouse 3	Slide-seq	Syp	CA3	15.1890165624362	3.62802315533088	0.238858331638358	4.18145939375959e-52	maternal	TRUE	FALSE	NA	NA
1097	Hippocampus	Mouse 3	Slide-seq	Scoc	CA3	14.0262200787922	1.806585800412	0.128800617006115	1.07743098923438e-44	maternal	FALSE	FALSE	NA	NA
1098	Hippocampus	Mouse 3	Slide-seq	Epha4	CA3	13.8723763762963	1.48627461385872	0.107139150030439	9.31391493958415e-44	maternal	FALSE	FALSE	NA	NA
1099	Hippocampus	Mouse 3	Slide-seq	Dnaja1	CA3	13.1828704797564	-2.31117276643833	0.175316352382235	1.10119760318135e-39	paternal	FALSE	FALSE	NA	NA
1100	Hippocampus	Mouse 3	Slide-seq	Psma7	CA3	13.0532445247371	-2.21395372148622	0.169609457425744	6.08976181577027e-39	paternal	FALSE	FALSE	NA	NA
1101	Hippocampus	Mouse 3	Slide-seq	Rpl37	CA3	12.3625505853425	1.7297608459154	0.139919415008604	4.16721209502609e-35	maternal	FALSE	FALSE	NA	NA
1102	Hippocampus	Mouse 3	Slide-seq	Nrip3	CA3	12.3068876561324	0.736251216883104	0.0598243225626781	8.31689590495365e-35	maternal	FALSE	FALSE	NA	NA
1103	Hippocampus	Mouse 3	Slide-seq	Rpl7a	CA3	12.2752125939675	-2.59376271936517	0.211300838947575	1.23068118475846e-34	paternal	FALSE	FALSE	NA	NA
1104	Hippocampus	Mouse 3	Slide-seq	Hspa8	CA3	11.9596397702949	1.51546768413819	0.126715161430051	5.78121667567019e-33	maternal	FALSE	FALSE	NA	NA
1105	Hippocampus	Mouse 3	Slide-seq	Ndufb11	CA3	11.7621199429324	4.32278766168234	0.367517733423541	6.11786182940448e-32	maternal	TRUE	FALSE	NA	NA
1106	Hippocampus	Mouse 3	Slide-seq	Rasgrf1	CA3	11.5698453407396	-1.72557026337024	0.149143762302006	5.85881853193364e-31	paternal	FALSE	TRUE	Imprinted	Paternal
1107	Hippocampus	Mouse 3	Slide-seq	Arhgef9	CA3	11.2920232733387	4.02862689109897	0.356767498045356	1.43690365758568e-29	maternal	TRUE	FALSE	NA	NA
1108	Hippocampus	Mouse 3	Slide-seq	Snrpn	CA3	10.9168110402459	-6.30884886134574	0.577902176568553	9.58006090199187e-28	paternal	FALSE	FALSE	Imprinted	Paternal
1109	Hippocampus	Mouse 3	Slide-seq	Morf4l1	CA3	10.7626547809919	-1.26677449326956	0.11770093151244	5.16601083060106e-27	paternal	FALSE	FALSE	NA	NA
1110	Hippocampus	Mouse 3	Slide-seq	Fgf13	CA3	10.5802678045191	4.38602613367504	0.41454774252516	3.6790514440069e-26	maternal	TRUE	FALSE	NA	NA
1111	Hippocampus	Mouse 3	Slide-seq	Rpl5	CA3	10.4777628988146	1.16423035446513	0.11111440158632	1.09298548541583e-25	maternal	FALSE	FALSE	NA	NA
1112	Hippocampus	Mouse 3	Slide-seq	Sod1	CA3	10.3674968078469	-1.17170814466315	0.113017458927628	3.48535109296264e-25	paternal	FALSE	FALSE	NA	NA
1113	Hippocampus	Mouse 3	Slide-seq	Rpl29	CA3	10.3424218008328	-2.927103686426	0.283019175082408	4.52943773807945e-25	paternal	FALSE	FALSE	NA	NA
1114	Hippocampus	Mouse 3	Slide-seq	Gprasp1	CA3	10.1117810629512	3.26001879240568	0.322398079241464	4.89855253671965e-24	maternal	TRUE	FALSE	NA	NA
1115	Hippocampus	Mouse 3	Slide-seq	Calm2	CA3	9.96419375780459	1.5950488778631	0.16007806719071	2.18640570746449e-23	maternal	FALSE	FALSE	NA	NA
1116	Hippocampus	Mouse 3	Slide-seq	Nell2	CA3	9.86212786318067	1.91861786832586	0.194544006622428	6.07481209561779e-23	maternal	FALSE	FALSE	NA	NA
1117	Hippocampus	Mouse 3	Slide-seq	Ogfrl1	CA3	9.80131566319468	0.821147580163956	0.0837793219177177	1.11128621703679e-22	maternal	FALSE	FALSE	NA	NA
1118	Hippocampus	Mouse 3	Slide-seq	Trappc2	CA3	9.47330824150147	3.33807398974963	0.352366238345957	2.71118176733117e-21	maternal	TRUE	FALSE	NA	NA
1119	Hippocampus	Mouse 3	Slide-seq	Cfl1	CA3	9.4450005811776	-0.848837443358177	0.0898716136714461	3.55402347389035e-21	paternal	FALSE	FALSE	NA	NA
1120	Hippocampus	Mouse 3	Slide-seq	Cck	CA3	9.29329924509091	-0.625875301270209	0.067346943724084	1.49578356878985e-20	paternal	FALSE	FALSE	NA	NA
1121	Hippocampus	Mouse 3	Slide-seq	Polr2l	CA3	9.23495580236851	1.29699200470026	0.140443769570355	2.58392668603195e-20	maternal	FALSE	FALSE	NA	NA
1122	Hippocampus	Mouse 3	Slide-seq	Rps8	CA3	9.14451043225413	-0.79623900032716	0.0870728953972975	5.99005579821328e-20	paternal	FALSE	FALSE	NA	NA
1123	Hippocampus	Mouse 3	Slide-seq	Glo1	CA3	9.12301033049688	1.0218174837408	0.112004420330975	7.30660038815484e-20	maternal	FALSE	FALSE	NA	NA
1124	Hippocampus	Mouse 3	Slide-seq	Rpl28	CA3	9.1122954878926	-1.65366420724404	0.181476139512952	8.0657022828698e-20	paternal	FALSE	FALSE	NA	NA
1125	Hippocampus	Mouse 3	Slide-seq	Rps13	CA3	8.98518003451373	-4.31354795756107	0.480073625791798	2.58311047252642e-19	paternal	FALSE	FALSE	NA	NA
1126	Hippocampus	Mouse 3	Slide-seq	Mcts1	CA3	8.6617386289977	3.91396860269552	0.451868703310022	4.64622690946824e-18	maternal	TRUE	FALSE	NA	NA
1127	Hippocampus	Mouse 3	Slide-seq	Araf	CA3	8.32614695540016	4.82696185652657	0.579735366476556	8.35161183584993e-17	maternal	TRUE	FALSE	NA	NA
1128	Hippocampus	Mouse 3	Slide-seq	Ube2k	CA3	8.15895915516506	-1.652940057373	0.202592025028903	3.37923885777968e-16	paternal	FALSE	FALSE	NA	NA
1129	Hippocampus	Mouse 3	Slide-seq	Tma7	CA3	8.05733475023479	1.06830964849323	0.132588465244304	7.79758992107623e-16	maternal	FALSE	FALSE	NA	NA
1130	Hippocampus	Mouse 3	Slide-seq	Pgrmc1	CA3	8.02924829954945	3.72035379439894	0.46335019862416	9.80716933734976e-16	maternal	TRUE	FALSE	NA	NA
1131	Hippocampus	Mouse 3	Slide-seq	Mgst3	CA3	7.98393799686956	1.51951201636387	0.190321119347326	1.41737236710971e-15	maternal	FALSE	FALSE	NA	NA
1132	Hippocampus	Mouse 3	Slide-seq	Chst1	CA3	7.95860505698293	1.48620057008086	0.186741339649322	1.7398963236135e-15	maternal	FALSE	TRUE	NA	NA
1133	Hippocampus	Mouse 3	Slide-seq	Cnksr2	CA3	7.88963500139803	4.57913052188547	0.580398272046052	3.030716213047e-15	maternal	TRUE	FALSE	NA	NA
1134	Hippocampus	Mouse 3	Slide-seq	Pkm	CA3	7.85126489843737	0.430519619691594	0.054834427988448	4.11861992618401e-15	maternal	FALSE	FALSE	NA	NA
1135	Hippocampus	Mouse 3	Slide-seq	Lsm7	CA3	7.70160834363282	1.38807054257312	0.180231255685793	1.34364180582481e-14	maternal	FALSE	FALSE	NA	NA
1136	Hippocampus	Mouse 3	Slide-seq	Slc24a2	CA3	7.56994052599928	0.686822715248094	0.0907302656988086	3.73395137733636e-14	maternal	FALSE	FALSE	NA	NA
1137	Hippocampus	Mouse 3	Slide-seq	Ppp3ca	CA3	7.56642529850183	0.231710572821616	0.0306235195195141	3.8363462738796e-14	maternal	FALSE	FALSE	NA	NA
1138	Hippocampus	Mouse 3	Slide-seq	Zrsr1	CA3	7.47027985552654	-4.34351752448979	0.581439732980879	8.00244448596363e-14	paternal	FALSE	TRUE	Imprinted	Paternal
1139	Hippocampus	Mouse 3	Slide-seq	Rps24	CA3	7.45312498119173	-0.616804579909928	0.0827578474084978	9.11548545892965e-14	paternal	FALSE	FALSE	NA	NA
1140	Hippocampus	Mouse 3	Slide-seq	Gdi2	CA3	7.41443313243128	-2.4322165972015	0.32803810537623	1.22146116989006e-13	paternal	FALSE	FALSE	NA	NA
1141	Hippocampus	Mouse 3	Slide-seq	Dnajb6	CA3	7.39337461344084	-0.562551614262059	0.0760886122609511	1.43148436098234e-13	paternal	FALSE	FALSE	NA	NA
1142	Hippocampus	Mouse 3	Slide-seq	Nptxr	CA3	7.38282913535821	0.368198851330397	0.0498723246305405	1.54960844461942e-13	maternal	FALSE	FALSE	NA	NA
1143	Hippocampus	Mouse 3	Slide-seq	Atrx	CA3	7.35806119136247	3.72448750411961	0.506177837783102	1.86600511051227e-13	maternal	TRUE	FALSE	NA	NA
1144	Hippocampus	Mouse 3	Slide-seq	Psmb3	CA3	7.33910010189687	-1.1955521892538	0.162901741719642	2.15034743586171e-13	paternal	FALSE	FALSE	NA	NA
1145	Hippocampus	Mouse 3	Slide-seq	Sec61g	CA3	7.28325731853381	2.28464407817529	0.313684382997361	3.25854840435057e-13	maternal	FALSE	FALSE	NA	NA
1146	Hippocampus	Mouse 3	Slide-seq	Ndrg4	CA3	7.24919189447176	-0.753466780187976	0.103938037667698	4.19265531964052e-13	paternal	FALSE	FALSE	NA	NA
1147	Hippocampus	Mouse 3	Slide-seq	Shank1	CA3	7.19042767017798	1.74780164174391	0.243073391725064	6.45886865090159e-13	maternal	FALSE	FALSE	NA	NA
1148	Hippocampus	Mouse 3	Slide-seq	Rpl17	CA3	7.00625678850786	-2.81686134283345	0.402049400680526	2.44778483814091e-12	paternal	FALSE	FALSE	NA	NA
1149	Hippocampus	Mouse 3	Slide-seq	App	CA3	6.93446825306183	0.467100930949571	0.0673593005120946	4.0775195861057e-12	maternal	FALSE	FALSE	NA	NA
1150	Hippocampus	Mouse 3	Slide-seq	Rab24	CA3	6.90279120565191	-2.24779190120895	0.325635215413801	5.09905502974496e-12	paternal	FALSE	FALSE	NA	NA
1151	Hippocampus	Mouse 3	Slide-seq	Ndufa12	CA3	6.89854042303705	-0.540894927346607	0.0784071548729841	5.25395408243011e-12	paternal	FALSE	FALSE	NA	NA
1152	Hippocampus	Mouse 3	Slide-seq	Vdac1	CA3	6.89415548413298	-1.47870610821624	0.214486910197994	5.41857332866405e-12	paternal	FALSE	FALSE	NA	NA
1153	Hippocampus	Mouse 3	Slide-seq	Bend6	CA3	6.84705225587044	-2.77876519624873	0.405833794223829	7.53871865923415e-12	paternal	FALSE	FALSE	NA	NA
1154	Hippocampus	Mouse 3	Slide-seq	Bex2	CA3	6.84385301503312	6.8476945155211	1.00056130669077	7.70910219219238e-12	maternal	TRUE	FALSE	NA	NA
1155	Hippocampus	Mouse 3	Slide-seq	Tbcb	CA3	6.8369079655897	-1.07392999153077	0.157078316241184	8.09206897568051e-12	paternal	FALSE	FALSE	NA	NA
1156	Hippocampus	Mouse 3	Slide-seq	Habp4	CA3	6.79363505900349	0.870336538546527	0.12811058159403	1.09342776132987e-11	maternal	FALSE	FALSE	NA	NA
1157	Hippocampus	Mouse 3	Slide-seq	Tceal3	CA3	6.74113763155209	6.7452718329746	1.00061327948612	1.57151254027101e-11	maternal	TRUE	FALSE	NA	NA
1158	Hippocampus	Mouse 3	Slide-seq	Pak3	CA3	6.73568317021721	3.08282718894433	0.457685896298611	1.63161472658831e-11	maternal	TRUE	FALSE	NA	NA
1159	Hippocampus	Mouse 3	Slide-seq	Matr3	CA3	6.57118635819553	-1.97928708707832	0.301206963124668	4.99159379657773e-11	paternal	FALSE	FALSE	NA	NA
1160	Hippocampus	Mouse 3	Slide-seq	Armcx1	CA3	6.54738212500957	4.0307073943125	0.615621223468243	5.85544038042407e-11	maternal	TRUE	FALSE	NA	NA
1161	Hippocampus	Mouse 3	Slide-seq	Pja1	CA3	6.54457260077402	4.65028074465013	0.710555299531728	5.96657739152868e-11	maternal	TRUE	FALSE	NA	NA
1162	Hippocampus	Mouse 3	Slide-seq	Tmem234	CA3	6.53659519072363	-1.3615218867093	0.208292214368956	6.29350880543824e-11	paternal	FALSE	FALSE	NA	NA
1163	Hippocampus	Mouse 3	Slide-seq	Rab33b	CA3	6.44321353509021	-1.81225087868245	0.281265065764591	1.16969939774004e-10	paternal	FALSE	FALSE	NA	NA
1164	Hippocampus	Mouse 3	Slide-seq	Eif4a2	CA3	6.416977879871	-0.427876320993208	0.0666787900789538	1.39006111092377e-10	paternal	FALSE	FALSE	NA	NA
1165	Hippocampus	Mouse 3	Slide-seq	Nsg1	CA3	6.3326143389276	-1.09961376262622	0.173642938567522	2.41041534905581e-10	paternal	FALSE	FALSE	NA	NA
1166	Hippocampus	Mouse 3	Slide-seq	Eno1	CA3	6.310246150877	2.09150718908552	0.331446212885822	2.78592014723904e-10	maternal	FALSE	FALSE	NA	NA
1167	Hippocampus	Mouse 3	Slide-seq	Hsp90aa1	CA3	6.2614002266401	0.408211236025299	0.0651948799389154	3.81535898982188e-10	maternal	FALSE	FALSE	NA	NA
1168	Hippocampus	Mouse 3	Slide-seq	Hnrnpc	CA3	6.23025342535998	-1.17056186880606	0.187883507923022	4.65681241023686e-10	paternal	FALSE	FALSE	NA	NA
1169	Hippocampus	Mouse 3	Slide-seq	Peg3	CA3	6.20260005472449	-6.20919162215039	1.00106271037432	5.5537852700343e-10	paternal	FALSE	TRUE	Imprinted	Paternal
1170	Hippocampus	Mouse 3	Slide-seq	Itm2c	CA3	6.13288139464824	0.234497605189908	0.0382361226477554	8.63014898813232e-10	maternal	FALSE	FALSE	NA	NA
1171	Hippocampus	Mouse 3	Slide-seq	Napb	CA3	6.1253575136001	0.307451588684272	0.0501932479862014	9.04802103772254e-10	maternal	FALSE	FALSE	NA	NA
1172	Hippocampus	Mouse 3	Slide-seq	Reps2	CA3	6.10811022287731	3.57688065317444	0.585595302419004	1.0081772162289e-09	maternal	TRUE	FALSE	NA	NA
1173	Hippocampus	Mouse 3	Slide-seq	Cdkl5	CA3	6.00649424277402	2.23739510155641	0.37249600367936	1.8957770444107e-09	maternal	TRUE	FALSE	NA	NA
1174	Hippocampus	Mouse 3	Slide-seq	Usp34	CA3	5.97812104954512	1.25699515367403	0.210265925239115	2.2572598288548e-09	maternal	FALSE	FALSE	NA	NA
1175	Hippocampus	Mouse 3	Slide-seq	Ywhab	CA3	5.93688932720202	-0.423263291002987	0.0712937815875482	2.90480607858574e-09	paternal	FALSE	FALSE	NA	NA
1176	Hippocampus	Mouse 3	Slide-seq	Ptp4a2	CA3	5.88914776038031	-1.01513717182997	0.172374206444501	3.88192252547599e-09	paternal	FALSE	FALSE	NA	NA
1177	Hippocampus	Mouse 3	Slide-seq	Gda	CA3	5.85239824079232	0.66717719332057	0.114000648259071	4.84534708245993e-09	maternal	FALSE	TRUE	NA	NA
1178	Hippocampus	Mouse 3	Slide-seq	Eif1ax	CA3	5.84488942812833	4.1667160103533	0.712881922162827	5.06904856489042e-09	maternal	TRUE	FALSE	NA	NA
1179	Hippocampus	Mouse 3	Slide-seq	Sms	CA3	5.83699049085607	4.16027329182382	0.712742859242462	5.31521281561776e-09	maternal	TRUE	FALSE	NA	NA
1180	Hippocampus	Mouse 3	Slide-seq	Rian	CA3	5.79815101088788	2.97663127227754	0.513375948071716	6.70500624872093e-09	maternal	FALSE	TRUE	Imprinted	Maternal
1181	Hippocampus	Mouse 3	Slide-seq	Gsta4	CA3	5.75104927725678	-1.29221311444134	0.224691713136863	8.86912570630777e-09	paternal	FALSE	FALSE	NA	NA
1182	Hippocampus	Mouse 3	Slide-seq	Serinc1	CA3	5.74740214836607	0.276654524310299	0.0481355779826455	9.06250129509392e-09	maternal	FALSE	FALSE	NA	NA
1183	Hippocampus	Mouse 3	Slide-seq	Faim2	CA3	5.68569820375104	0.68602625898787	0.120658226026713	1.30279287974196e-08	maternal	FALSE	FALSE	NA	NA
1184	Hippocampus	Mouse 3	Slide-seq	Creg2	CA3	5.60178767218102	0.839867332016349	0.149928448053682	2.12152334386595e-08	maternal	FALSE	FALSE	NA	NA
1185	Hippocampus	Mouse 3	Slide-seq	Dlgap1	CA3	5.59336991284987	-0.366884770686444	0.0655927958284299	2.22704101697382e-08	paternal	FALSE	FALSE	NA	NA
1186	Hippocampus	Mouse 3	Slide-seq	Cdk16	CA3	5.51414624491968	3.93858829790824	0.714269829447661	3.50477084244037e-08	maternal	TRUE	FALSE	NA	NA
1187	Hippocampus	Mouse 3	Slide-seq	Atp2b1	CA3	5.51146621210838	-0.399815708366213	0.0725425309671391	3.55856748009874e-08	paternal	FALSE	FALSE	NA	NA
1188	Hippocampus	Mouse 3	Slide-seq	Rnf14	CA3	5.50507965308633	1.44672551048401	0.262798288426748	3.69001392889388e-08	maternal	FALSE	FALSE	NA	NA
1189	Hippocampus	Mouse 3	Slide-seq	Tmem30c	CA3	5.48458022978813	-5.49626383263116	1.00213026382212	4.14452360138659e-08	paternal	FALSE	FALSE	NA	NA
1190	Hippocampus	Mouse 3	Slide-seq	Gpm6b	CA3	5.43865775233323	5.45065248021606	1.00220545738104	5.36834649744229e-08	maternal	TRUE	FALSE	NA	NA
1191	Hippocampus	Mouse 3	Slide-seq	R3hdm4	CA3	5.43128911517552	0.509934879367026	0.0938883695110653	5.59484053370296e-08	maternal	FALSE	FALSE	NA	NA
1192	Hippocampus	Mouse 3	Slide-seq	Pcsk1n	CA3	5.37774209295529	5.3905178371308	1.00237567067269	7.54257559759532e-08	maternal	TRUE	FALSE	NA	NA
1193	Hippocampus	Mouse 3	Slide-seq	Scn3b	CA3	5.36971687678185	0.588525785174004	0.109600896784472	7.88603486232501e-08	maternal	FALSE	FALSE	NA	NA
1194	Hippocampus	Mouse 3	Slide-seq	Arl16	CA3	5.3089959859274	0.910850876561437	0.171567444951143	1.102307607764e-07	maternal	FALSE	FALSE	NA	NA
1195	Hippocampus	Mouse 3	Slide-seq	Gnl3l	CA3	5.28318334351112	5.29675234557371	1.0025683382878	1.26958217995285e-07	maternal	TRUE	FALSE	NA	NA
1196	Hippocampus	Mouse 3	Slide-seq	Hsp90b1	CA3	5.25699150103089	-1.28612528941395	0.244650441067243	1.46431076958356e-07	paternal	FALSE	FALSE	NA	NA
1197	Hippocampus	Mouse 3	Slide-seq	Maged1	CA3	5.23823101156846	5.25263702653148	1.00275016793479	1.62123051724611e-07	maternal	TRUE	FALSE	NA	NA
1198	Hippocampus	Mouse 3	Slide-seq	Nudt5	CA3	5.22664274437823	1.33809842046464	0.256014900177345	1.72615566159373e-07	maternal	FALSE	FALSE	NA	NA
1199	Hippocampus	Mouse 3	Slide-seq	Camk2a	CA3	5.18617436761679	-0.508475383793343	0.0980444057122984	2.14657842384823e-07	paternal	FALSE	FALSE	NA	NA
1200	Hippocampus	Mouse 3	Slide-seq	Dap3	CA3	5.15279892963604	-1.07015985003857	0.207685156097128	2.56627079682513e-07	paternal	FALSE	FALSE	NA	NA
1201	Hippocampus	Mouse 3	Slide-seq	Pgam1	CA3	5.13102668986131	-0.441741265637706	0.0860921784933546	2.88166042062288e-07	paternal	FALSE	FALSE	NA	NA
1202	Hippocampus	Mouse 3	Slide-seq	Dynlt3	CA3	5.12115444677677	3.66801143976671	0.716246986473008	3.03670795991796e-07	maternal	TRUE	FALSE	NA	NA
1203	Hippocampus	Mouse 3	Slide-seq	Syt1	CA3	5.09953049683023	0.3324630846768	0.0651948419336746	3.40497008243582e-07	maternal	FALSE	FALSE	NA	NA
1204	Hippocampus	Mouse 3	Slide-seq	Snx10	CA3	5.08172275131956	-0.728290729012506	0.143315714896763	3.74027062147752e-07	paternal	FALSE	FALSE	NA	NA
1205	Hippocampus	Mouse 3	Slide-seq	Nptx1	CA3	5.04826138557176	-0.271690165864009	0.0538185615032765	4.45848875791666e-07	paternal	FALSE	FALSE	NA	NA
1206	Hippocampus	Mouse 3	Slide-seq	Snx12	CA3	5.04823843666507	2.98919086545098	0.592125531104207	4.45902423656286e-07	maternal	TRUE	FALSE	NA	NA
1207	Hippocampus	Mouse 3	Slide-seq	Armcx3	CA3	4.9766734454475	4.99415503067621	1.00351270490627	6.46863142376021e-07	maternal	TRUE	FALSE	NA	NA
1208	Hippocampus	Mouse 3	Slide-seq	Mkks	CA3	4.97568383694615	-0.815155857511005	0.163827904710946	6.50176948360748e-07	paternal	FALSE	FALSE	NA	NA
1209	Hippocampus	Mouse 3	Slide-seq	1500011B03Rik	CA3	4.96215119352581	-0.608936254507194	0.12271618311463	6.97166916091461e-07	paternal	FALSE	FALSE	NA	NA
1210	Hippocampus	Mouse 3	Slide-seq	Gabrb3	CA3	4.95835059623373	-0.566483968998731	0.114248469930509	7.10941803452608e-07	paternal	FALSE	TRUE	Unknown	Unknown
1211	Hippocampus	Mouse 3	Slide-seq	Cyfip2	CA3	4.94854467248137	0.386790949211633	0.0781625659282334	7.4770430835396e-07	maternal	FALSE	FALSE	NA	NA
1212	Hippocampus	Mouse 3	Slide-seq	Gnao1	CA3	4.94258173552669	-0.494254286328573	0.0999992135235582	7.70947665904416e-07	paternal	FALSE	FALSE	NA	NA
1213	Hippocampus	Mouse 3	Slide-seq	Chgb	CA3	4.90267758985239	-0.168386639375952	0.0343458520961036	9.45390803934624e-07	paternal	FALSE	FALSE	NA	NA
1214	Hippocampus	Mouse 3	Slide-seq	Wdr13	CA3	4.8678566069283	4.88702611033303	1.00393797618801	1.12815137113404e-06	maternal	TRUE	FALSE	NA	NA
1215	Hippocampus	Mouse 3	Slide-seq	Sdhd	CA3	4.84201772025806	-2.91442443951294	0.601902885922857	1.285272989577e-06	paternal	FALSE	TRUE	Unknown	Unknown
1216	Hippocampus	Mouse 3	Slide-seq	Vma21	CA3	4.8404981018849	4.85991962870444	1.00401229923259	1.29514093350585e-06	maternal	TRUE	FALSE	NA	NA
1217	Hippocampus	Mouse 3	Slide-seq	Rab39b	CA3	4.82480916807724	4.84417355258237	1.00401350267556	1.40137379506279e-06	maternal	TRUE	FALSE	NA	NA
1218	Hippocampus	Mouse 3	Slide-seq	Ftl1	CA3	4.81959034372789	-0.534797572226737	0.110963284031538	1.43853299459494e-06	paternal	FALSE	FALSE	NA	NA
1219	Hippocampus	Mouse 3	Slide-seq	Mboat7	CA3	4.78400647597765	1.14612466168532	0.239574228722403	1.71835143684996e-06	maternal	FALSE	FALSE	NA	NA
1220	Hippocampus	Mouse 3	Slide-seq	Psmb2	CA3	4.78057823215309	-0.864831894910782	0.180905290722808	1.74791722718157e-06	paternal	FALSE	FALSE	NA	NA
1221	Hippocampus	Mouse 3	Slide-seq	Wdr7	CA3	4.76304363366313	-0.575280022761316	0.120779918683819	1.90694586172126e-06	paternal	FALSE	FALSE	NA	NA
1222	Hippocampus	Mouse 3	Slide-seq	Glrx2	CA3	4.75047425002049	-4.78442294574649	1.00714638032737	2.02940136662355e-06	paternal	FALSE	FALSE	NA	NA
1223	Hippocampus	Mouse 3	Slide-seq	Prps1	CA3	4.74618653670353	4.76708591736676	1.00440340481808	2.07287560374798e-06	maternal	TRUE	FALSE	NA	NA
1224	Hippocampus	Mouse 3	Slide-seq	Psap	CA3	4.72382725569412	1.40831097314893	0.298129228043077	2.31447034351731e-06	maternal	FALSE	FALSE	NA	NA
1225	Hippocampus	Mouse 3	Slide-seq	Cbr1	CA3	4.6915828402784	-0.618140745726799	0.131755266137455	2.71099460192692e-06	paternal	FALSE	FALSE	NA	NA
1226	Hippocampus	Mouse 3	Slide-seq	Rnf112	CA3	4.62281392012398	0.486457810647373	0.105229805709836	3.78569291352963e-06	maternal	FALSE	FALSE	NA	NA
1227	Hippocampus	Mouse 3	Slide-seq	Ube2m	CA3	4.62031853405911	2.18649342600576	0.473234347348092	3.83151337482405e-06	maternal	FALSE	FALSE	NA	NA
1228	Hippocampus	Mouse 3	Slide-seq	Rpl21	CA3	4.58733012648514	-0.256648121746376	0.0559471663625445	4.48950465695054e-06	paternal	FALSE	FALSE	NA	NA
1229	Hippocampus	Mouse 3	Slide-seq	Rpl8	CA3	4.58446029557442	-0.416594312961752	0.0908709610516006	4.55160563557507e-06	paternal	FALSE	FALSE	NA	NA
1230	Hippocampus	Mouse 3	Slide-seq	Higd1a	CA3	4.53605956081415	0.397679511231868	0.0876706987419915	5.73150000142525e-06	maternal	FALSE	FALSE	NA	NA
1231	Hippocampus	Mouse 3	Slide-seq	Gm10419	CA3	4.50408242224558	0.758030748544633	0.168298596135971	6.66603328435372e-06	maternal	FALSE	FALSE	NA	NA
1232	Hippocampus	Mouse 3	Slide-seq	Rasgrp1	CA3	4.49166408843554	-0.254953111562277	0.0567613932258853	7.06688227513563e-06	paternal	FALSE	FALSE	NA	NA
1233	Hippocampus	Mouse 3	Slide-seq	Ogt	CA3	4.45394386069694	4.4797411369401	1.00579200749942	8.43071530273521e-06	maternal	TRUE	FALSE	NA	NA
1234	Hippocampus	Mouse 3	Slide-seq	Tubb2a	CA3	4.43553825056484	0.278084932898491	0.0626947434988479	9.18425215095642e-06	maternal	FALSE	FALSE	NA	NA
1235	Hippocampus	Mouse 3	Slide-seq	Zfp106	CA3	4.41642276736686	-4.44333554778246	1.0060937962313	1.00347731654073e-05	paternal	FALSE	FALSE	NA	NA
1236	Hippocampus	Mouse 3	Slide-seq	Kif1b	CA3	4.39287260034347	0.439608145247298	0.100073046783311	1.11862685175513e-05	maternal	FALSE	FALSE	NA	NA
1237	Hippocampus	Mouse 3	Slide-seq	Tspyl1	CA3	4.33390482517512	-0.503327542800225	0.116137193386541	1.46487525147663e-05	paternal	FALSE	FALSE	NA	NA
1238	Hippocampus	Mouse 3	Slide-seq	Cycs	CA3	4.33132826618442	1.19089859707493	0.274949974670015	1.48212522737654e-05	maternal	FALSE	FALSE	NA	NA
1239	Hippocampus	Mouse 3	Slide-seq	Eif1b	CA3	4.32986585673594	0.264065455635833	0.0609869830551514	1.4920019982401e-05	maternal	FALSE	FALSE	NA	NA
1240	Hippocampus	Mouse 3	Slide-seq	Slc24a3	CA3	4.32276260665619	1.68932873500431	0.390798405723941	1.5408750609774e-05	maternal	FALSE	FALSE	NA	NA
1241	Hippocampus	Mouse 3	Slide-seq	Tcp1	CA3	4.30828446655726	-3.11558708344046	0.723161877453771	1.6452569587152e-05	paternal	FALSE	FALSE	NA	NA
1242	Hippocampus	Mouse 3	Slide-seq	Eif4h	CA3	4.30027108484984	-0.511300935634674	0.118899698541337	1.70589304983588e-05	paternal	FALSE	FALSE	NA	NA
1243	Hippocampus	Mouse 3	Slide-seq	Tspan17	CA3	4.28867781964912	0.607224637718992	0.141587842047009	1.79739870023885e-05	maternal	FALSE	FALSE	NA	NA
1244	Hippocampus	Mouse 3	Slide-seq	Impad1	CA3	4.28658249122459	-0.733386390901605	0.17108883181485	1.81442844359508e-05	paternal	FALSE	FALSE	NA	NA
1245	Hippocampus	Mouse 3	Slide-seq	Hmgb1	CA3	4.27095180901912	-1.03081772418958	0.241355503476476	1.94640468601267e-05	paternal	FALSE	FALSE	NA	NA
1246	Hippocampus	Mouse 3	Slide-seq	Set	CA3	4.24449648978852	0.545058122223098	0.128415260451836	2.19084796923523e-05	maternal	FALSE	FALSE	NA	NA
1247	Hippocampus	Mouse 3	Slide-seq	Atp6ap2	CA3	4.24364194548201	4.27355615812133	1.00704918393767	2.199211544015e-05	maternal	TRUE	FALSE	NA	NA
1248	Hippocampus	Mouse 3	Slide-seq	Nell1	CA3	4.24114339765311	-1.27113183693887	0.299714420795644	2.223839948692e-05	paternal	FALSE	FALSE	NA	NA
1249	Hippocampus	Mouse 3	Slide-seq	Tceal8	CA3	4.24015121458538	4.27152352782868	1.00739886661008	2.23369261763191e-05	maternal	TRUE	FALSE	NA	NA
1250	Hippocampus	Mouse 3	Slide-seq	Synrg	CA3	4.2381241643687	-0.749146550928619	0.176763710045812	2.2539511181393e-05	paternal	FALSE	FALSE	NA	NA
1251	Hippocampus	Mouse 3	Slide-seq	Scg5	CA3	4.22688535251064	1.09515293995136	0.259092179848426	2.36948316985121e-05	maternal	FALSE	FALSE	NA	NA
1252	Hippocampus	Mouse 3	Slide-seq	B4galt6	CA3	4.18984397171199	-0.818987556033791	0.195469702825031	2.79146333205965e-05	paternal	FALSE	FALSE	NA	NA
1253	Hippocampus	Mouse 3	Slide-seq	Gsk3a	CA3	4.09332059648145	2.96888178477405	0.725299109804898	4.25239117700646e-05	maternal	FALSE	FALSE	NA	NA
1254	Hippocampus	Mouse 3	Slide-seq	Sdf4	CA3	4.06985512501493	-0.449756063238104	0.110509108905063	4.70423818989721e-05	paternal	FALSE	FALSE	NA	NA
1255	Hippocampus	Mouse 3	Slide-seq	Ppm1l	CA3	4.06664384767508	-0.51345401569857	0.126259892661147	4.76950493451084e-05	paternal	FALSE	FALSE	NA	NA
1256	Hippocampus	Mouse 3	Slide-seq	Nrsn1	CA3	4.04510802194121	0.350979129688395	0.0867663181760874	5.22990034953591e-05	maternal	FALSE	FALSE	NA	NA
1257	Hippocampus	Mouse 3	Slide-seq	Praf2	CA3	4.04381418307231	4.07874303466073	1.00863760054422	5.25886036337237e-05	maternal	TRUE	FALSE	NA	NA
1258	Hippocampus	Mouse 3	Slide-seq	Chd4	CA3	4.03260961906096	1.06764811984683	0.264753651035392	5.5160870379716e-05	maternal	FALSE	FALSE	NA	NA
1259	Hippocampus	Mouse 3	Slide-seq	Pef1	CA3	4.02554208113257	-0.862633801193398	0.214290096540414	5.68442133928563e-05	paternal	FALSE	FALSE	NA	NA
1260	Hippocampus	Mouse 3	Slide-seq	Cntnap2	CA3	4.0084366647027	0.615142586753725	0.153461969892282	6.11220259829886e-05	maternal	FALSE	FALSE	NA	NA
1261	Hippocampus	Mouse 3	Slide-seq	Mif	CA3	4.00037554772488	-0.377307820689464	0.0943180999354046	6.32420398567655e-05	paternal	FALSE	FALSE	NA	NA
1262	Hippocampus	Mouse 3	Slide-seq	Snap25	CA3	3.99594469176418	0.107220170768278	0.0268322459490653	6.44367777170177e-05	maternal	FALSE	FALSE	NA	NA
1263	Hippocampus	Mouse 3	Slide-seq	Tsc22d1	CA3	3.96466614762902	0.369487356775767	0.0931950744444725	7.34987395755842e-05	maternal	FALSE	FALSE	NA	NA
1264	Hippocampus	Mouse 3	Slide-seq	Thy1	CA3	3.95982588666098	-0.215577445215338	0.0544411424607152	7.50044279172472e-05	paternal	FALSE	FALSE	NA	NA
1265	Hippocampus	Mouse 3	Slide-seq	Gria3	CA3	3.94537171821183	2.86892901024048	0.727163171215911	7.96762792191579e-05	maternal	TRUE	FALSE	NA	NA
1266	Hippocampus	Mouse 3	Slide-seq	Brinp1	CA3	3.91120796625995	-0.243437710235	0.0622410550231581	9.18356516744207e-05	paternal	FALSE	FALSE	NA	NA
1267	Hippocampus	Mouse 3	Slide-seq	Wdr45	CA3	3.89617184620416	3.93520338215008	1.01001791950834	9.77250622567614e-05	maternal	TRUE	FALSE	NA	NA
1268	Hippocampus	Mouse 3	Slide-seq	Prdx5	CA3	3.88540122271561	-0.259309341466155	0.0667393987396021	0.000102161025199987	paternal	FALSE	FALSE	NA	NA
1269	Hippocampus	Mouse 3	Slide-seq	Rpl3	CA3	3.87770955163568	-2.34741278411238	0.60536065243004	0.000105444494426806	paternal	FALSE	FALSE	NA	NA
1270	Hippocampus	Mouse 3	Slide-seq	Elp6	CA3	3.87198680315786	-0.909425774270239	0.234873159569796	0.000107951798356345	paternal	FALSE	FALSE	NA	NA
1271	Hippocampus	Mouse 3	Slide-seq	Sall2	CA3	3.86504310309212	-1.20637376257284	0.312124271423444	0.000111069583294195	paternal	FALSE	FALSE	NA	NA
1272	Hippocampus	Mouse 3	Slide-seq	Srp9	CA3	3.86068131970185	-0.515292866390405	0.133472002405575	0.000113071297143614	paternal	FALSE	FALSE	NA	NA
1273	Hippocampus	Mouse 3	Slide-seq	Camk2b	CA3	3.85382367266812	-0.469086842205459	0.12171985073741	0.000116287357426082	paternal	FALSE	FALSE	NA	NA
1274	Hippocampus	Mouse 3	Slide-seq	Ttc33	CA3	3.84354861466829	-0.743395133486993	0.193413745477277	0.000121267963450612	paternal	FALSE	FALSE	NA	NA
1275	Hippocampus	Mouse 3	Slide-seq	Map1a	CA3	3.82579424957071	1.39855669729943	0.365559830473465	0.000130351129592554	maternal	FALSE	FALSE	NA	NA
1276	Hippocampus	Mouse 3	Slide-seq	Lysmd4	CA3	3.81724911282936	-0.899225263258608	0.235568923242764	0.000134947898543506	paternal	FALSE	FALSE	NA	NA
1277	Hippocampus	Mouse 3	Slide-seq	Clstn1	CA3	3.81092907832183	-0.316530179893794	0.0830585333362277	0.000138445485628347	paternal	FALSE	FALSE	NA	NA
1278	Hippocampus	Mouse 3	Slide-seq	Ndufa10	CA3	3.80784400113246	-0.327448812120085	0.0859932318715529	0.000140183656014766	paternal	FALSE	FALSE	NA	NA
1279	Hippocampus	Mouse 3	Slide-seq	Mmd	CA3	3.80764008573545	0.474490610865196	0.124615404865281	0.000140299265661533	maternal	FALSE	FALSE	NA	NA
1280	Hippocampus	Mouse 3	Slide-seq	Ttr	CA3	3.79369671900172	0.328898624032178	0.0866960773076042	0.000148420941993155	maternal	FALSE	FALSE	NA	NA
1281	Hippocampus	Mouse 3	Slide-seq	Cct8	CA3	3.76956338608434	-1.47904227448875	0.392364346478099	0.000163533374293439	paternal	FALSE	FALSE	NA	NA
1282	Hippocampus	Mouse 3	Slide-seq	Coq2	CA3	3.73289703767862	-0.559372269773879	0.149849370107924	0.00018928998601808	paternal	FALSE	FALSE	NA	NA
1283	Hippocampus	Mouse 3	Slide-seq	9130401M01Rik	CA3	3.72131624611781	-0.819134383623631	0.220119530146941	0.000198187054412649	paternal	FALSE	FALSE	NA	NA
1284	Hippocampus	Mouse 3	Slide-seq	Inpp5f	CA3	3.71532121593842	-2.05310461887225	0.552604875741188	0.000202945717967409	paternal	FALSE	TRUE	NA	NA
1285	Hippocampus	Mouse 3	Slide-seq	Rps15	CA3	3.63735057861545	-3.68484320889474	1.01305692955705	0.000275456893276553	paternal	FALSE	FALSE	NA	NA
1286	Hippocampus	Mouse 3	Slide-seq	Fbxo44	CA3	3.62595525550399	-0.817834878552921	0.225550184964774	0.000287895205896583	paternal	FALSE	FALSE	NA	NA
1287	Hippocampus	Mouse 3	Slide-seq	Chpt1	CA3	3.623652980509	0.656442435044156	0.181154883918257	0.00029047126801613	maternal	FALSE	FALSE	NA	NA
1288	Hippocampus	Mouse 3	Slide-seq	Nsa2	CA3	3.62248337635983	0.489408888891246	0.135103142801181	0.000291788218023114	maternal	FALSE	FALSE	NA	NA
1289	Hippocampus	Mouse 3	Slide-seq	Pisd	CA3	3.59929305720255	1.00302837751595	0.27867371774821	0.00031908344141456	maternal	FALSE	FALSE	NA	NA
1290	Hippocampus	Mouse 3	Slide-seq	Gnal	CA3	3.58116571918229	0.76598421639419	0.213892423992345	0.000342064592585037	maternal	FALSE	FALSE	NA	NA
1291	Hippocampus	Mouse 3	Slide-seq	Sort1	CA3	3.57500529526974	-0.614801381273883	0.171972159618157	0.000350220807747852	paternal	FALSE	FALSE	NA	NA
1292	Hippocampus	Mouse 3	Slide-seq	Cops4	CA3	3.56296623105359	0.534313505073826	0.149963112312694	0.000366687864672886	maternal	FALSE	FALSE	NA	NA
1293	Hippocampus	Mouse 3	Slide-seq	1110032A03Rik	CA3	3.56244832437064	-1.07222331181392	0.300979330557264	0.000367412245719179	paternal	FALSE	FALSE	NA	NA
1294	Hippocampus	Mouse 3	Slide-seq	Wdr37	CA3	3.52878306499822	-0.997946109271794	0.282801773554844	0.000417475203465835	paternal	FALSE	FALSE	NA	NA
1295	Hippocampus	Mouse 3	Slide-seq	Fubp1	CA3	3.5279963778894	-0.891713159842482	0.252753422716365	0.000418717886182958	paternal	FALSE	FALSE	NA	NA
1296	Hippocampus	Mouse 3	Slide-seq	Eif3c	CA3	3.52275021302769	-0.746556420657531	0.211924313536806	0.000427093680379999	paternal	FALSE	FALSE	NA	NA
1297	Hippocampus	Mouse 3	Slide-seq	Rab5c	CA3	3.50419652381697	-1.13814085384091	0.324793671275371	0.000457987239793519	paternal	FALSE	FALSE	NA	NA
1298	Hippocampus	Mouse 3	Slide-seq	Cox7a2	CA3	3.49921343182319	-0.236380646478723	0.0675525088949954	0.000466632898255928	paternal	FALSE	FALSE	NA	NA
1299	Hippocampus	Mouse 3	Slide-seq	Arf5	CA3	3.48969950469356	1.3125420248538	0.376118924591778	0.000483563960589937	maternal	FALSE	FALSE	NA	NA
1300	Hippocampus	Mouse 3	Slide-seq	Mrps18c	CA3	3.46920899726132	-0.512748422166056	0.147799807555795	0.000521993214886141	paternal	FALSE	FALSE	NA	NA
1301	Hippocampus	Mouse 3	Slide-seq	Tsnax	CA3	3.46875813323299	0.401921648786068	0.115869032474589	0.000522869951250636	maternal	FALSE	FALSE	NA	NA
1302	Hippocampus	Mouse 3	Slide-seq	Mapre3	CA3	3.46728858846035	-0.720477758460969	0.207792844489156	0.000525737118660644	paternal	FALSE	FALSE	NA	NA
1303	Hippocampus	Mouse 3	Slide-seq	Poldip2	CA3	3.42016331433276	-0.76737779965033	0.224368759361433	0.000625835517947104	paternal	FALSE	FALSE	NA	NA
1304	Hippocampus	Mouse 3	Slide-seq	Arpc2	CA3	3.41825462286141	1.44464291116616	0.422625892613247	0.000630241170896103	maternal	FALSE	FALSE	NA	NA
1305	Hippocampus	Mouse 3	Slide-seq	Chst2	CA3	3.41775749719308	0.232234339505408	0.0679493321852519	0.00063139336598057	maternal	FALSE	FALSE	NA	NA
1306	Hippocampus	Mouse 3	Slide-seq	Ndufb8	CA3	3.41317989446587	0.276656371438577	0.0810553149827079	0.000642095417686509	maternal	FALSE	FALSE	NA	NA
1307	Hippocampus	Mouse 3	Slide-seq	Rpl4	CA3	3.412506140853	0.171900658076535	0.0503737285681679	0.000643684766850615	maternal	FALSE	FALSE	NA	NA
1308	Hippocampus	Mouse 3	Slide-seq	Pdcd5	CA3	3.40551656255073	0.385153084765405	0.113096817381774	0.000660390075876337	maternal	FALSE	FALSE	NA	NA
1309	Hippocampus	Mouse 3	Slide-seq	Ublcp1	CA3	3.39073196082158	-3.44605381880521	1.0163156093206	0.000697062385016656	paternal	FALSE	FALSE	NA	NA
1310	Hippocampus	Mouse 3	Slide-seq	Ttl	CA3	3.38992008261828	-0.721305411632008	0.212779473867388	0.000699130017038738	paternal	FALSE	FALSE	NA	NA
1311	Hippocampus	Mouse 3	Slide-seq	Nudt19	CA3	3.38300774081937	-0.409939572428344	0.121176066930623	0.000716966114202779	paternal	FALSE	FALSE	NA	NA
1312	Hippocampus	Mouse 3	Slide-seq	Snf8	CA3	3.37343365392621	-1.3171914608612	0.390460164920739	0.000742369343930854	paternal	FALSE	FALSE	NA	NA
1313	Hippocampus	Mouse 3	Slide-seq	Cask	CA3	3.36010543884753	2.4794014075975	0.737893930033308	0.000779127313297867	maternal	TRUE	FALSE	NA	NA
1314	Hippocampus	Mouse 3	Slide-seq	Sf3b6	CA3	3.35547625283104	0.514136892979719	0.153223225032792	0.000792284583390501	maternal	FALSE	FALSE	NA	NA
1315	Hippocampus	Mouse 3	Slide-seq	2210016L21Rik	CA3	3.35520830385061	0.540835932732986	0.161192952494871	0.000793052437417041	maternal	FALSE	FALSE	NA	NA
1316	Hippocampus	Mouse 3	Slide-seq	D430019H16Rik	CA3	3.35501535507229	0.632384656374793	0.188489347871008	0.000793605793112041	maternal	FALSE	FALSE	NA	NA
1317	Hippocampus	Mouse 3	Slide-seq	Hars	CA3	3.34958979242782	0.521634551007661	0.155730875520006	0.000809313191209281	maternal	FALSE	FALSE	NA	NA
1318	Hippocampus	Mouse 3	Slide-seq	Ppfia4	CA3	3.34837368715554	0.643634179315812	0.19222292355982	0.000812873255349124	maternal	FALSE	FALSE	NA	NA
1319	Hippocampus	Mouse 3	Slide-seq	Akap5	Dentate	45.4007162915591	-2.87518892021256	0.0633291532615559	0	paternal	FALSE	TRUE	NA	NA
1320	Hippocampus	Mouse 3	Slide-seq	Rplp1	Dentate	22.2596730091565	-1.1130694897283	0.0500038562682588	9.09079964693244e-110	paternal	FALSE	FALSE	NA	NA
1321	Hippocampus	Mouse 3	Slide-seq	Rpl9	Dentate	20.8804363118619	3.90577766782461	0.187054408705329	8.06520484436053e-97	maternal	FALSE	FALSE	NA	NA
1322	Hippocampus	Mouse 3	Slide-seq	Ywhaz	Dentate	19.2869509580063	1.42697194169006	0.0739863934323793	6.91320636762602e-83	maternal	FALSE	FALSE	NA	NA
1323	Hippocampus	Mouse 3	Slide-seq	Gapdh	Dentate	18.8153840866711	-1.11551156671971	0.0592872067655501	5.6497537320801e-79	paternal	FALSE	FALSE	NA	NA
1324	Hippocampus	Mouse 3	Slide-seq	Rpl37	Dentate	18.7298182547554	1.92194240191056	0.102614044395364	2.82880006566254e-78	maternal	FALSE	FALSE	NA	NA
1325	Hippocampus	Mouse 3	Slide-seq	Rps19	Dentate	18.1967656121787	-1.90949731429777	0.104936083422418	5.47463019157294e-74	paternal	FALSE	FALSE	NA	NA
1326	Hippocampus	Mouse 3	Slide-seq	Pdhb	Dentate	18.0347122365278	-2.06674828837429	0.114598351294359	1.04035602747104e-72	paternal	FALSE	FALSE	NA	NA
1327	Hippocampus	Mouse 3	Slide-seq	Ndufs5	Dentate	17.6185841808913	-2.34517798073322	0.133108197381532	1.77389123811928e-69	paternal	FALSE	FALSE	NA	NA
1328	Hippocampus	Mouse 3	Slide-seq	Rpl7a	Dentate	16.5254011913317	-2.16930902375378	0.131271186619765	2.40832024321533e-61	paternal	FALSE	FALSE	NA	NA
1329	Hippocampus	Mouse 3	Slide-seq	Psma7	Dentate	14.9300091163007	-1.80305657826146	0.120767279123284	2.10237359941872e-50	paternal	FALSE	FALSE	NA	NA
1330	Hippocampus	Mouse 3	Slide-seq	Rps13	Dentate	14.3350941671945	-4.00552314304875	0.279420776475629	1.3206729187443e-46	paternal	FALSE	FALSE	NA	NA
1331	Hippocampus	Mouse 3	Slide-seq	Rpl29	Dentate	14.0103386360333	-3.03157752873963	0.216381459970046	1.34760865810075e-44	paternal	FALSE	FALSE	NA	NA
1332	Hippocampus	Mouse 3	Slide-seq	Rpl5	Dentate	13.6837825198853	1.00806899694786	0.073668884716849	1.2691508777541e-42	maternal	FALSE	FALSE	NA	NA
1333	Hippocampus	Mouse 3	Slide-seq	Fau	Dentate	13.4607496290986	0.932905262233928	0.0693055950032108	2.66201750273258e-41	maternal	FALSE	FALSE	NA	NA
1334	Hippocampus	Mouse 3	Slide-seq	Rasgrf1	Dentate	13.1504011776475	-1.42226223527136	0.108153524448278	1.69273939713309e-39	paternal	FALSE	TRUE	Imprinted	Paternal
1335	Hippocampus	Mouse 3	Slide-seq	Morf4l1	Dentate	12.6511255225978	-1.32514074286457	0.104744889337914	1.10283487010884e-36	paternal	FALSE	FALSE	NA	NA
1336	Hippocampus	Mouse 3	Slide-seq	Dnaja1	Dentate	12.5435901456689	-2.76578920889643	0.220494226674922	4.31017148858967e-36	paternal	FALSE	FALSE	NA	NA
1337	Hippocampus	Mouse 3	Slide-seq	Ndufb11	Dentate	12.5102300597473	4.57012975561929	0.36531140784725	6.56338618661635e-36	maternal	TRUE	FALSE	NA	NA
1338	Hippocampus	Mouse 3	Slide-seq	Epha4	Dentate	12.4648405578515	1.6041084283941	0.128690649587465	1.16103769446339e-35	maternal	FALSE	FALSE	NA	NA
1339	Hippocampus	Mouse 3	Slide-seq	Arhgef9	Dentate	12.1059558390169	4.59919193440718	0.379911507655117	9.82185608447136e-34	maternal	TRUE	FALSE	NA	NA
1340	Hippocampus	Mouse 3	Slide-seq	Scoc	Dentate	12.0554961776904	1.77641411959768	0.147353049050363	1.81436559496079e-33	maternal	FALSE	FALSE	NA	NA
1341	Hippocampus	Mouse 3	Slide-seq	Rpl28	Dentate	11.9028150185775	-2.11644968208413	0.17781085220436	1.14421192087916e-32	paternal	FALSE	FALSE	NA	NA
1342	Hippocampus	Mouse 3	Slide-seq	Lypd1	Dentate	11.8826666398662	-1.51022119694731	0.127094468162604	1.45645673351604e-32	paternal	FALSE	FALSE	NA	NA
1343	Hippocampus	Mouse 3	Slide-seq	Fgf13	Dentate	11.6985397038938	4.05567040871829	0.346681766389045	1.29665626877641e-31	maternal	TRUE	FALSE	NA	NA
1344	Hippocampus	Mouse 3	Slide-seq	Rpl17	Dentate	11.6415254738754	-2.65370905483882	0.22795200343752	2.53441555467236e-31	paternal	FALSE	FALSE	NA	NA
1345	Hippocampus	Mouse 3	Slide-seq	Syp	Dentate	11.5673817714693	3.53140300273548	0.305289742528048	6.02946287697161e-31	maternal	TRUE	FALSE	NA	NA
1346	Hippocampus	Mouse 3	Slide-seq	Ppp3ca	Dentate	11.3557511022666	0.262317698268143	0.0230999865976091	6.94405360584925e-30	maternal	FALSE	FALSE	NA	NA
1347	Hippocampus	Mouse 3	Slide-seq	Rpl36	Dentate	11.198341435756	1.44088667337309	0.12866965002267	4.15438315591735e-29	maternal	FALSE	FALSE	NA	NA
1348	Hippocampus	Mouse 3	Slide-seq	Rps8	Dentate	10.8862543212122	-0.667572573817593	0.0613225223405635	1.34040472609407e-27	paternal	FALSE	FALSE	NA	NA
1349	Hippocampus	Mouse 3	Slide-seq	Idh3g	Dentate	10.8797646224011	4.46811916615794	0.410681602151412	1.43934147810719e-27	maternal	TRUE	FALSE	NA	NA
1350	Hippocampus	Mouse 3	Slide-seq	Chst1	Dentate	10.821061940665	1.48508857498137	0.137240557638848	2.73588788151651e-27	maternal	FALSE	TRUE	NA	NA
1351	Hippocampus	Mouse 3	Slide-seq	Calm2	Dentate	10.7986402233156	1.76115383724661	0.163090333674054	3.49338635556683e-27	maternal	FALSE	FALSE	NA	NA
1352	Hippocampus	Mouse 3	Slide-seq	Sod1	Dentate	10.7377213292782	-0.961627080508665	0.0895559729126725	6.76945737413829e-27	paternal	FALSE	FALSE	NA	NA
1353	Hippocampus	Mouse 3	Slide-seq	Rps24	Dentate	10.3071444310657	-0.585645594399055	0.0568193837115467	6.54161766456581e-25	paternal	FALSE	FALSE	NA	NA
1354	Hippocampus	Mouse 3	Slide-seq	Tma7	Dentate	10.2804830457681	1.24052998346819	0.120668452829057	8.62940133280023e-25	maternal	FALSE	FALSE	NA	NA
1355	Hippocampus	Mouse 3	Slide-seq	Glo1	Dentate	10.2528229936334	0.821479136268492	0.0801222391899871	1.14936717804878e-24	maternal	FALSE	FALSE	NA	NA
1356	Hippocampus	Mouse 3	Slide-seq	Gprasp1	Dentate	10.1558365361925	3.63912318958125	0.358328255541771	3.1212184458999e-24	maternal	TRUE	FALSE	NA	NA
1357	Hippocampus	Mouse 3	Slide-seq	Atrx	Dentate	10.1470451794489	3.9226761326683	0.386583095206179	3.41548111550008e-24	maternal	TRUE	FALSE	NA	NA
1358	Hippocampus	Mouse 3	Slide-seq	Hspa8	Dentate	10.14323416009	1.23733447426725	0.121986188501466	3.5514301135172e-24	maternal	FALSE	FALSE	NA	NA
1359	Hippocampus	Mouse 3	Slide-seq	Trappc2	Dentate	10.0257875936885	2.54775697011516	0.2541203816964	1.1741967291688e-23	maternal	TRUE	FALSE	NA	NA
1360	Hippocampus	Mouse 3	Slide-seq	Hnrnpc	Dentate	9.8609618964968	-1.48459836830378	0.150553098560415	6.14577718407686e-23	paternal	FALSE	FALSE	NA	NA
1361	Hippocampus	Mouse 3	Slide-seq	Polr2l	Dentate	9.52837721273466	1.38863583082003	0.14573686576599	1.59760972051276e-21	maternal	FALSE	FALSE	NA	NA
1362	Hippocampus	Mouse 3	Slide-seq	Rpl11	Dentate	9.42855650748337	-2.74326395852842	0.290952698469921	4.15771176012184e-21	paternal	FALSE	FALSE	NA	NA
1363	Hippocampus	Mouse 3	Slide-seq	Ube2k	Dentate	9.23976561547221	-1.60256898581841	0.173442601523882	2.47037778535788e-20	paternal	FALSE	FALSE	NA	NA
1364	Hippocampus	Mouse 3	Slide-seq	Pgrmc1	Dentate	8.9190966930229	3.70371185066148	0.415256385050603	4.70106791514531e-19	maternal	TRUE	FALSE	NA	NA
1365	Hippocampus	Mouse 3	Slide-seq	Psmb3	Dentate	8.73778843115687	-1.11632633150913	0.12775845287448	2.37718163790063e-18	paternal	FALSE	FALSE	NA	NA
1366	Hippocampus	Mouse 3	Slide-seq	Sec61g	Dentate	8.6513189655388	2.22986097419335	0.257748094027703	5.09075981929245e-18	maternal	FALSE	FALSE	NA	NA
1367	Hippocampus	Mouse 3	Slide-seq	Nell2	Dentate	8.64016995784913	2.02968709709726	0.234912867107828	5.61294595059779e-18	maternal	FALSE	FALSE	NA	NA
1368	Hippocampus	Mouse 3	Slide-seq	Matr3	Dentate	8.16765640585671	-1.83186204450502	0.224282456738932	3.14437946427703e-16	paternal	FALSE	FALSE	NA	NA
1369	Hippocampus	Mouse 3	Slide-seq	Shank1	Dentate	8.16563206640088	1.67284982211922	0.204864707167311	3.19756496228262e-16	maternal	FALSE	FALSE	NA	NA
1370	Hippocampus	Mouse 3	Slide-seq	Pkm	Dentate	8.0358398033506	0.46849771561788	0.0583010272831143	9.29401088298928e-16	maternal	FALSE	FALSE	NA	NA
1371	Hippocampus	Mouse 3	Slide-seq	Pak3	Dentate	7.9488998002334	3.45283016687463	0.434378373567276	1.88175172112131e-15	maternal	TRUE	FALSE	NA	NA
1372	Hippocampus	Mouse 3	Slide-seq	Rab24	Dentate	7.85294408243874	-2.20676663698394	0.281011377875319	4.0638288319929e-15	paternal	FALSE	FALSE	NA	NA
1373	Hippocampus	Mouse 3	Slide-seq	Maged1	Dentate	7.81721778926714	4.53843420893632	0.5805689864708	5.40036238714706e-15	maternal	TRUE	FALSE	NA	NA
1374	Hippocampus	Mouse 3	Slide-seq	Cnksr2	Dentate	7.76102880023413	4.50612157767002	0.580608794743047	8.42431820643692e-15	maternal	TRUE	FALSE	NA	NA
1375	Hippocampus	Mouse 3	Slide-seq	Rps9	Dentate	7.72911880961857	-0.468576851265163	0.060624873650802	1.08293569495241e-14	paternal	FALSE	FALSE	NA	NA
1376	Hippocampus	Mouse 3	Slide-seq	Dlgap1	Dentate	7.7083505470438	-0.44089204950086	0.0571966786941137	1.27454260557971e-14	paternal	FALSE	FALSE	NA	NA
1377	Hippocampus	Mouse 3	Slide-seq	Ywhab	Dentate	7.61334578801576	-0.505018284502877	0.0663332913760244	2.6708996040543e-14	paternal	FALSE	FALSE	NA	NA
1378	Hippocampus	Mouse 3	Slide-seq	Bex2	Dentate	7.5453008040163	7.54720416665851	1.00025225802014	4.51244739804103e-14	maternal	TRUE	FALSE	NA	NA
1379	Hippocampus	Mouse 3	Slide-seq	Itm2c	Dentate	7.51538787093574	0.332477909650499	0.0442396208100304	5.67424515507082e-14	maternal	FALSE	FALSE	NA	NA
1380	Hippocampus	Mouse 3	Slide-seq	Ndrg4	Dentate	7.46942824240811	-0.760267602958657	0.101783908792669	8.05440161345178e-14	paternal	FALSE	FALSE	NA	NA
1381	Hippocampus	Mouse 3	Slide-seq	Gdi2	Dentate	7.430038110335	-1.64044632230388	0.220785721142137	1.08566394796181e-13	paternal	FALSE	FALSE	NA	NA
1382	Hippocampus	Mouse 3	Slide-seq	Rpl8	Dentate	7.40066594926085	-0.450831808714019	0.0609177352153081	1.35503213186421e-13	paternal	FALSE	FALSE	NA	NA
1383	Hippocampus	Mouse 3	Slide-seq	Glrx2	Dentate	7.37363388874591	-3.71886324639201	0.504346066336162	1.66038771517977e-13	paternal	FALSE	FALSE	NA	NA
1384	Hippocampus	Mouse 3	Slide-seq	Tbcb	Dentate	7.28943386448074	-1.18104298346372	0.162021222144369	3.11260180099415e-13	paternal	FALSE	FALSE	NA	NA
1385	Hippocampus	Mouse 3	Slide-seq	Tmem234	Dentate	7.27637173115552	-1.90856237638865	0.262295886865796	3.42917853806027e-13	paternal	FALSE	FALSE	NA	NA
1386	Hippocampus	Mouse 3	Slide-seq	Lsm7	Dentate	7.17725711243901	0.972903406702178	0.135553651131715	7.11238575954302e-13	maternal	FALSE	FALSE	NA	NA
1387	Hippocampus	Mouse 3	Slide-seq	Cfl1	Dentate	7.15089266104987	-0.684416372414136	0.0957106203176671	8.62153888529285e-13	paternal	FALSE	FALSE	NA	NA
1388	Hippocampus	Mouse 3	Slide-seq	Usp34	Dentate	7.08828216785462	1.48248533840751	0.209145926093432	1.357868998834e-12	maternal	FALSE	FALSE	NA	NA
1389	Hippocampus	Mouse 3	Slide-seq	Snrpn	Dentate	7.0135556399232	-7.01685021614757	1.00046974407754	2.32336507385244e-12	paternal	FALSE	FALSE	Imprinted	Paternal
1390	Hippocampus	Mouse 3	Slide-seq	Eif1ax	Dentate	6.99593789752886	3.19491524698608	0.456681476277055	2.63490239544883e-12	maternal	TRUE	FALSE	NA	NA
1391	Hippocampus	Mouse 3	Slide-seq	Tceal8	Dentate	6.91841296309795	3.51181829402776	0.507604607120073	4.56731260286616e-12	maternal	TRUE	FALSE	NA	NA
1392	Hippocampus	Mouse 3	Slide-seq	Mrpl23	Dentate	6.87469793660677	1.80413489921705	0.262431152008918	6.21213479422432e-12	maternal	FALSE	FALSE	NA	NA
1393	Hippocampus	Mouse 3	Slide-seq	Atp2b1	Dentate	6.86139004826453	-0.522300084538169	0.0761216139680437	6.81936821172772e-12	paternal	FALSE	FALSE	NA	NA
1394	Hippocampus	Mouse 3	Slide-seq	Serinc1	Dentate	6.84484550434188	0.365509219863738	0.0533991920828432	7.65584492799653e-12	maternal	FALSE	FALSE	NA	NA
1395	Hippocampus	Mouse 3	Slide-seq	Rpl3	Dentate	6.81927443583291	-2.25874422530977	0.33122940667131	9.15014581354613e-12	paternal	FALSE	FALSE	NA	NA
1396	Hippocampus	Mouse 3	Slide-seq	Bend6	Dentate	6.79013551064083	-3.07967972621433	0.453552027258978	1.1202826736661e-11	paternal	FALSE	FALSE	NA	NA
1397	Hippocampus	Mouse 3	Slide-seq	Rps3a1	Dentate	6.77884143222498	-0.323288783594243	0.0476908608685557	1.21143396112897e-11	paternal	FALSE	FALSE	NA	NA
1398	Hippocampus	Mouse 3	Slide-seq	Churc1	Dentate	6.7670476031657	-2.76653042561465	0.408823845767013	1.31436841683721e-11	paternal	FALSE	FALSE	NA	NA
1399	Hippocampus	Mouse 3	Slide-seq	Spon1	Dentate	6.74315415833498	-1.16954008963599	0.173441102216291	1.54984612917866e-11	paternal	FALSE	FALSE	NA	NA
1400	Hippocampus	Mouse 3	Slide-seq	Wdr13	Dentate	6.69427335787818	4.25404765691681	0.635475641566148	2.16745921446248e-11	maternal	TRUE	FALSE	NA	NA
1401	Hippocampus	Mouse 3	Slide-seq	Dnajb6	Dentate	6.69336273473855	-0.549642345637097	0.0821175196115478	2.18099612434893e-11	paternal	FALSE	FALSE	NA	NA
1402	Hippocampus	Mouse 3	Slide-seq	Rtn1	Dentate	6.67725608934629	-0.29899835148264	0.0447786257531291	2.43457321765229e-11	paternal	FALSE	FALSE	NA	NA
1403	Hippocampus	Mouse 3	Slide-seq	Gng2	Dentate	6.65331155405293	-0.698213693399795	0.104942281407891	2.865706702623e-11	paternal	FALSE	FALSE	NA	NA
1404	Hippocampus	Mouse 3	Slide-seq	Habp4	Dentate	6.65047249766119	0.932010678732815	0.140142024353996	2.921535910628e-11	maternal	FALSE	FALSE	NA	NA
1405	Hippocampus	Mouse 3	Slide-seq	Cnot3	Dentate	6.61787058905835	-6.62258370239744	1.00071217973752	3.64409811952231e-11	paternal	FALSE	FALSE	NA	NA
1406	Hippocampus	Mouse 3	Slide-seq	Tpm1	Dentate	6.47627945590718	-0.990649154999536	0.152965782552194	9.40118605949604e-11	paternal	FALSE	FALSE	NA	NA
1407	Hippocampus	Mouse 3	Slide-seq	Zfp106	Dentate	6.4696847439087	-3.90676813114504	0.603857573558482	9.82075936911212e-11	paternal	FALSE	FALSE	NA	NA
1408	Hippocampus	Mouse 3	Slide-seq	Araf	Dentate	6.42906202506408	6.43440655190773	1.00083130740111	1.28393733422001e-10	maternal	TRUE	FALSE	NA	NA
1409	Hippocampus	Mouse 3	Slide-seq	Eif4a3	Dentate	6.42519521233112	-2.0442266527634	0.31815790574583	1.31700394823339e-10	paternal	FALSE	FALSE	NA	NA
1410	Hippocampus	Mouse 3	Slide-seq	Tceal5	Dentate	6.34755359548881	6.35351279072384	1.00093881763192	2.18765776650569e-10	maternal	TRUE	FALSE	NA	NA
1411	Hippocampus	Mouse 3	Slide-seq	Vdac1	Dentate	6.32759433728007	-1.47927217316924	0.233781132974006	2.49012736966086e-10	paternal	FALSE	FALSE	NA	NA
1412	Hippocampus	Mouse 3	Slide-seq	Kcnk1	Dentate	6.32691072048027	-0.673560737070345	0.1064596557195	2.50117968902011e-10	paternal	FALSE	FALSE	NA	NA
1413	Hippocampus	Mouse 3	Slide-seq	Map1b	Dentate	6.3099084779245	-0.318640996909509	0.0504985132548735	2.79200525512917e-10	paternal	FALSE	FALSE	NA	NA
1414	Hippocampus	Mouse 3	Slide-seq	Pisd	Dentate	6.28827863547844	1.48763416500199	0.2365725584437	3.21005380521886e-10	maternal	FALSE	FALSE	NA	NA
1415	Hippocampus	Mouse 3	Slide-seq	Rab39b	Dentate	6.25480207181423	3.65943633948426	0.585060294069838	3.980203694335e-10	maternal	TRUE	FALSE	NA	NA
1416	Hippocampus	Mouse 3	Slide-seq	Peg3	Dentate	6.2469202337449	-6.25334596763373	1.00102862428979	4.18624706528599e-10	paternal	FALSE	TRUE	Imprinted	Paternal
1417	Hippocampus	Mouse 3	Slide-seq	Napb	Dentate	6.19156096301009	0.369566639189672	0.0596887669196111	5.95712888355869e-10	maternal	FALSE	FALSE	NA	NA
1418	Hippocampus	Mouse 3	Slide-seq	Hmgb1	Dentate	6.15053460285175	-1.00930038678179	0.164099619293877	7.72222079018559e-10	paternal	FALSE	FALSE	NA	NA
1419	Hippocampus	Mouse 3	Slide-seq	Rpl23a	Dentate	5.97267204236059	1.52811929165147	0.255851866771427	2.33398799786459e-09	maternal	FALSE	FALSE	NA	NA
1420	Hippocampus	Mouse 3	Slide-seq	Arpc2	Dentate	5.94938553501025	2.21637271859491	0.372538089110592	2.69150989337802e-09	maternal	FALSE	FALSE	NA	NA
1421	Hippocampus	Mouse 3	Slide-seq	Arl16	Dentate	5.8861748665497	1.08097401334903	0.183646262276722	3.9523613673737e-09	maternal	FALSE	FALSE	NA	NA
1422	Hippocampus	Mouse 3	Slide-seq	Rpl4	Dentate	5.88614622157048	0.200045127001944	0.0339857556152539	3.95304608716639e-09	maternal	FALSE	FALSE	NA	NA
1423	Hippocampus	Mouse 3	Slide-seq	Dap3	Dentate	5.82484573482508	-1.07523014482542	0.184593754714727	5.71653787980525e-09	paternal	FALSE	FALSE	NA	NA
1424	Hippocampus	Mouse 3	Slide-seq	Ogt	Dentate	5.82396507825158	3.41849424119087	0.586970250552591	5.74675893383864e-09	maternal	TRUE	FALSE	NA	NA
1425	Hippocampus	Mouse 3	Slide-seq	Camk2a	Dentate	5.79756157503708	-0.44952261788686	0.0775364973823473	6.72860790226324e-09	paternal	FALSE	FALSE	NA	NA
1426	Hippocampus	Mouse 3	Slide-seq	Cdkl5	Dentate	5.76420922157706	2.40901282615157	0.417925986644265	8.20415906480757e-09	maternal	TRUE	FALSE	NA	NA
1427	Hippocampus	Mouse 3	Slide-seq	Eif4a2	Dentate	5.7147503897273	-0.321168321424049	0.0561998861754966	1.09865169464611e-08	paternal	FALSE	FALSE	NA	NA
1428	Hippocampus	Mouse 3	Slide-seq	Susd4	Dentate	5.6804252530955	-0.702217105671108	0.123620516842192	1.34360260620994e-08	paternal	FALSE	FALSE	NA	NA
1429	Hippocampus	Mouse 3	Slide-seq	St3gal5	Dentate	5.57920327300879	-0.686875716997401	0.123113585109972	2.4162274439876e-08	paternal	FALSE	FALSE	NA	NA
1430	Hippocampus	Mouse 3	Slide-seq	1110032A03Rik	Dentate	5.54189280233261	-1.85612002740263	0.334925285206054	2.99219472803919e-08	paternal	FALSE	FALSE	NA	NA
1431	Hippocampus	Mouse 3	Slide-seq	Ptp4a2	Dentate	5.54125515882292	-0.91558137914148	0.16522996196695	3.0031125106214e-08	paternal	FALSE	FALSE	NA	NA
1432	Hippocampus	Mouse 3	Slide-seq	Syt1	Dentate	5.50617344042301	0.570185715159502	0.103553896608767	3.66717251445973e-08	maternal	FALSE	FALSE	NA	NA
1433	Hippocampus	Mouse 3	Slide-seq	Map1a	Dentate	5.47503293359573	1.95760629940126	0.35755151122271	4.37430250161392e-08	maternal	FALSE	FALSE	NA	NA
1434	Hippocampus	Mouse 3	Slide-seq	Sms	Dentate	5.46412925378897	3.90413865399948	0.714503349512138	4.65184506133757e-08	maternal	TRUE	FALSE	NA	NA
1435	Hippocampus	Mouse 3	Slide-seq	Slc25a14	Dentate	5.44704429738598	5.45908073074582	1.00220971828072	5.12137121033964e-08	maternal	TRUE	FALSE	NA	NA
1436	Hippocampus	Mouse 3	Slide-seq	AA465934	Dentate	5.37703980267206	-3.17181101205135	0.589880515757974	7.57204388879405e-08	paternal	FALSE	FALSE	NA	NA
1437	Hippocampus	Mouse 3	Slide-seq	Pdzd11	Dentate	5.34513368774636	2.83441054284596	0.530278699921726	9.03503435183537e-08	maternal	TRUE	FALSE	NA	NA
1438	Hippocampus	Mouse 3	Slide-seq	Mrps18c	Dentate	5.34210644517756	-0.642707131748521	0.120309682771055	9.18726767537368e-08	paternal	FALSE	FALSE	NA	NA
1439	Hippocampus	Mouse 3	Slide-seq	Scn3b	Dentate	5.30465088319205	0.50332401333807	0.0948835322853889	1.12888836617397e-07	maternal	FALSE	FALSE	NA	NA
1440	Hippocampus	Mouse 3	Slide-seq	Tcp1	Dentate	5.28903793993519	-2.79715473801635	0.528858890743868	1.22961386614816e-07	paternal	FALSE	FALSE	NA	NA
1441	Hippocampus	Mouse 3	Slide-seq	Cdk16	Dentate	5.28674048429337	3.78043920279085	0.715079397981106	1.24515089815423e-07	maternal	TRUE	FALSE	NA	NA
1442	Hippocampus	Mouse 3	Slide-seq	Mcts1	Dentate	5.28588878620975	5.29976769418835	1.00262565266504	1.25095880782225e-07	maternal	TRUE	FALSE	NA	NA
1443	Hippocampus	Mouse 3	Slide-seq	Rps15	Dentate	5.25692608619464	-3.68891528827742	0.701724777520646	1.46483150678926e-07	paternal	FALSE	FALSE	NA	NA
1444	Hippocampus	Mouse 3	Slide-seq	Eno1	Dentate	5.23314243640873	2.09343581600506	0.400034174770464	1.66652217774708e-07	maternal	FALSE	FALSE	NA	NA
1445	Hippocampus	Mouse 3	Slide-seq	Slc24a2	Dentate	5.20537057123242	0.625912257394983	0.120243554004416	1.93609852534019e-07	maternal	FALSE	FALSE	NA	NA
1446	Hippocampus	Mouse 3	Slide-seq	Pdzd4	Dentate	5.19807451477657	5.53599716645198	1.06500919729311	2.01363414023947e-07	maternal	TRUE	FALSE	NA	NA
1447	Hippocampus	Mouse 3	Slide-seq	Cycs	Dentate	5.19392070821625	1.74550151063074	0.336066260670775	2.0591086778776e-07	maternal	FALSE	FALSE	NA	NA
1448	Hippocampus	Mouse 3	Slide-seq	Crym	Dentate	5.16877512389094	-0.88345834727419	0.170922186804123	2.35633216037196e-07	paternal	FALSE	FALSE	NA	NA
1449	Hippocampus	Mouse 3	Slide-seq	Prpf39	Dentate	5.13575273344582	-5.1511974169703	1.00300728721301	2.81016943784452e-07	paternal	FALSE	FALSE	NA	NA
1450	Hippocampus	Mouse 3	Slide-seq	Hypk	Dentate	5.13124462893095	-5.1468267014166	1.00303670427206	2.87832536946629e-07	paternal	FALSE	FALSE	NA	NA
1451	Hippocampus	Mouse 3	Slide-seq	Faim2	Dentate	5.09723203859279	0.613617158981674	0.12038242605708	3.44655770510674e-07	maternal	FALSE	FALSE	NA	NA
1452	Hippocampus	Mouse 3	Slide-seq	Chd4	Dentate	5.07940071971588	0.771145294496159	0.151818164592317	3.78627325255114e-07	maternal	FALSE	FALSE	NA	NA
1453	Hippocampus	Mouse 3	Slide-seq	Mgst3	Dentate	5.07171021242156	0.829528163050791	0.163559850288592	3.94256437256997e-07	maternal	FALSE	FALSE	NA	NA
1454	Hippocampus	Mouse 3	Slide-seq	Prpf38b	Dentate	5.07028877124231	-2.62734101289388	0.518183703420532	3.97212548498527e-07	paternal	FALSE	FALSE	NA	NA
1455	Hippocampus	Mouse 3	Slide-seq	Rpl30	Dentate	5.06050784334433	1.67428152324196	0.330852470754296	4.18141257319989e-07	maternal	FALSE	FALSE	NA	NA
1456	Hippocampus	Mouse 3	Slide-seq	Camk2b	Dentate	5.05605570899297	-0.433129491601103	0.0856654903605424	4.28016351599353e-07	paternal	FALSE	FALSE	NA	NA
1457	Hippocampus	Mouse 3	Slide-seq	Cog7	Dentate	5.04189144970013	-0.697413270073273	0.138323737635159	4.60952759634695e-07	paternal	FALSE	FALSE	NA	NA
1458	Hippocampus	Mouse 3	Slide-seq	Pja1	Dentate	5.03047993432791	5.04713199547618	1.0033102330922	4.89253591475029e-07	maternal	TRUE	FALSE	NA	NA
1459	Hippocampus	Mouse 3	Slide-seq	Snx12	Dentate	5.01503857965029	3.59641181124851	0.71712545260206	5.30228254249929e-07	maternal	TRUE	FALSE	NA	NA
1460	Hippocampus	Mouse 3	Slide-seq	Mzt2	Dentate	5.01477535588082	1.10548424091531	0.220445416287474	5.30954637546544e-07	maternal	FALSE	FALSE	NA	NA
1461	Hippocampus	Mouse 3	Slide-seq	Tspan13	Dentate	5.00876430782302	-0.516553795881427	0.103129986586639	5.47806079185792e-07	paternal	FALSE	FALSE	NA	NA
1462	Hippocampus	Mouse 3	Slide-seq	Hsp90b1	Dentate	4.98342116571062	-1.11993353264444	0.22473186499876	6.2469772086689e-07	paternal	FALSE	FALSE	NA	NA
1463	Hippocampus	Mouse 3	Slide-seq	Sdhd	Dentate	4.97622573479218	-2.58217751001538	0.518902808600827	6.48360326403029e-07	paternal	FALSE	TRUE	Unknown	Unknown
1464	Hippocampus	Mouse 3	Slide-seq	Ndufs6	Dentate	4.97155622789089	0.409974519715438	0.0824640215100945	6.64175953425453e-07	maternal	FALSE	FALSE	NA	NA
1465	Hippocampus	Mouse 3	Slide-seq	Snap25	Dentate	4.94612316283943	0.181941398819274	0.0367846478604117	7.57060699541572e-07	maternal	FALSE	FALSE	NA	NA
1466	Hippocampus	Mouse 3	Slide-seq	Rplp0	Dentate	4.93813234251802	-1.11492995708391	0.225779683441087	7.88743107975686e-07	paternal	FALSE	FALSE	NA	NA
1467	Hippocampus	Mouse 3	Slide-seq	Map7d2	Dentate	4.92168100537939	4.93988607404626	1.00369895339559	8.58039915481883e-07	maternal	TRUE	FALSE	NA	NA
1468	Hippocampus	Mouse 3	Slide-seq	Nrcam	Dentate	4.90823495373486	-0.497401186605541	0.101340133733217	9.1899718850827e-07	paternal	FALSE	FALSE	NA	NA
1469	Hippocampus	Mouse 3	Slide-seq	Gria3	Dentate	4.89928215854298	2.90617083083978	0.593182988200063	9.61874292635964e-07	maternal	TRUE	FALSE	NA	NA
1470	Hippocampus	Mouse 3	Slide-seq	Nrgn	Dentate	4.8468152594376	0.313186673639854	0.0646170024801387	1.25459153751354e-06	maternal	FALSE	FALSE	NA	NA
1471	Hippocampus	Mouse 3	Slide-seq	Mapre3	Dentate	4.84275829389228	-0.802654756083395	0.165743303169954	1.28049017737121e-06	paternal	FALSE	FALSE	NA	NA
1472	Hippocampus	Mouse 3	Slide-seq	Set	Dentate	4.81959215767041	0.531994734664636	0.110381691491875	1.43851991580332e-06	maternal	FALSE	FALSE	NA	NA
1473	Hippocampus	Mouse 3	Slide-seq	Mzt1	Dentate	4.73300979889171	-1.39570734031604	0.294887904234397	2.21214805134133e-06	paternal	FALSE	FALSE	NA	NA
1474	Hippocampus	Mouse 3	Slide-seq	Arf5	Dentate	4.71827256926128	1.59180054307986	0.337369348572647	2.37855675866034e-06	maternal	FALSE	FALSE	NA	NA
1475	Hippocampus	Mouse 3	Slide-seq	Nsa2	Dentate	4.64219716763755	0.435301582148508	0.0937705931973665	3.44723666631795e-06	maternal	FALSE	FALSE	NA	NA
1476	Hippocampus	Mouse 3	Slide-seq	Irak1	Dentate	4.6248406984525	4.64787100360553	1.00497969695707	3.7488640930985e-06	maternal	TRUE	FALSE	NA	NA
1477	Hippocampus	Mouse 3	Slide-seq	Odc1	Dentate	4.59225611306683	-2.73897477127846	0.596433366049635	4.38479790254259e-06	paternal	FALSE	FALSE	NA	NA
1478	Hippocampus	Mouse 3	Slide-seq	Rps3	Dentate	4.50153098610634	-0.20520643109788	0.0455859199306269	6.74657270149406e-06	paternal	FALSE	FALSE	NA	NA
1479	Hippocampus	Mouse 3	Slide-seq	Gria1	Dentate	4.50028806808936	-0.443029939778011	0.0984447957719524	6.78614340420675e-06	paternal	FALSE	FALSE	NA	NA
1480	Hippocampus	Mouse 3	Slide-seq	Rab6b	Dentate	4.48967731892728	-0.410605317611633	0.0914554183839963	7.1331147321532e-06	paternal	FALSE	FALSE	NA	NA
1481	Hippocampus	Mouse 3	Slide-seq	Rnf14	Dentate	4.46483681337758	2.35061548938561	0.526472878547919	8.01298019229491e-06	maternal	FALSE	FALSE	NA	NA
1482	Hippocampus	Mouse 3	Slide-seq	1500011B03Rik	Dentate	4.46460051886241	-0.494019959144322	0.110652668039872	8.02182814906755e-06	paternal	FALSE	FALSE	NA	NA
1483	Hippocampus	Mouse 3	Slide-seq	Mpc2	Dentate	4.45194683913133	-0.659329020796255	0.148099032764934	8.50952358079112e-06	paternal	FALSE	FALSE	NA	NA
1484	Hippocampus	Mouse 3	Slide-seq	Dynlt3	Dentate	4.44709873644237	3.21141287446316	0.722136625424298	8.70378378628533e-06	maternal	TRUE	FALSE	NA	NA
1485	Hippocampus	Mouse 3	Slide-seq	Eef1a1	Dentate	4.42720580874836	-0.162438546176214	0.0366909859612192	9.54616398707314e-06	paternal	FALSE	FALSE	NA	NA
1486	Hippocampus	Mouse 3	Slide-seq	Eapp	Dentate	4.40885125445739	0.801235625952171	0.181733422088603	1.03920366404752e-05	maternal	FALSE	FALSE	NA	NA
1487	Hippocampus	Mouse 3	Slide-seq	Rilpl1	Dentate	4.399769401522	-0.452308362157463	0.10280274279852	1.08365970449761e-05	paternal	FALSE	FALSE	NA	NA
1488	Hippocampus	Mouse 3	Slide-seq	Gm10419	Dentate	4.35790866628034	0.694536592026731	0.159373829332579	1.31311156327307e-05	maternal	FALSE	FALSE	NA	NA
1489	Hippocampus	Mouse 3	Slide-seq	Cbr1	Dentate	4.34980909429179	-0.507734486089386	0.11672569418177	1.36256100847262e-05	paternal	FALSE	FALSE	NA	NA
1490	Hippocampus	Mouse 3	Slide-seq	Ndufb8	Dentate	4.34908218168495	0.318531456016123	0.0732410754061024	1.36708478341063e-05	maternal	FALSE	FALSE	NA	NA
1491	Hippocampus	Mouse 3	Slide-seq	Nedd4	Dentate	4.33136489022828	-0.541493714737247	0.12501687769573	1.48187867918345e-05	paternal	FALSE	FALSE	NA	NA
1492	Hippocampus	Mouse 3	Slide-seq	2410006H16Rik	Dentate	4.28761516444898	0.662869247373089	0.154600919613614	1.80601629007067e-05	maternal	FALSE	FALSE	NA	NA
1493	Hippocampus	Mouse 3	Slide-seq	Edil3	Dentate	4.26722799065448	-0.843773632122298	0.197733431157234	1.97916865359504e-05	paternal	FALSE	FALSE	NA	NA
1494	Hippocampus	Mouse 3	Slide-seq	Mff	Dentate	4.25588341168141	-0.580970745463166	0.136510023716471	2.08225197882279e-05	paternal	FALSE	FALSE	NA	NA
1495	Hippocampus	Mouse 3	Slide-seq	Sphkap	Dentate	4.2550009092201	0.393710179785081	0.0925288121400762	2.09048165753962e-05	maternal	FALSE	FALSE	NA	NA
1496	Hippocampus	Mouse 3	Slide-seq	H1f0	Dentate	4.2397193219696	-0.558547451662384	0.131741610527865	2.2379944041617e-05	paternal	FALSE	FALSE	NA	NA
1497	Hippocampus	Mouse 3	Slide-seq	Cnot7	Dentate	4.23864185628079	-1.34866734489484	0.31818384063197	2.24876070107748e-05	paternal	FALSE	FALSE	NA	NA
1498	Hippocampus	Mouse 3	Slide-seq	Dgkz	Dentate	4.2216310409916	0.698128550333329	0.165369390066203	2.42540885808e-05	maternal	FALSE	FALSE	NA	NA
1499	Hippocampus	Mouse 3	Slide-seq	Nsg1	Dentate	4.21849319154754	-0.752157874042659	0.178300127531255	2.45940396331254e-05	paternal	FALSE	FALSE	NA	NA
1500	Hippocampus	Mouse 3	Slide-seq	Ablim1	Dentate	4.20203592779761	0.581838306887452	0.138465809642044	2.64525137581099e-05	maternal	FALSE	FALSE	NA	NA
1501	Hippocampus	Mouse 3	Slide-seq	Mapk3	Dentate	4.2013513387347	-0.434651751137858	0.10345522573429	2.65326451998167e-05	paternal	FALSE	FALSE	NA	NA
1502	Hippocampus	Mouse 3	Slide-seq	Tcf4	Dentate	4.19745731247112	0.233805766087627	0.0557017614909301	2.69928515710786e-05	maternal	FALSE	FALSE	NA	NA
1503	Hippocampus	Mouse 3	Slide-seq	Tceal6	Dentate	4.19634767233214	6.96070383532227	1.65875289152431	2.71253751463222e-05	maternal	TRUE	FALSE	NA	NA
1504	Hippocampus	Mouse 3	Slide-seq	Syt13	Dentate	4.19307549362397	-0.373156777697014	0.0889935748269831	2.75197808213348e-05	paternal	FALSE	TRUE	NA	NA
1505	Hippocampus	Mouse 3	Slide-seq	Snx10	Dentate	4.18320989871659	-0.70920143533114	0.169535225939469	2.87421792141144e-05	paternal	FALSE	FALSE	NA	NA
1506	Hippocampus	Mouse 3	Slide-seq	Cask	Dentate	4.18317307464323	3.03160955591841	0.724715306257551	2.87468371398071e-05	maternal	TRUE	FALSE	NA	NA
1507	Hippocampus	Mouse 3	Slide-seq	Kcnd2	Dentate	4.17096257661043	0.538670015298543	0.129147650069855	3.03315676531222e-05	maternal	FALSE	FALSE	NA	NA
1508	Hippocampus	Mouse 3	Slide-seq	Tpm3	Dentate	4.16559408453068	0.479631965701768	0.115141311411721	3.10542818286789e-05	maternal	FALSE	FALSE	NA	NA
1509	Hippocampus	Mouse 3	Slide-seq	Sfi1	Dentate	4.14794848763705	-1.12026614624394	0.270077159729176	3.35467853372994e-05	paternal	FALSE	FALSE	NA	NA
1510	Hippocampus	Mouse 3	Slide-seq	Trappc2l	Dentate	4.11130281615571	0.461962197954775	0.112363943648095	3.93432795491628e-05	maternal	FALSE	FALSE	NA	NA
1511	Hippocampus	Mouse 3	Slide-seq	Ran	Dentate	4.10912218279357	-1.32487224017899	0.322422206311295	3.97165914728353e-05	paternal	FALSE	FALSE	NA	NA
1512	Hippocampus	Mouse 3	Slide-seq	Ube2m	Dentate	4.08829441624941	3.28846658657929	0.804361489600378	4.34556417382497e-05	maternal	FALSE	FALSE	NA	NA
1513	Hippocampus	Mouse 3	Slide-seq	Elp6	Dentate	4.0750959053785	-0.925675343159376	0.227154247324002	4.59953873112505e-05	paternal	FALSE	FALSE	NA	NA
1514	Hippocampus	Mouse 3	Slide-seq	Nudt5	Dentate	4.05296872646678	1.04680118062169	0.258280103121903	5.05717649439757e-05	maternal	FALSE	FALSE	NA	NA
1515	Hippocampus	Mouse 3	Slide-seq	Rogdi	Dentate	4.04589008919479	-0.334719553299732	0.0827307578605894	5.21246867966242e-05	paternal	FALSE	FALSE	NA	NA
1516	Hippocampus	Mouse 3	Slide-seq	Atrn	Dentate	4.01354178781616	-1.59110061288574	0.396433050159293	5.98144074202834e-05	paternal	FALSE	FALSE	NA	NA
1517	Hippocampus	Mouse 3	Slide-seq	Gas5	Dentate	4.011566272247	0.211523178317723	0.0527283270330325	6.03172394366537e-05	maternal	FALSE	FALSE	NA	NA
1518	Hippocampus	Mouse 3	Slide-seq	Prdx2	Dentate	4.0086607285313	0.703279591102935	0.175440038139772	6.10640711716735e-05	maternal	FALSE	FALSE	NA	NA
1519	Hippocampus	Mouse 3	Slide-seq	Comt	Dentate	4.00392592916324	-0.650012964779445	0.162343903528527	6.22998781989494e-05	paternal	FALSE	FALSE	NA	NA
1520	Hippocampus	Mouse 3	Slide-seq	Psmb2	Dentate	4.00271398592642	-0.583649318638336	0.145813395783574	6.26199866461727e-05	paternal	FALSE	FALSE	NA	NA
1521	Hippocampus	Mouse 3	Slide-seq	Pet100	Dentate	3.99620571820838	-0.747168933055624	0.186969587088875	6.43658063036142e-05	paternal	FALSE	FALSE	NA	NA
1522	Hippocampus	Mouse 3	Slide-seq	Kif1b	Dentate	3.96971604360497	0.419419308359054	0.105654737959084	7.19583357035563e-05	maternal	FALSE	FALSE	NA	NA
1523	Hippocampus	Mouse 3	Slide-seq	B4galt6	Dentate	3.96275762922279	-0.598944931736362	0.151143468204951	7.40889875287748e-05	paternal	FALSE	FALSE	NA	NA
1524	Hippocampus	Mouse 3	Slide-seq	Ssx2ip	Dentate	3.94037846539062	0.758109089668415	0.192394993609646	8.13531586899794e-05	maternal	FALSE	FALSE	NA	NA
1525	Hippocampus	Mouse 3	Slide-seq	Ptov1	Dentate	3.89316847362667	0.38025731491933	0.0976729667609538	9.89433876336557e-05	maternal	FALSE	FALSE	NA	NA
1526	Hippocampus	Mouse 3	Slide-seq	Rprm	Dentate	3.8871102997039	0.289269449607131	0.074417607761006	0.000101444665472975	maternal	FALSE	FALSE	NA	NA
1527	Hippocampus	Mouse 3	Slide-seq	Hsp90aa1	Dentate	3.88257072271169	0.301864935629458	0.0777487281464451	0.000103357941484155	maternal	FALSE	FALSE	NA	NA
1528	Hippocampus	Mouse 3	Slide-seq	Eif4a1	Dentate	3.88032176546273	0.307454324436039	0.0792342344319416	0.000104318366931449	maternal	FALSE	FALSE	NA	NA
1529	Hippocampus	Mouse 3	Slide-seq	Phb	Dentate	3.87886049575187	1.32047815110727	0.340429399962554	0.000104946915000874	maternal	FALSE	FALSE	NA	NA
1530	Hippocampus	Mouse 3	Slide-seq	Ssna1	Dentate	3.87831761856811	0.714755741856971	0.184295308469568	0.000105181336476967	maternal	FALSE	FALSE	NA	NA
1531	Hippocampus	Mouse 3	Slide-seq	Ndufa12	Dentate	3.86649338472469	-0.286577923329067	0.0741183017307742	0.000110411457469169	paternal	FALSE	FALSE	NA	NA
1532	Hippocampus	Mouse 3	Slide-seq	Nsmce4a	Dentate	3.86160715054073	-2.33722428852366	0.605246519754446	0.000112643590067597	paternal	FALSE	FALSE	NA	NA
1533	Hippocampus	Mouse 3	Slide-seq	Klhdc2	Dentate	3.85774331449729	0.5746886694579	0.148970167947213	0.000114438736514066	maternal	FALSE	FALSE	NA	NA
1534	Hippocampus	Mouse 3	Slide-seq	Snn	Dentate	3.83380379842573	0.36938952990891	0.0963506609442538	0.000126176796471885	maternal	FALSE	FALSE	NA	NA
1535	Hippocampus	Mouse 3	Slide-seq	Mif	Dentate	3.82949030680064	-0.325543176476293	0.085009531398519	0.000128408940705214	paternal	FALSE	FALSE	NA	NA
1536	Hippocampus	Mouse 3	Slide-seq	Tubb2a	Dentate	3.82379759315315	0.26768167520089	0.0700041434411169	0.000131411807522832	maternal	FALSE	FALSE	NA	NA
1537	Hippocampus	Mouse 3	Slide-seq	Oxct1	Dentate	3.80895521867111	-0.247539867610278	0.0649889151746553	0.000139555227424914	paternal	FALSE	FALSE	NA	NA
1538	Hippocampus	Mouse 3	Slide-seq	Pmm1	Dentate	3.7986517229797	-1.22521282466109	0.322538867474806	0.00014548535844255	paternal	FALSE	FALSE	NA	NA
1539	Hippocampus	Mouse 3	Slide-seq	Adh5	Dentate	3.77723191682032	-0.592303070745062	0.156808764669039	0.000158581052661763	paternal	FALSE	FALSE	NA	NA
1540	Hippocampus	Mouse 3	Slide-seq	Gabrb3	Dentate	3.76565620241591	-0.326800881076157	0.0867845771120831	0.000166112234094312	paternal	FALSE	TRUE	Unknown	Unknown
1541	Hippocampus	Mouse 3	Slide-seq	Myo5a	Dentate	3.75735367010176	-0.463910157405896	0.123467258644654	0.000171719720513107	paternal	FALSE	FALSE	NA	NA
1542	Hippocampus	Mouse 3	Slide-seq	Dab1	Dentate	3.7559638301648	0.40328789917293	0.107372679133397	0.000172675632997614	maternal	FALSE	FALSE	NA	NA
1543	Hippocampus	Mouse 3	Slide-seq	Sri	Dentate	3.73712408900532	0.513702247333543	0.137459242748953	0.000186137074625017	maternal	FALSE	FALSE	NA	NA
1544	Hippocampus	Mouse 3	Slide-seq	Rpl6	Dentate	3.73137107606602	-0.206079306514784	0.0552288427802396	0.00019044046417948	paternal	FALSE	FALSE	NA	NA
1545	Hippocampus	Mouse 3	Slide-seq	Rgs7bp	Dentate	3.72716483782018	-0.307581249618713	0.0825241874192507	0.000193645817786521	paternal	FALSE	FALSE	NA	NA
1546	Hippocampus	Mouse 3	Slide-seq	Wdr7	Dentate	3.72067797046857	-0.477726591032339	0.128397726119838	0.000198688665276045	paternal	FALSE	FALSE	NA	NA
1547	Hippocampus	Mouse 3	Slide-seq	Rian	Dentate	3.68985318160217	1.84806086665607	0.500849431047991	0.000224383513167951	maternal	FALSE	TRUE	Imprinted	Maternal
1548	Hippocampus	Mouse 3	Slide-seq	Lsm4	Dentate	3.68839170655104	0.511392216085941	0.138649106920408	0.000225676039990379	maternal	FALSE	FALSE	NA	NA
1549	Hippocampus	Mouse 3	Slide-seq	Nudt19	Dentate	3.68506875165931	-0.47611051109699	0.129199899155913	0.000228640913123332	paternal	FALSE	FALSE	NA	NA
1550	Hippocampus	Mouse 3	Slide-seq	Tspyl1	Dentate	3.67284479097584	-0.371761413233364	0.10121892821248	0.00023986518448926	paternal	FALSE	FALSE	NA	NA
1551	Hippocampus	Mouse 3	Slide-seq	Hint1	Dentate	3.65037582003634	1.2263267120867	0.335945330712411	0.000261856885958557	maternal	FALSE	FALSE	NA	NA
1552	Hippocampus	Mouse 3	Slide-seq	Gsk3a	Dentate	3.64762023877532	3.69507236113773	1.01300906324018	0.000264680458432008	maternal	FALSE	FALSE	NA	NA
1553	Hippocampus	Mouse 3	Slide-seq	Rhou	Dentate	3.6473719224706	0.776887408539988	0.212999229322836	0.000264936298748111	maternal	FALSE	FALSE	NA	NA
1554	Hippocampus	Mouse 3	Slide-seq	Mecp2	Dentate	3.64709338674645	2.66925509222573	0.73188558919983	0.000265223549999244	maternal	TRUE	FALSE	NA	NA
1555	Hippocampus	Mouse 3	Slide-seq	Ndufa3	Dentate	3.64675540013364	0.346870902178713	0.095117676981023	0.000265572504487227	maternal	FALSE	FALSE	NA	NA
1556	Hippocampus	Mouse 3	Slide-seq	Mrpl41	Dentate	3.63145141945732	-0.376467519439747	0.103668609587515	0.000281831715113005	paternal	FALSE	FALSE	NA	NA
1557	Hippocampus	Mouse 3	Slide-seq	Gcsh	Dentate	3.62649321826468	-0.612296232421016	0.168839756637959	0.000287296361193348	paternal	FALSE	FALSE	NA	NA
1558	Hippocampus	Mouse 3	Slide-seq	Park7	Dentate	3.61640665466982	0.311004919359133	0.0859983262550234	0.000298720969608913	maternal	FALSE	FALSE	NA	NA
1559	Hippocampus	Mouse 3	Slide-seq	Ptpn3	Dentate	3.61480953625459	0.647866012890016	0.179225490691078	0.00030056851007082	maternal	FALSE	FALSE	NA	NA
1560	Hippocampus	Mouse 3	Slide-seq	Slc24a3	Dentate	3.61003114065102	1.73007064242708	0.479239811243037	0.000306160246563013	maternal	FALSE	FALSE	NA	NA
1561	Hippocampus	Mouse 3	Slide-seq	Trak1	Dentate	3.60921865654065	0.510103708284015	0.141333556325162	0.000307120660773317	maternal	FALSE	FALSE	NA	NA
1562	Hippocampus	Mouse 3	Slide-seq	Dbndd2	Dentate	3.60123838984047	-0.588610403918179	0.163446664785847	0.000316705007725889	paternal	FALSE	FALSE	NA	NA
1563	Hippocampus	Mouse 3	Slide-seq	Kif1a	Dentate	3.6001948423887	-2.19445703408287	0.609538408378716	0.000317978815057504	paternal	FALSE	FALSE	NA	NA
1564	Hippocampus	Mouse 3	Slide-seq	Cript	Dentate	3.57141437419205	-1.76903510493166	0.49533179843682	0.000355058630256693	paternal	FALSE	FALSE	NA	NA
1565	Hippocampus	Mouse 3	Slide-seq	Atg12	Dentate	3.561082265415	0.505122407314152	0.141845194709448	0.000369329336361929	maternal	FALSE	FALSE	NA	NA
1566	Hippocampus	Mouse 3	Slide-seq	Atp5h	Dentate	3.54117596487785	-1.66237720847848	0.469442135879804	0.000398347817570108	paternal	FALSE	FALSE	NA	NA
1567	Hippocampus	Mouse 3	Slide-seq	Myl6	Dentate	3.53614304997643	-0.808373042573838	0.228603037588999	0.000406014774997156	paternal	FALSE	FALSE	NA	NA
1568	Hippocampus	Mouse 3	Slide-seq	Gng7	Dentate	3.53330741032089	-0.41137319912729	0.116427231303355	0.000410394973706488	paternal	FALSE	FALSE	NA	NA
1569	Hippocampus	Mouse 3	Slide-seq	Mboat7	Dentate	3.51953506649149	0.813476973515808	0.231131941619418	0.000432303884464097	maternal	FALSE	FALSE	NA	NA
1570	Hippocampus	Mouse 3	Slide-seq	Snrpb	Dentate	3.48893470747704	0.750228500543015	0.215030822713656	0.000484949587539746	maternal	FALSE	FALSE	NA	NA
1571	Hippocampus	Mouse 3	Slide-seq	Kidins220	Dentate	3.48506450867417	0.667900820291793	0.19164661619015	0.000492018408033239	maternal	FALSE	FALSE	NA	NA
1572	Hippocampus	Mouse 3	Slide-seq	Impad1	Dentate	3.48143303259932	-0.599946140986327	0.172327353526141	0.000498738475824636	paternal	FALSE	FALSE	NA	NA
1573	Hippocampus	Mouse 3	Slide-seq	Enah	Dentate	3.47665524442842	-0.464733919185113	0.133672707390208	0.000507710202412602	paternal	FALSE	FALSE	NA	NA
1574	Hippocampus	Mouse 3	Slide-seq	Anapc11	Dentate	3.45976117275117	0.687525646003894	0.198720550834201	0.000540654683561799	maternal	FALSE	FALSE	NA	NA
1575	Hippocampus	Mouse 3	Slide-seq	St6galnac5	Dentate	3.44776241957217	-0.303165892608459	0.0879312016650145	0.000565251006372091	paternal	FALSE	FALSE	NA	NA
1576	Hippocampus	Mouse 3	Slide-seq	Psap	Dentate	3.44602632122704	0.834989920799232	0.242305148877074	0.000568894945073777	maternal	FALSE	FALSE	NA	NA
1577	Hippocampus	Mouse 3	Slide-seq	Dhx30	Dentate	3.44474099644974	0.574772454673151	0.166855056814294	0.000571606824277613	maternal	FALSE	FALSE	NA	NA
1578	Hippocampus	Mouse 3	Slide-seq	Ankfy1	Dentate	3.44029504805016	-2.11373097258668	0.614403980782019	0.000581080347760165	paternal	FALSE	FALSE	NA	NA
1579	Hippocampus	Mouse 3	Slide-seq	9130401M01Rik	Dentate	3.43900751806063	-0.488966039139188	0.142182311777827	0.000583851019638329	paternal	FALSE	FALSE	NA	NA
1580	Hippocampus	Mouse 3	Slide-seq	Hnrnpa3	Dentate	3.4134172058562	0.416481938484733	0.122013194803787	0.000641536482446307	maternal	FALSE	FALSE	NA	NA
1581	Hippocampus	Mouse 3	Slide-seq	Zbtb8os	Dentate	3.41100156753047	0.553956846644514	0.162402988001431	0.000647247194015789	maternal	FALSE	FALSE	NA	NA
1582	Hippocampus	Mouse 3	Slide-seq	Hnrnpl	Dentate	3.40718509087499	0.428360800458201	0.125722785535022	0.000656366004485385	maternal	FALSE	FALSE	NA	NA
1583	Hippocampus	Mouse 3	Slide-seq	Ogfrl1	Dentate	3.40471592495308	0.435817161194231	0.128003971785175	0.000662329146931589	maternal	FALSE	FALSE	NA	NA
1584	Hippocampus	Mouse 3	Slide-seq	Ten1	Dentate	3.38339621016791	-0.567368796671108	0.167692094400895	0.000715952628906134	paternal	FALSE	FALSE	NA	NA
1585	Hippocampus	Mouse 3	Slide-seq	Kcnj9	Dentate	3.3739114187725	-0.476896160565781	0.141348156893605	0.000741082111884056	paternal	FALSE	FALSE	NA	NA
1586	Hippocampus	Mouse 3	Slide-seq	Gigyf2	Dentate	3.33131525862206	0.686454030961354	0.206060963214059	0.000864366514736477	maternal	FALSE	FALSE	NA	NA
1587	Hippocampus	Mouse 3	Slide-seq	Malsu1	Dentate	3.33012639247435	-3.38886277659081	1.01763788433052	0.000868065704999107	paternal	FALSE	FALSE	NA	NA
1588	Hippocampus	Mouse 3	Slide-seq	Nsf	Dentate	3.32911866002603	-0.208789149980679	0.0627160432842749	0.000871212781653264	paternal	FALSE	FALSE	NA	NA
1589	Hippocampus	Mouse 3	Slide-seq	Calm1	Dentate	3.32738883675315	-0.106701623958513	0.0320676750429421	0.000876639572336431	paternal	FALSE	FALSE	NA	NA
1590	Hippocampus	Mouse 3	Slide-seq	Cnih1	Dentate	3.31971267113764	-0.424859703808867	0.127980866387232	0.000901101402181702	paternal	FALSE	FALSE	NA	NA
1591	Hippocampus	Mouse 3	Slide-seq	Fam3c	Dentate	3.31366303630728	-0.391281470679474	0.118081249177199	0.000920824056258412	paternal	FALSE	FALSE	NA	NA
1592	Hippocampus	Mouse 3	Slide-seq	Tstd3	Dentate	3.30908732004006	0.576870998077246	0.174329336848767	0.000936006398866747	maternal	FALSE	TRUE	NA	NA
1593	Hippocampus	Mouse 3	Slide-seq	Mark3	Dentate	3.30428800652083	-1.74289526401257	0.52746469453421	0.000952179585097827	paternal	FALSE	FALSE	NA	NA
1594	Hippocampus	Mouse 3	Slide-seq	Akap5	Interneuron	32.06558869531	-3.01242292859034	0.0939456611015205	1.33124116344396e-225	paternal	FALSE	TRUE	NA	NA
1595	Hippocampus	Mouse 3	Slide-seq	Meg3	Interneuron	14.4598275166424	3.02621922892153	0.209284600762944	2.17341790071052e-47	maternal	FALSE	TRUE	NA	NA
1596	Hippocampus	Mouse 3	Slide-seq	Pdhb	Interneuron	12.4117525471998	-2.0373291759574	0.164145165496152	2.25658640764416e-35	paternal	FALSE	FALSE	NA	NA
1597	Hippocampus	Mouse 3	Slide-seq	Gapdh	Interneuron	12.2886423307115	-1.05518521204633	0.0858667038757592	1.04242044118226e-34	paternal	FALSE	FALSE	NA	NA
1598	Hippocampus	Mouse 3	Slide-seq	Ndufs5	Interneuron	11.4072279257429	-2.57607453125592	0.225828268535114	3.84797558244006e-30	paternal	FALSE	FALSE	NA	NA
1599	Hippocampus	Mouse 3	Slide-seq	Scoc	Interneuron	11.1222474239692	2.01383145850294	0.181063357227875	9.77774130121281e-29	maternal	FALSE	FALSE	NA	NA
1600	Hippocampus	Mouse 3	Slide-seq	Rpl9	Interneuron	10.7352458541587	3.72543809870993	0.347028670728277	6.95336391948127e-27	maternal	FALSE	FALSE	NA	NA
1601	Hippocampus	Mouse 3	Slide-seq	Rpl37	Interneuron	10.2329084623374	2.02374750058662	0.197768553098574	1.41213423989926e-24	maternal	FALSE	FALSE	NA	NA
1602	Hippocampus	Mouse 3	Slide-seq	Psma7	Interneuron	9.91025425946526	-2.24687445063685	0.226722180058182	3.75688865592539e-23	paternal	FALSE	FALSE	NA	NA
1603	Hippocampus	Mouse 3	Slide-seq	Gprasp1	Interneuron	9.75840882127173	3.17748565980967	0.325615140542511	1.69798302447499e-22	maternal	TRUE	FALSE	NA	NA
1604	Hippocampus	Mouse 3	Slide-seq	Syp	Interneuron	9.45084853005684	3.60739164705892	0.381700292369116	3.36094954958844e-21	maternal	TRUE	FALSE	NA	NA
1605	Hippocampus	Mouse 3	Slide-seq	Dnaja1	Interneuron	9.43058975198511	-2.44771863624527	0.259550961352129	4.07789617133803e-21	paternal	FALSE	FALSE	NA	NA
1606	Hippocampus	Mouse 3	Slide-seq	Rpl7a	Interneuron	9.09404262463615	-1.98578042275006	0.21836058007585	9.54234335103424e-20	paternal	FALSE	FALSE	NA	NA
1607	Hippocampus	Mouse 3	Slide-seq	Bex2	Interneuron	8.88313325324312	5.14493562663512	0.579180282447837	6.50030210937115e-19	maternal	TRUE	FALSE	NA	NA
1608	Hippocampus	Mouse 3	Slide-seq	Serpini1	Interneuron	8.74304029761398	0.714200346935103	0.0816878708805691	2.26919701181284e-18	maternal	FALSE	FALSE	NA	NA
1609	Hippocampus	Mouse 3	Slide-seq	Ndufb11	Interneuron	8.66495540208737	4.46932574625642	0.51579327750259	4.51689782421023e-18	maternal	TRUE	FALSE	NA	NA
1610	Hippocampus	Mouse 3	Slide-seq	Rps13	Interneuron	8.3347324277387	-3.77556806807904	0.452992114721478	7.76736470302535e-17	paternal	FALSE	FALSE	NA	NA
1611	Hippocampus	Mouse 3	Slide-seq	Ywhaz	Interneuron	8.31835182984281	1.22293586228242	0.147016607051295	8.91949129564821e-17	maternal	FALSE	FALSE	NA	NA
1612	Hippocampus	Mouse 3	Slide-seq	Nap1l5	Interneuron	7.77746817937619	-3.97395094076843	0.510956888426276	7.3990372483523e-15	paternal	FALSE	TRUE	Imprinted	Paternal
1613	Hippocampus	Mouse 3	Slide-seq	Sod1	Interneuron	7.43749925581501	-1.02947183149622	0.138416394555109	1.02609161538308e-13	paternal	FALSE	FALSE	NA	NA
1614	Hippocampus	Mouse 3	Slide-seq	Hspa8	Interneuron	7.37576180434854	1.19770580370393	0.162384013404255	1.6340794363291e-13	maternal	FALSE	FALSE	NA	NA
1615	Hippocampus	Mouse 3	Slide-seq	Morf4l1	Interneuron	7.26134458374307	-1.07565443184985	0.148134332346389	3.8326119570316e-13	paternal	FALSE	FALSE	NA	NA
1616	Hippocampus	Mouse 3	Slide-seq	Napb	Interneuron	7.1445333184721	0.589816997096164	0.0825550068569489	9.03021533657283e-13	maternal	FALSE	FALSE	NA	NA
1617	Hippocampus	Mouse 3	Slide-seq	Rpl28	Interneuron	6.82667129922805	-1.62356787356843	0.237827163840746	8.6907508722179e-12	paternal	FALSE	FALSE	NA	NA
1618	Hippocampus	Mouse 3	Slide-seq	Rpl29	Interneuron	6.78841811425281	-3.05283122864541	0.44971172624676	1.13369695365257e-11	paternal	FALSE	FALSE	NA	NA
1619	Hippocampus	Mouse 3	Slide-seq	Trappc2	Interneuron	6.77305794494824	2.26177165673523	0.333936557920961	1.26088420599743e-11	maternal	TRUE	FALSE	NA	NA
1620	Hippocampus	Mouse 3	Slide-seq	Pak3	Interneuron	6.47769030657901	2.60969142320583	0.402873755874886	9.31372669090249e-11	maternal	TRUE	FALSE	NA	NA
1621	Hippocampus	Mouse 3	Slide-seq	Serinc1	Interneuron	6.22087743546749	0.498929099131992	0.0802023676414866	4.94382255575943e-10	maternal	FALSE	FALSE	NA	NA
1622	Hippocampus	Mouse 3	Slide-seq	Bend6	Interneuron	6.13953599494162	-1.97342297244054	0.321428683546516	8.27628698244884e-10	paternal	FALSE	FALSE	NA	NA
1623	Hippocampus	Mouse 3	Slide-seq	Rpl5	Interneuron	6.05532106069633	0.96782715673541	0.159830857362354	1.40137875741348e-09	maternal	FALSE	FALSE	NA	NA
1624	Hippocampus	Mouse 3	Slide-seq	Rps8	Interneuron	5.91945155156227	-0.658441627143107	0.111233552873548	3.23016974050837e-09	paternal	FALSE	FALSE	NA	NA
1625	Hippocampus	Mouse 3	Slide-seq	Fgf13	Interneuron	5.80591830013822	3.46831067005675	0.597375038841691	6.40141726793301e-09	maternal	TRUE	FALSE	NA	NA
1626	Hippocampus	Mouse 3	Slide-seq	Polr2l	Interneuron	5.78090188545111	1.23361963965628	0.213395706085403	7.43012162414908e-09	maternal	FALSE	FALSE	NA	NA
1627	Hippocampus	Mouse 3	Slide-seq	Pgrmc1	Interneuron	5.66502758546642	3.40640572711672	0.601304349489105	1.47000885476118e-08	maternal	TRUE	FALSE	NA	NA
1628	Hippocampus	Mouse 3	Slide-seq	Cbr1	Interneuron	5.63607532363082	-1.26339546837117	0.224162275311338	1.73969309684952e-08	paternal	FALSE	FALSE	NA	NA
1629	Hippocampus	Mouse 3	Slide-seq	Glo1	Interneuron	5.57037898980201	0.991323129865576	0.177963318417013	2.54185809677461e-08	maternal	FALSE	FALSE	NA	NA
1630	Hippocampus	Mouse 3	Slide-seq	Rpl17	Interneuron	5.55996059321059	-2.37572599239257	0.427291876006033	2.6983556972345e-08	paternal	FALSE	FALSE	NA	NA
1631	Hippocampus	Mouse 3	Slide-seq	Pkm	Interneuron	5.46731537498716	0.449031148580452	0.0821300981894623	4.5690270432979e-08	maternal	FALSE	FALSE	NA	NA
1632	Hippocampus	Mouse 3	Slide-seq	Atrx	Interneuron	5.4008260462849	3.23772749931886	0.599487462023707	6.63347270016275e-08	maternal	TRUE	FALSE	NA	NA
1633	Hippocampus	Mouse 3	Slide-seq	Tma7	Interneuron	5.39549944205584	1.0832757756415	0.200773957494607	6.83332050116519e-08	maternal	FALSE	FALSE	NA	NA
1634	Hippocampus	Mouse 3	Slide-seq	Fau	Interneuron	5.3853455365669	0.653018468542722	0.121258415845126	7.2305606547484e-08	maternal	FALSE	FALSE	NA	NA
1635	Hippocampus	Mouse 3	Slide-seq	Vma21	Interneuron	5.30481578912929	3.64213571132925	0.686571571211346	1.12786834192535e-07	maternal	TRUE	FALSE	NA	NA
1636	Hippocampus	Mouse 3	Slide-seq	Hnrnpc	Interneuron	5.30316994710861	-1.68521432146745	0.31777490411867	1.1380887785665e-07	paternal	FALSE	FALSE	NA	NA
1637	Hippocampus	Mouse 3	Slide-seq	Tceal5	Interneuron	5.28332894761729	5.29790131948286	1.00275817992975	1.26857309631437e-07	maternal	TRUE	FALSE	NA	NA
1638	Hippocampus	Mouse 3	Slide-seq	Ube2k	Interneuron	5.23632087253015	-1.44198949260165	0.275382186788123	1.63809069851568e-07	paternal	FALSE	FALSE	NA	NA
1639	Hippocampus	Mouse 3	Slide-seq	Dnajb6	Interneuron	5.23011513384886	-0.853922251505077	0.163270258809135	1.69404502513608e-07	paternal	FALSE	FALSE	NA	NA
1640	Hippocampus	Mouse 3	Slide-seq	Gdi2	Interneuron	5.19556148583712	-1.7389902231077	0.334706889303131	2.04102861253349e-07	paternal	FALSE	FALSE	NA	NA
1641	Hippocampus	Mouse 3	Slide-seq	Nrsn1	Interneuron	5.11280639605051	0.538729569729049	0.10536866213929	3.1740756462473e-07	maternal	FALSE	FALSE	NA	NA
1642	Hippocampus	Mouse 3	Slide-seq	Dlgap1	Interneuron	4.98358716756094	-0.593764576116019	0.119144013368711	6.24161759930763e-07	paternal	FALSE	FALSE	NA	NA
1643	Hippocampus	Mouse 3	Slide-seq	Shank1	Interneuron	4.97962585827494	1.90941767328058	0.383446011331873	6.37073121309844e-07	maternal	FALSE	FALSE	NA	NA
1644	Hippocampus	Mouse 3	Slide-seq	Armcx1	Interneuron	4.93971867229009	3.54740671353342	0.718139422277831	7.82353632992411e-07	maternal	TRUE	FALSE	NA	NA
1645	Hippocampus	Mouse 3	Slide-seq	Rasgrf1	Interneuron	4.89578854135966	-3.22043729048778	0.657797464755985	9.7912308761196e-07	paternal	FALSE	TRUE	Imprinted	Paternal
1646	Hippocampus	Mouse 3	Slide-seq	Rab24	Interneuron	4.8394236767907	-2.41578427196666	0.499188422694311	1.30216186079112e-06	paternal	FALSE	FALSE	NA	NA
1647	Hippocampus	Mouse 3	Slide-seq	Slc25a14	Interneuron	4.81639242771062	3.46361161084116	0.719129859708612	1.46176910443194e-06	maternal	TRUE	FALSE	NA	NA
1648	Hippocampus	Mouse 3	Slide-seq	Rpl36	Interneuron	4.80768385064863	1.18444898147014	0.246365821519304	1.52688978015531e-06	maternal	FALSE	FALSE	NA	NA
1649	Hippocampus	Mouse 3	Slide-seq	Calm2	Interneuron	4.7669320984677	1.311013713434	0.275022527351589	1.87052314645761e-06	maternal	FALSE	FALSE	NA	NA
1650	Hippocampus	Mouse 3	Slide-seq	Cfl1	Interneuron	4.75595533309368	-0.714955299873596	0.150328430315288	1.97510140448567e-06	paternal	FALSE	FALSE	NA	NA
1651	Hippocampus	Mouse 3	Slide-seq	Glrx2	Interneuron	4.75204765927404	-3.46499509309823	0.729158321115738	2.01366891022009e-06	paternal	FALSE	FALSE	NA	NA
1652	Hippocampus	Mouse 3	Slide-seq	Arhgef9	Interneuron	4.74132447885889	4.76325468155584	1.00462533260373	2.12325559009045e-06	maternal	TRUE	FALSE	NA	NA
1653	Hippocampus	Mouse 3	Slide-seq	Rpl8	Interneuron	4.70320799299766	-0.589451203536293	0.125329605752902	2.56105282570767e-06	paternal	FALSE	FALSE	NA	NA
1654	Hippocampus	Mouse 3	Slide-seq	Mcts1	Interneuron	4.69549422670315	4.21940423243752	0.898607053639185	2.65962880490752e-06	maternal	TRUE	FALSE	NA	NA
1655	Hippocampus	Mouse 3	Slide-seq	Cxcl14	Interneuron	4.56892393492795	0.702201711710885	0.15369082998795	4.90234646307319e-06	maternal	FALSE	FALSE	NA	NA
1656	Hippocampus	Mouse 3	Slide-seq	Pja1	Interneuron	4.54784484872239	4.57254954164801	1.00543217584315	5.41980665143151e-06	maternal	TRUE	FALSE	NA	NA
1657	Hippocampus	Mouse 3	Slide-seq	Sh3bgrl	Interneuron	4.52402158523661	4.54978365479337	1.00569450633057	6.06755322788161e-06	maternal	TRUE	FALSE	NA	NA
1658	Hippocampus	Mouse 3	Slide-seq	Hsp90b1	Interneuron	4.44036891490418	-1.76174890687442	0.396757328194304	8.98047940464643e-06	paternal	FALSE	FALSE	NA	NA
1659	Hippocampus	Mouse 3	Slide-seq	Rps24	Interneuron	4.3743657749743	-0.456552382914467	0.104369960446929	1.21786029302758e-05	paternal	FALSE	FALSE	NA	NA
1660	Hippocampus	Mouse 3	Slide-seq	Slc24a2	Interneuron	4.33804715919693	0.757365733875095	0.174586791263768	1.43754313772011e-05	maternal	FALSE	FALSE	NA	NA
1661	Hippocampus	Mouse 3	Slide-seq	Vdac1	Interneuron	4.3229176969597	-1.23446214306537	0.285562259011678	1.53979186824628e-05	paternal	FALSE	FALSE	NA	NA
1662	Hippocampus	Mouse 3	Slide-seq	Wdr13	Interneuron	4.31996350701581	4.35077359986849	1.00713202618556	1.56055005235652e-05	maternal	TRUE	FALSE	NA	NA
1663	Hippocampus	Mouse 3	Slide-seq	R3hdm4	Interneuron	4.28792143375503	0.947406656306685	0.220947764772131	1.80352857360424e-05	maternal	FALSE	FALSE	NA	NA
1664	Hippocampus	Mouse 3	Slide-seq	Rian	Interneuron	4.26601117545155	3.0860938625358	0.723414387729338	1.98998816154622e-05	maternal	FALSE	TRUE	Imprinted	Maternal
1665	Hippocampus	Mouse 3	Slide-seq	Psmb3	Interneuron	4.22097681632521	-1.00205607244624	0.237399094107945	2.43245955540514e-05	paternal	FALSE	FALSE	NA	NA
1666	Hippocampus	Mouse 3	Slide-seq	Gng2	Interneuron	4.21288264566482	-0.694350622093298	0.164816037021066	2.52132077993455e-05	paternal	FALSE	FALSE	NA	NA
1667	Hippocampus	Mouse 3	Slide-seq	Usp11	Interneuron	4.18482166282577	4.21983722948161	1.00836727810097	2.85390065328239e-05	maternal	TRUE	FALSE	NA	NA
1668	Hippocampus	Mouse 3	Slide-seq	Ywhab	Interneuron	4.04457771135235	-0.458991133795385	0.113483079458972	5.24175197415733e-05	paternal	FALSE	FALSE	NA	NA
1669	Hippocampus	Mouse 3	Slide-seq	Itm2c	Interneuron	4.03863027445477	0.359595023395506	0.0890388569783234	5.37642309284102e-05	maternal	FALSE	FALSE	NA	NA
1670	Hippocampus	Mouse 3	Slide-seq	Nptn	Interneuron	4.01059000266565	0.387707001600948	0.0966708143548099	6.05672065523075e-05	maternal	FALSE	FALSE	NA	NA
1671	Hippocampus	Mouse 3	Slide-seq	Timp2	Interneuron	3.95221236065055	-0.797883522041313	0.201882755589069	7.74319768041183e-05	paternal	FALSE	FALSE	NA	NA
1672	Hippocampus	Mouse 3	Slide-seq	Syt1	Interneuron	3.94487039310954	0.371994514691466	0.0942982855257362	7.98431515116638e-05	maternal	FALSE	FALSE	NA	NA
1673	Hippocampus	Mouse 3	Slide-seq	Sec61g	Interneuron	3.90778284824606	3.94971606304879	1.0107306921677	9.31469656464835e-05	maternal	FALSE	FALSE	NA	NA
1674	Hippocampus	Mouse 3	Slide-seq	Mrpl23	Interneuron	3.88286569235894	2.22176463540315	0.572197137741678	0.000103232594458228	maternal	FALSE	FALSE	NA	NA
1675	Hippocampus	Mouse 3	Slide-seq	Hypk	Interneuron	3.79725664253841	-3.84283210335927	1.01200220714879	0.000146306293811834	paternal	FALSE	FALSE	NA	NA
1676	Hippocampus	Mouse 3	Slide-seq	Sptan1	Interneuron	3.78847127092144	-0.632651976260992	0.16699400127881	0.000151577116714132	paternal	FALSE	FALSE	NA	NA
1677	Hippocampus	Mouse 3	Slide-seq	Chst1	Interneuron	3.78162110723918	1.78513566863593	0.472055665550055	0.000155810388655692	maternal	FALSE	TRUE	NA	NA
1678	Hippocampus	Mouse 3	Slide-seq	Eif4a1	Interneuron	3.77705215227336	0.658205759468829	0.174264408573936	0.000158695510999225	maternal	FALSE	FALSE	NA	NA
1679	Hippocampus	Mouse 3	Slide-seq	Habp4	Interneuron	3.71724538583874	0.563376458267526	0.151557510949848	0.000201406799662036	maternal	FALSE	FALSE	NA	NA
1680	Hippocampus	Mouse 3	Slide-seq	Tbcb	Interneuron	3.69234628785063	-0.807554121654364	0.218710288444926	0.000222194637557092	paternal	FALSE	FALSE	NA	NA
1681	Hippocampus	Mouse 3	Slide-seq	Kif1b	Interneuron	3.684891453376	0.637451797562183	0.172990658104235	0.000228800128569994	maternal	FALSE	FALSE	NA	NA
1682	Hippocampus	Mouse 3	Slide-seq	Utrn	Interneuron	3.68415958226126	1.69872994908938	0.461090219128546	0.000229458457359724	maternal	FALSE	FALSE	NA	NA
1683	Hippocampus	Mouse 3	Slide-seq	Ndrg4	Interneuron	3.67771220502105	-0.479774272812555	0.130454545126597	0.000235335270041713	paternal	FALSE	FALSE	NA	NA
1684	Hippocampus	Mouse 3	Slide-seq	Rpl11	Interneuron	3.67720779061705	-2.82172772427832	0.767356071494896	0.000235800953533742	paternal	FALSE	FALSE	NA	NA
1685	Hippocampus	Mouse 3	Slide-seq	Lsm7	Interneuron	3.6693559198925	0.838967286962018	0.22864156687929	0.000243162338108273	maternal	FALSE	FALSE	NA	NA
1686	Hippocampus	Mouse 3	Slide-seq	Mgst3	Interneuron	3.64383063053542	0.631388684292402	0.173276079025557	0.000268610212931973	maternal	FALSE	FALSE	NA	NA
1687	Hippocampus	Mouse 3	Slide-seq	Elp6	Interneuron	3.62036510167181	-1.64735777076684	0.455025314989951	0.000294187600403672	paternal	FALSE	FALSE	NA	NA
1688	Hippocampus	Mouse 3	Slide-seq	Churc1	Interneuron	3.60389028925942	-3.45186887604905	0.957817413681142	0.000313489424750341	paternal	FALSE	FALSE	NA	NA
1689	Hippocampus	Mouse 3	Slide-seq	1110032A03Rik	Interneuron	3.60173650703835	-1.4127095718778	0.392230128194316	0.000316098666130568	paternal	FALSE	FALSE	NA	NA
1690	Hippocampus	Mouse 3	Slide-seq	Matr3	Interneuron	3.59897522773772	-2.71987489919267	0.75573593233715	0.000319473616530553	paternal	FALSE	FALSE	NA	NA
1691	Hippocampus	Mouse 3	Slide-seq	Sst	Interneuron_Sst	14.9260878749307	1.1743623142188	0.0786785073261705	2.22969285554619e-50	maternal	FALSE	FALSE	NA	NA
1692	Hippocampus	Mouse 3	Slide-seq	Plp1	Oligodendrocyte	34.2015872216746	7.05327542913742	0.206226552686641	2.29007162594707e-256	maternal	TRUE	FALSE	NA	NA
1693	Hippocampus	Mouse 3	Slide-seq	Rplp1	Oligodendrocyte	27.6629513178236	-1.02903052810191	0.037198869935432	1.94968906157095e-168	paternal	FALSE	FALSE	NA	NA
1694	Hippocampus	Mouse 3	Slide-seq	Rpl37	Oligodendrocyte	26.3389073006104	2.1026849271087	0.079831896711219	6.87729537824371e-153	maternal	FALSE	FALSE	NA	NA
1695	Hippocampus	Mouse 3	Slide-seq	Rpl9	Oligodendrocyte	22.722445644064	4.33937877716945	0.190973227316447	2.68816945316198e-114	maternal	FALSE	FALSE	NA	NA
1696	Hippocampus	Mouse 3	Slide-seq	Rps19	Oligodendrocyte	20.5228714954193	-2.10481052074575	0.102559260345977	1.3452701326842e-93	paternal	FALSE	FALSE	NA	NA
1697	Hippocampus	Mouse 3	Slide-seq	Ptgds	Oligodendrocyte	19.7580680982165	-1.26987388493467	0.0642711564016375	6.83719072256182e-87	paternal	FALSE	FALSE	NA	NA
1698	Hippocampus	Mouse 3	Slide-seq	Rpl7a	Oligodendrocyte	18.3227684468546	-2.12749452008368	0.116112067139554	5.44701418400755e-75	paternal	FALSE	FALSE	NA	NA
1699	Hippocampus	Mouse 3	Slide-seq	Ndufs5	Oligodendrocyte	18.0440036978025	-2.16815998634157	0.120159584461048	8.79359959061462e-73	paternal	FALSE	FALSE	NA	NA
1700	Hippocampus	Mouse 3	Slide-seq	Rpl5	Oligodendrocyte	18.0110438738837	1.15623455768623	0.0641958659243949	1.59590389064631e-72	maternal	FALSE	FALSE	NA	NA
1701	Hippocampus	Mouse 3	Slide-seq	Gapdh	Oligodendrocyte	17.4660930779412	-1.10380093218903	0.0631967851804862	2.59679566015166e-68	paternal	FALSE	FALSE	NA	NA
1702	Hippocampus	Mouse 3	Slide-seq	Psma7	Oligodendrocyte	15.3490627643394	-2.20167966904308	0.14344065841976	3.59340356082918e-53	paternal	FALSE	FALSE	NA	NA
1703	Hippocampus	Mouse 3	Slide-seq	Ndufb11	Oligodendrocyte	15.3151577321847	4.5062730822364	0.294236152251081	6.05647810398515e-53	maternal	TRUE	FALSE	NA	NA
1704	Hippocampus	Mouse 3	Slide-seq	Qdpr	Oligodendrocyte	15.0955383105973	-0.388855349442363	0.0257596212497689	1.73268025632019e-51	paternal	FALSE	FALSE	NA	NA
1705	Hippocampus	Mouse 3	Slide-seq	Rpl28	Oligodendrocyte	15.0701151280007	-2.08847631559233	0.13858396554064	2.54668882939465e-51	paternal	FALSE	FALSE	NA	NA
1706	Hippocampus	Mouse 3	Slide-seq	Rpl29	Oligodendrocyte	15.0540844297373	-2.80256614682856	0.18616649587088	3.24561585715041e-51	paternal	FALSE	FALSE	NA	NA
1707	Hippocampus	Mouse 3	Slide-seq	Rps13	Oligodendrocyte	14.9762688362311	-3.98070608270549	0.265800923196253	1.04945648297124e-50	paternal	FALSE	FALSE	NA	NA
1708	Hippocampus	Mouse 3	Slide-seq	Fau	Oligodendrocyte	14.2795280149344	0.802852582804203	0.0562240279905981	2.93583036901995e-46	maternal	FALSE	FALSE	NA	NA
1709	Hippocampus	Mouse 3	Slide-seq	Pdhb	Oligodendrocyte	13.4156456410222	-2.05692087049198	0.153322540377957	4.89650077314397e-41	paternal	FALSE	FALSE	NA	NA
1710	Hippocampus	Mouse 3	Slide-seq	Sod1	Oligodendrocyte	13.3722818369203	-1.43809422211782	0.107542918976423	8.78052745644812e-41	paternal	FALSE	FALSE	NA	NA
1711	Hippocampus	Mouse 3	Slide-seq	Rps24	Oligodendrocyte	13.2871292282672	-0.57689269351754	0.0434174066953645	2.74925187077118e-40	paternal	FALSE	FALSE	NA	NA
1712	Hippocampus	Mouse 3	Slide-seq	Morf4l1	Oligodendrocyte	12.5448492799544	-1.31666676510204	0.104956762390598	4.24220718418508e-36	paternal	FALSE	FALSE	NA	NA
1713	Hippocampus	Mouse 3	Slide-seq	Grb14	Oligodendrocyte	12.4733276826428	-1.05735379160159	0.0847691825712995	1.04374512832834e-35	paternal	FALSE	FALSE	NA	NA
1714	Hippocampus	Mouse 3	Slide-seq	Mobp	Oligodendrocyte	12.0983218780536	-0.33794786806635	0.0279334499009643	1.07792159559046e-33	paternal	FALSE	FALSE	NA	NA
1715	Hippocampus	Mouse 3	Slide-seq	Rpl36	Oligodendrocyte	11.9920111845028	1.31101938995083	0.109324396865561	3.91287786458209e-33	maternal	FALSE	FALSE	NA	NA
1716	Hippocampus	Mouse 3	Slide-seq	Cnot3	Oligodendrocyte	11.4633899838916	-5.7413636275482	0.500843435983248	2.01471511241143e-30	paternal	FALSE	FALSE	NA	NA
1717	Hippocampus	Mouse 3	Slide-seq	Ftl1	Oligodendrocyte	11.3480430960723	-0.620435646768161	0.0546733601128904	7.58410830092374e-30	paternal	FALSE	FALSE	NA	NA
1718	Hippocampus	Mouse 3	Slide-seq	Rpl17	Oligodendrocyte	11.0958914308893	-3.22594470332094	0.290733261352973	1.31343976352808e-28	paternal	FALSE	FALSE	NA	NA
1719	Hippocampus	Mouse 3	Slide-seq	Nudt4	Oligodendrocyte	10.9555781989571	0.655214804824522	0.0598065015762374	6.24780902620716e-28	maternal	FALSE	FALSE	NA	NA
1720	Hippocampus	Mouse 3	Slide-seq	Rps9	Oligodendrocyte	10.6128765798492	-0.510038758664581	0.0480584839395002	2.59630411431735e-26	paternal	FALSE	FALSE	NA	NA
1721	Hippocampus	Mouse 3	Slide-seq	Rpl11	Oligodendrocyte	10.6043631295834	-2.45016228188074	0.231052280268056	2.84394943928938e-26	paternal	FALSE	FALSE	NA	NA
1722	Hippocampus	Mouse 3	Slide-seq	Scoc	Oligodendrocyte	10.4158298927285	1.68339249055142	0.161618661968224	2.09958329532465e-25	maternal	FALSE	FALSE	NA	NA
1723	Hippocampus	Mouse 3	Slide-seq	Clic4	Oligodendrocyte	10.2587454455751	-1.29080138993065	0.125824487680159	1.08102010799102e-24	paternal	FALSE	FALSE	NA	NA
1724	Hippocampus	Mouse 3	Slide-seq	Rps8	Oligodendrocyte	10.2335641374597	-0.541447984039687	0.0529090331351643	1.40260275709019e-24	paternal	FALSE	FALSE	NA	NA
1725	Hippocampus	Mouse 3	Slide-seq	Usp34	Oligodendrocyte	10.1203031492451	1.83629670471115	0.181446808226108	4.49022700014458e-24	maternal	FALSE	FALSE	NA	NA
1726	Hippocampus	Mouse 3	Slide-seq	Dnaja1	Oligodendrocyte	10.0883844651171	-2.36671516432443	0.234598034254927	6.21844872385886e-24	paternal	FALSE	FALSE	NA	NA
1727	Hippocampus	Mouse 3	Slide-seq	Glo1	Oligodendrocyte	9.39669059844664	0.809956046591362	0.0861958833384655	5.63062068470561e-21	maternal	FALSE	FALSE	NA	NA
1728	Hippocampus	Mouse 3	Slide-seq	Vma21	Oligodendrocyte	9.36346955624443	3.36061093112325	0.358906590226705	7.71603863402308e-21	maternal	TRUE	FALSE	NA	NA
1729	Hippocampus	Mouse 3	Slide-seq	Gabarapl1	Oligodendrocyte	9.32395477349172	0.46535190110035	0.0499092833894217	1.12082838237259e-20	maternal	FALSE	FALSE	NA	NA
1730	Hippocampus	Mouse 3	Slide-seq	Cfl1	Oligodendrocyte	9.32187349647349	-0.833491235408572	0.0894124164765684	1.1430384056596e-20	paternal	FALSE	FALSE	NA	NA
1731	Hippocampus	Mouse 3	Slide-seq	Golga7	Oligodendrocyte	9.31395281919561	-2.0159201428708	0.216440879828818	1.23161421178178e-20	paternal	FALSE	FALSE	NA	NA
1732	Hippocampus	Mouse 3	Slide-seq	Polr2l	Oligodendrocyte	9.24579350085341	1.37629609127634	0.148856460091749	2.33501647005451e-20	maternal	FALSE	FALSE	NA	NA
1733	Hippocampus	Mouse 3	Slide-seq	Trappc2	Oligodendrocyte	9.23568541913959	2.29213956569372	0.248182940590809	2.56637582287625e-20	maternal	TRUE	FALSE	NA	NA
1734	Hippocampus	Mouse 3	Slide-seq	Ptp4a2	Oligodendrocyte	9.20450325939052	-1.39707320896038	0.151781488863625	3.43255163022571e-20	paternal	FALSE	FALSE	NA	NA
1735	Hippocampus	Mouse 3	Slide-seq	Tmem234	Oligodendrocyte	9.08432229956239	-1.55086488569877	0.17071883125211	1.04346697040496e-19	paternal	FALSE	FALSE	NA	NA
1736	Hippocampus	Mouse 3	Slide-seq	Elp6	Oligodendrocyte	9.02935211035171	-1.68539222309428	0.186657049420197	1.72691164315362e-19	paternal	FALSE	FALSE	NA	NA
1737	Hippocampus	Mouse 3	Slide-seq	Ppp1r14a	Oligodendrocyte	8.89367410421223	0.54548195005938	0.0613337011979142	5.91209164978811e-19	maternal	FALSE	FALSE	NA	NA
1738	Hippocampus	Mouse 3	Slide-seq	Rpl8	Oligodendrocyte	8.757184367161	-0.451291025471527	0.051533804308591	2.00188070687036e-18	paternal	FALSE	FALSE	NA	NA
1739	Hippocampus	Mouse 3	Slide-seq	Tma7	Oligodendrocyte	8.74151917999012	1.02799833947444	0.11759950625374	2.29996471127292e-18	maternal	FALSE	FALSE	NA	NA
1740	Hippocampus	Mouse 3	Slide-seq	Churc1	Oligodendrocyte	8.5994453939153	-2.94519714562899	0.342486871038558	8.01022446415019e-18	paternal	FALSE	FALSE	NA	NA
1741	Hippocampus	Mouse 3	Slide-seq	Sec61g	Oligodendrocyte	8.56771759852791	3.0932452217223	0.361034918127294	1.05556272292181e-17	maternal	FALSE	FALSE	NA	NA
1742	Hippocampus	Mouse 3	Slide-seq	Hnrnpc	Oligodendrocyte	8.42515253520777	-1.48880279107945	0.176709298123436	3.60280588148551e-17	paternal	FALSE	FALSE	NA	NA
1743	Hippocampus	Mouse 3	Slide-seq	Hspa8	Oligodendrocyte	8.37744569470559	1.16716356245585	0.13932212812713	5.40887080795269e-17	maternal	FALSE	FALSE	NA	NA
1744	Hippocampus	Mouse 3	Slide-seq	Rnf7	Oligodendrocyte	8.35909537656309	-0.598499367948888	0.0715985810649963	6.32010010181288e-17	paternal	FALSE	FALSE	NA	NA
1745	Hippocampus	Mouse 3	Slide-seq	Etv1	Oligodendrocyte	8.19893581240286	-0.892466743427134	0.108851534375603	2.42524372603874e-16	paternal	FALSE	FALSE	NA	NA
1746	Hippocampus	Mouse 3	Slide-seq	Gpm6b	Oligodendrocyte	8.1494875932681	5.77189029476048	0.708251927339378	3.65469525026193e-16	maternal	TRUE	FALSE	NA	NA
1747	Hippocampus	Mouse 3	Slide-seq	Tbcb	Oligodendrocyte	8.12812078432675	-0.944621688325214	0.116216492518997	4.35996669230192e-16	paternal	FALSE	FALSE	NA	NA
1748	Hippocampus	Mouse 3	Slide-seq	Psmb3	Oligodendrocyte	7.82295547367931	-1.01615955427826	0.129894584942631	5.15973591842999e-15	paternal	FALSE	FALSE	NA	NA
1749	Hippocampus	Mouse 3	Slide-seq	Synrg	Oligodendrocyte	7.76901808537043	-1.1742814168148	0.151149270591356	7.90968754175939e-15	paternal	FALSE	FALSE	NA	NA
1750	Hippocampus	Mouse 3	Slide-seq	Glrx2	Oligodendrocyte	7.57366716690479	-3.59346237851088	0.474467955789436	3.62833292774288e-14	paternal	FALSE	FALSE	NA	NA
1751	Hippocampus	Mouse 3	Slide-seq	Nudt5	Oligodendrocyte	7.55442725614861	2.32700258352993	0.308031635573162	4.20707015370895e-14	maternal	FALSE	FALSE	NA	NA
1752	Hippocampus	Mouse 3	Slide-seq	Idh3g	Oligodendrocyte	7.53079245391294	5.33880211382371	0.708929657336355	5.04332970230542e-14	maternal	TRUE	FALSE	NA	NA
1753	Hippocampus	Mouse 3	Slide-seq	Rps4x	Oligodendrocyte	7.49259037056923	7.49480712719575	1.00029585984511	6.75274024653395e-14	maternal	TRUE	FALSE	NA	NA
1754	Hippocampus	Mouse 3	Slide-seq	Gng11	Oligodendrocyte	7.39442296777803	-0.544512055925684	0.0736382079167573	1.4202365977186e-13	paternal	FALSE	FALSE	NA	NA
1755	Hippocampus	Mouse 3	Slide-seq	Atp1b3	Oligodendrocyte	7.32809092859357	-0.445490737943653	0.0607921957143555	2.33454311445234e-13	paternal	FALSE	FALSE	NA	NA
1756	Hippocampus	Mouse 3	Slide-seq	Tsc22d4	Oligodendrocyte	7.19650491394792	-0.406438653085465	0.05647722859158	6.1775563158426e-13	paternal	FALSE	FALSE	NA	NA
1757	Hippocampus	Mouse 3	Slide-seq	Ube2k	Oligodendrocyte	7.15907513425959	-2.14798081784684	0.300036076946269	8.12231630794179e-13	paternal	FALSE	FALSE	NA	NA
1758	Hippocampus	Mouse 3	Slide-seq	Rab33b	Oligodendrocyte	7.15632745494649	-0.946567016908191	0.132269941931447	8.28670659766409e-13	paternal	FALSE	FALSE	NA	NA
1759	Hippocampus	Mouse 3	Slide-seq	Ndrg1	Oligodendrocyte	7.15416152241205	-0.561047583435523	0.0784225491244381	8.41858942049356e-13	paternal	FALSE	FALSE	NA	NA
1760	Hippocampus	Mouse 3	Slide-seq	Edil3	Oligodendrocyte	7.03946052677785	-0.720530439208552	0.102355917256398	1.92985542651027e-12	paternal	FALSE	FALSE	NA	NA
1761	Hippocampus	Mouse 3	Slide-seq	Hsp90b1	Oligodendrocyte	7.02186426869021	-1.56777152012849	0.223269983602363	2.18927166695364e-12	paternal	FALSE	FALSE	NA	NA
1762	Hippocampus	Mouse 3	Slide-seq	Mrpl23	Oligodendrocyte	7.017272960626	2.27526028633977	0.324237107364396	2.26240361820639e-12	maternal	FALSE	FALSE	NA	NA
1763	Hippocampus	Mouse 3	Slide-seq	Mir6240	Oligodendrocyte	7.00927251780296	-7.01283057225455	1.00050762107516	2.39560443704179e-12	paternal	FALSE	FALSE	NA	NA
1764	Hippocampus	Mouse 3	Slide-seq	Eif4a3	Oligodendrocyte	6.98213993360711	-2.18431189441501	0.312842755256346	2.9071733807401e-12	paternal	FALSE	FALSE	NA	NA
1765	Hippocampus	Mouse 3	Slide-seq	Stmn1	Oligodendrocyte	6.93986600600584	-0.161340932110035	0.0232484217952348	3.92472020523048e-12	paternal	FALSE	FALSE	NA	NA
1766	Hippocampus	Mouse 3	Slide-seq	Rplp0	Oligodendrocyte	6.8924135999106	-1.13180620685544	0.164210430852571	5.48536091094555e-12	paternal	FALSE	FALSE	NA	NA
1767	Hippocampus	Mouse 3	Slide-seq	Eef1a1	Oligodendrocyte	6.88823512096821	-0.247972729613137	0.0359994578086181	5.64887938400385e-12	paternal	FALSE	FALSE	NA	NA
1768	Hippocampus	Mouse 3	Slide-seq	Ndufa12	Oligodendrocyte	6.86520572308545	-0.515935357483069	0.0751522064004793	6.63955001294257e-12	paternal	FALSE	FALSE	NA	NA
1769	Hippocampus	Mouse 3	Slide-seq	Cspg4	Oligodendrocyte	6.69719831474299	-2.57469033443371	0.38444289887099	2.12453222152001e-11	paternal	FALSE	FALSE	NA	NA
1770	Hippocampus	Mouse 3	Slide-seq	Lsm7	Oligodendrocyte	6.68111445879524	1.06093664507365	0.158796358244842	2.37131921358546e-11	maternal	FALSE	FALSE	NA	NA
1771	Hippocampus	Mouse 3	Slide-seq	Gdi2	Oligodendrocyte	6.55125438259409	-1.45211005725594	0.22165374330663	5.70557705106692e-11	paternal	FALSE	FALSE	NA	NA
1772	Hippocampus	Mouse 3	Slide-seq	Hmgb1	Oligodendrocyte	6.36265300367119	-1.33531768470047	0.209868066658672	1.98298339441162e-10	paternal	FALSE	FALSE	NA	NA
1773	Hippocampus	Mouse 3	Slide-seq	Car2	Oligodendrocyte	6.28210358080449	-0.17695791978342	0.0281685772141883	3.34022166606183e-10	paternal	FALSE	FALSE	NA	NA
1774	Hippocampus	Mouse 3	Slide-seq	Ckb	Oligodendrocyte	6.20959368801675	-0.205841141149979	0.0331488904897611	5.31217715645653e-10	paternal	FALSE	FALSE	NA	NA
1775	Hippocampus	Mouse 3	Slide-seq	Rab24	Oligodendrocyte	6.18693455473098	-2.28052200384364	0.368602897552842	6.13454177836693e-10	paternal	FALSE	FALSE	NA	NA
1776	Hippocampus	Mouse 3	Slide-seq	Kctd13	Oligodendrocyte	6.14417756665912	0.634409168621677	0.103253716504589	8.03788858215821e-10	maternal	FALSE	FALSE	NA	NA
1777	Hippocampus	Mouse 3	Slide-seq	Pisd	Oligodendrocyte	6.02283158241172	1.5179890639423	0.25203910206874	1.7139176306576e-09	maternal	FALSE	FALSE	NA	NA
1778	Hippocampus	Mouse 3	Slide-seq	Irak1	Oligodendrocyte	6.01851689005981	3.52034430640805	0.584918904559736	1.76022350002563e-09	maternal	TRUE	FALSE	NA	NA
1779	Hippocampus	Mouse 3	Slide-seq	Slc44a1	Oligodendrocyte	5.94400360497417	0.360598545202919	0.0606659364912155	2.78143479129854e-09	maternal	FALSE	FALSE	NA	NA
1780	Hippocampus	Mouse 3	Slide-seq	Rps20	Oligodendrocyte	5.89075713665315	-0.212734061615891	0.0361131950750827	3.84430180808207e-09	paternal	FALSE	FALSE	NA	NA
1781	Hippocampus	Mouse 3	Slide-seq	Dnajb6	Oligodendrocyte	5.87461123417673	-0.79954117302961	0.136101120764914	4.23836810921363e-09	paternal	FALSE	FALSE	NA	NA
1782	Hippocampus	Mouse 3	Slide-seq	Rpl13	Oligodendrocyte	5.87051947487062	-0.346980421333643	0.0591055736751969	4.34431743795061e-09	paternal	FALSE	FALSE	NA	NA
1783	Hippocampus	Mouse 3	Slide-seq	Cask	Oligodendrocyte	5.84923075841806	2.19754256982147	0.375697704635575	4.93851563920552e-09	maternal	TRUE	FALSE	NA	NA
1784	Hippocampus	Mouse 3	Slide-seq	Rps15	Oligodendrocyte	5.81510354591034	-2.69106425752217	0.462771511508983	6.05963648886737e-09	paternal	FALSE	FALSE	NA	NA
1785	Hippocampus	Mouse 3	Slide-seq	Psat1	Oligodendrocyte	5.7593315035515	0.506518067179498	0.0879473714730873	8.44477091151406e-09	maternal	FALSE	FALSE	NA	NA
1786	Hippocampus	Mouse 3	Slide-seq	Mgst3	Oligodendrocyte	5.74239112326977	0.757070065278135	0.131838819235122	9.33488991455797e-09	maternal	FALSE	FALSE	NA	NA
1787	Hippocampus	Mouse 3	Slide-seq	Arl2	Oligodendrocyte	5.70382255930321	0.591810226805698	0.103756773751741	1.17150029788795e-08	maternal	FALSE	FALSE	NA	NA
1788	Hippocampus	Mouse 3	Slide-seq	Map1a	Oligodendrocyte	5.689671346955	1.80499028801853	0.317239815439344	1.27284110798673e-08	maternal	FALSE	FALSE	NA	NA
1789	Hippocampus	Mouse 3	Slide-seq	Gatm	Oligodendrocyte	5.65225500561726	0.416496486439875	0.0736867827134405	1.5835641904375e-08	maternal	FALSE	TRUE	Imprinted	Maternal
1790	Hippocampus	Mouse 3	Slide-seq	Rps28	Oligodendrocyte	5.6327721627245	-0.211451572418902	0.0375395216263505	1.77335671825956e-08	paternal	FALSE	FALSE	NA	NA
1791	Hippocampus	Mouse 3	Slide-seq	Set	Oligodendrocyte	5.62783089806672	0.696841959806518	0.123820699738135	1.82489857676639e-08	maternal	FALSE	FALSE	NA	NA
1792	Hippocampus	Mouse 3	Slide-seq	Rps3	Oligodendrocyte	5.62543345700249	-0.196448159388926	0.0349214262137238	1.85042729052537e-08	paternal	FALSE	FALSE	NA	NA
1793	Hippocampus	Mouse 3	Slide-seq	Rpl30	Oligodendrocyte	5.59949339271769	2.23147547859912	0.398513815821485	2.149791266883e-08	maternal	FALSE	FALSE	NA	NA
1794	Hippocampus	Mouse 3	Slide-seq	Lamp2	Oligodendrocyte	5.59137819563187	2.08761992765314	0.373364107132663	2.2527429911294e-08	maternal	TRUE	FALSE	NA	NA
1795	Hippocampus	Mouse 3	Slide-seq	Rpl23a	Oligodendrocyte	5.5572161020845	1.09324874331466	0.19672597272303	2.74111309557002e-08	maternal	FALSE	FALSE	NA	NA
1796	Hippocampus	Mouse 3	Slide-seq	Pkm	Oligodendrocyte	5.54974944403937	0.441889171107306	0.0796232650794552	2.86079300651303e-08	maternal	FALSE	FALSE	NA	NA
1797	Hippocampus	Mouse 3	Slide-seq	Zfp106	Oligodendrocyte	5.53321237333966	-3.95318852846943	0.714447279760459	3.14418387887809e-08	paternal	FALSE	FALSE	NA	NA
1798	Hippocampus	Mouse 3	Slide-seq	Rpl35a	Oligodendrocyte	5.49432303758553	-0.357694780141157	0.0651026118585021	3.92211986825913e-08	paternal	FALSE	FALSE	NA	NA
1799	Hippocampus	Mouse 3	Slide-seq	Dap3	Oligodendrocyte	5.46214353265698	-1.19456761804827	0.218699419176044	4.70419478422806e-08	paternal	FALSE	FALSE	NA	NA
1800	Hippocampus	Mouse 3	Slide-seq	Casc4	Oligodendrocyte	5.45284189452725	0.950464002915052	0.174306173056106	4.95711404858208e-08	maternal	FALSE	FALSE	NA	NA
1801	Hippocampus	Mouse 3	Slide-seq	Dusp26	Oligodendrocyte	5.39744676991112	1.09568286359424	0.203000216639892	6.75959188926317e-08	maternal	FALSE	FALSE	NA	NA
1802	Hippocampus	Mouse 3	Slide-seq	Adh5	Oligodendrocyte	5.35268466329404	-0.629410909291356	0.117587892596687	8.66587918265024e-08	paternal	FALSE	FALSE	NA	NA
1803	Hippocampus	Mouse 3	Slide-seq	Rpl3	Oligodendrocyte	5.35142860903598	-1.74493011229829	0.326068091304058	8.72625637094763e-08	paternal	FALSE	FALSE	NA	NA
1804	Hippocampus	Mouse 3	Slide-seq	Gamt	Oligodendrocyte	5.30386254183123	0.611060938747868	0.11521055342752	1.13377699216685e-07	maternal	FALSE	FALSE	NA	NA
1805	Hippocampus	Mouse 3	Slide-seq	Il33	Oligodendrocyte	5.28981964203064	1.34257635320361	0.253803805055294	1.22437033604862e-07	maternal	FALSE	FALSE	NA	NA
1806	Hippocampus	Mouse 3	Slide-seq	Taldo1	Oligodendrocyte	5.24077839919542	-0.292181487376341	0.055751543973162	1.59900646702565e-07	paternal	FALSE	FALSE	NA	NA
1807	Hippocampus	Mouse 3	Slide-seq	Zfp365	Oligodendrocyte	5.20325455774581	0.52815425541362	0.101504596700422	1.95828334859553e-07	maternal	FALSE	FALSE	NA	NA
1808	Hippocampus	Mouse 3	Slide-seq	Pmvk	Oligodendrocyte	5.19543665749732	-0.86139614813603	0.165798604606792	2.04239871187093e-07	paternal	FALSE	FALSE	NA	NA
1809	Hippocampus	Mouse 3	Slide-seq	Cbr1	Oligodendrocyte	5.17437571926935	-0.739989639869739	0.143010419037416	2.28674259142276e-07	paternal	FALSE	FALSE	NA	NA
1810	Hippocampus	Mouse 3	Slide-seq	Tspan3	Oligodendrocyte	5.12708741936848	-0.335454581518893	0.0654279036186614	2.94258904449634e-07	paternal	FALSE	FALSE	NA	NA
1811	Hippocampus	Mouse 3	Slide-seq	Lap3	Oligodendrocyte	5.11959963389635	-0.602596087216004	0.117703752306387	3.06184975301587e-07	paternal	FALSE	FALSE	NA	NA
1812	Hippocampus	Mouse 3	Slide-seq	Bckdhb	Oligodendrocyte	5.09918296930006	0.778837254556183	0.152737656060828	3.41122691129675e-07	maternal	FALSE	FALSE	NA	NA
1813	Hippocampus	Mouse 3	Slide-seq	Hypk	Oligodendrocyte	5.08419477923174	-5.10063750285091	1.00323408609094	3.69188926473096e-07	paternal	FALSE	FALSE	NA	NA
1814	Hippocampus	Mouse 3	Slide-seq	Fubp1	Oligodendrocyte	5.05318627334299	-1.30123078356049	0.257506989288096	4.34499759728733e-07	paternal	FALSE	FALSE	NA	NA
1815	Hippocampus	Mouse 3	Slide-seq	Hsd17b10	Oligodendrocyte	5.05088953664418	5.06768584035878	1.00332541497745	4.39757337323629e-07	maternal	TRUE	FALSE	NA	NA
1816	Hippocampus	Mouse 3	Slide-seq	Rpsa	Oligodendrocyte	5.03376531668622	-0.239988662604572	0.0476757749927363	4.80938400122805e-07	paternal	FALSE	FALSE	NA	NA
1817	Hippocampus	Mouse 3	Slide-seq	Chd4	Oligodendrocyte	5.01597592357174	1.09917252126773	0.21913432959324	5.27649365535348e-07	maternal	FALSE	FALSE	NA	NA
1818	Hippocampus	Mouse 3	Slide-seq	Cdk16	Oligodendrocyte	4.98939190589073	5.00716143852111	1.00356146259214	6.05696552202106e-07	maternal	TRUE	FALSE	NA	NA
1819	Hippocampus	Mouse 3	Slide-seq	Adipor1	Oligodendrocyte	4.98066416112562	1.19808439313533	0.240547114677285	6.33664235071842e-07	maternal	FALSE	FALSE	NA	NA
1820	Hippocampus	Mouse 3	Slide-seq	Eif1ax	Oligodendrocyte	4.97035619508157	3.56648621479905	0.717551433904933	6.68300131302048e-07	maternal	TRUE	FALSE	NA	NA
1821	Hippocampus	Mouse 3	Slide-seq	Sort1	Oligodendrocyte	4.96248661113549	-1.24629285696441	0.251142815008873	6.95963654401591e-07	paternal	FALSE	FALSE	NA	NA
1822	Hippocampus	Mouse 3	Slide-seq	Mcts1	Oligodendrocyte	4.93314416599835	4.23311252647805	0.858096253430974	8.09163854115241e-07	maternal	TRUE	FALSE	NA	NA
1823	Hippocampus	Mouse 3	Slide-seq	Fscn1	Oligodendrocyte	4.91092132422635	0.541205838761956	0.110204542697946	9.06494565987574e-07	maternal	FALSE	FALSE	NA	NA
1824	Hippocampus	Mouse 3	Slide-seq	Rpl4	Oligodendrocyte	4.89603999816125	0.167960774382163	0.0343054334615816	9.7787170762722e-07	maternal	FALSE	FALSE	NA	NA
1825	Hippocampus	Mouse 3	Slide-seq	Cnp	Oligodendrocyte	4.8855825759946	0.127568001310662	0.0261111135317761	1.03123473302574e-06	maternal	FALSE	FALSE	NA	NA
1826	Hippocampus	Mouse 3	Slide-seq	Pmp22	Oligodendrocyte	4.87050196059242	0.509909552086601	0.104693429180876	1.11315096697221e-06	maternal	FALSE	FALSE	NA	NA
1827	Hippocampus	Mouse 3	Slide-seq	Ptma	Oligodendrocyte	4.77872559117029	-1.549961492158	0.324346201217722	1.76409758959867e-06	paternal	FALSE	FALSE	NA	NA
1828	Hippocampus	Mouse 3	Slide-seq	Gas5	Oligodendrocyte	4.77096731024964	0.215677164154479	0.0452061710192673	1.83343297174233e-06	maternal	FALSE	FALSE	NA	NA
1829	Hippocampus	Mouse 3	Slide-seq	Eif4a2	Oligodendrocyte	4.74048838286682	-0.429901317971326	0.0906871366935704	2.13203677266644e-06	paternal	FALSE	FALSE	NA	NA
1830	Hippocampus	Mouse 3	Slide-seq	Csrp1	Oligodendrocyte	4.73930053643775	0.151490624963195	0.0319647643778804	2.14457224819753e-06	maternal	FALSE	FALSE	NA	NA
1831	Hippocampus	Mouse 3	Slide-seq	Dact3	Oligodendrocyte	4.72936431971221	1.35530551244434	0.286572448393405	2.25223911147807e-06	maternal	FALSE	FALSE	NA	NA
1832	Hippocampus	Mouse 3	Slide-seq	Mzt2	Oligodendrocyte	4.72412585865872	1.12435990965037	0.238003800764444	2.31107263390048e-06	maternal	FALSE	FALSE	NA	NA
1833	Hippocampus	Mouse 3	Slide-seq	1110032A03Rik	Oligodendrocyte	4.71661123043238	-1.02010381652414	0.21627896951571	2.39805289698099e-06	paternal	FALSE	FALSE	NA	NA
1834	Hippocampus	Mouse 3	Slide-seq	Ywhab	Oligodendrocyte	4.70795533318933	-0.57977370199062	0.123147664104507	2.50213909593135e-06	paternal	FALSE	FALSE	NA	NA
1835	Hippocampus	Mouse 3	Slide-seq	Matr3	Oligodendrocyte	4.70315700083252	-2.2780784041585	0.484372178890743	2.561692800254e-06	paternal	FALSE	FALSE	NA	NA
1836	Hippocampus	Mouse 3	Slide-seq	Acyp2	Oligodendrocyte	4.67804284583478	0.511777429004245	0.10939990202525	2.89626037073827e-06	maternal	FALSE	FALSE	NA	NA
1837	Hippocampus	Mouse 3	Slide-seq	Gjc3	Oligodendrocyte	4.67377949125786	-0.374444612261961	0.080116020227815	2.95706820831861e-06	paternal	FALSE	FALSE	NA	NA
1838	Hippocampus	Mouse 3	Slide-seq	Ttr	Oligodendrocyte	4.6689234959384	0.269724395361169	0.0577701467149351	3.02782095544957e-06	maternal	FALSE	FALSE	NA	NA
1839	Hippocampus	Mouse 3	Slide-seq	Maoa	Oligodendrocyte	4.63978120494293	4.66280722348187	1.00496273800894	3.48778244711544e-06	maternal	TRUE	FALSE	NA	NA
1840	Hippocampus	Mouse 3	Slide-seq	Psmb2	Oligodendrocyte	4.61796538725673	-0.605436717257276	0.131104645982834	3.87520870206489e-06	paternal	FALSE	FALSE	NA	NA
1841	Hippocampus	Mouse 3	Slide-seq	Fgf1	Oligodendrocyte	4.57018861861725	-0.586698602342451	0.128375139693898	4.87285442621593e-06	paternal	FALSE	FALSE	NA	NA
1842	Hippocampus	Mouse 3	Slide-seq	Klc1	Oligodendrocyte	4.54346288891642	0.54171776243857	0.119230150148264	5.53375513616526e-06	maternal	FALSE	FALSE	NA	NA
1843	Hippocampus	Mouse 3	Slide-seq	Ankfy1	Oligodendrocyte	4.52508012289377	-1.52407588503297	0.336806386548209	6.03726290496513e-06	paternal	FALSE	FALSE	NA	NA
1844	Hippocampus	Mouse 3	Slide-seq	Dctn6	Oligodendrocyte	4.50934685170732	0.497781152338	0.110388747796043	6.5027517574437e-06	maternal	FALSE	FALSE	NA	NA
1845	Hippocampus	Mouse 3	Slide-seq	Sfi1	Oligodendrocyte	4.50101136249155	-1.46360537491502	0.325172557241631	6.76308900166681e-06	paternal	FALSE	FALSE	NA	NA
1846	Hippocampus	Mouse 3	Slide-seq	Trf	Oligodendrocyte	4.49680336176692	0.125216079072407	0.027845575845506	6.89827307039931e-06	maternal	FALSE	FALSE	NA	NA
1847	Hippocampus	Mouse 3	Slide-seq	Rnf181	Oligodendrocyte	4.47950475013214	-0.933325625915261	0.208354645876361	7.48164253211006e-06	paternal	FALSE	FALSE	NA	NA
1848	Hippocampus	Mouse 3	Slide-seq	Prr13	Oligodendrocyte	4.47473635628265	-0.955835555135935	0.213607122080816	7.65056545834513e-06	paternal	FALSE	FALSE	NA	NA
1849	Hippocampus	Mouse 3	Slide-seq	Cript	Oligodendrocyte	4.45693302370631	-1.95080998347289	0.437702333218064	8.31405646183833e-06	paternal	FALSE	FALSE	NA	NA
1850	Hippocampus	Mouse 3	Slide-seq	Spock1	Oligodendrocyte	4.42508972043816	-1.40328762924698	0.317120717974511	9.64022088577935e-06	paternal	FALSE	FALSE	NA	NA
1851	Hippocampus	Mouse 3	Slide-seq	Slc48a1	Oligodendrocyte	4.4239172435729	0.858520805459566	0.194063486767713	9.69271616407006e-06	maternal	FALSE	FALSE	NA	NA
1852	Hippocampus	Mouse 3	Slide-seq	Cnih1	Oligodendrocyte	4.40363583433513	-0.588850892358595	0.133719252570189	1.06451578935994e-05	paternal	FALSE	FALSE	NA	NA
1853	Hippocampus	Mouse 3	Slide-seq	Scd1	Oligodendrocyte	4.35193287404163	0.386054000695807	0.0887086294456744	1.34942580749888e-05	maternal	FALSE	FALSE	NA	NA
1854	Hippocampus	Mouse 3	Slide-seq	Scaper	Oligodendrocyte	4.3428005851323	-1.43660330891246	0.330801122628268	1.40677816418934e-05	paternal	FALSE	FALSE	NA	NA
1855	Hippocampus	Mouse 3	Slide-seq	Armcx1	Oligodendrocyte	4.32579321882855	4.33102287875641	1.00120894820055	1.51983947048376e-05	maternal	TRUE	FALSE	NA	NA
1856	Hippocampus	Mouse 3	Slide-seq	Rab39b	Oligodendrocyte	4.3152557226601	4.34639458676844	1.00721599509035	1.59418250304958e-05	maternal	TRUE	FALSE	NA	NA
1857	Hippocampus	Mouse 3	Slide-seq	Tsr2	Oligodendrocyte	4.28154470095885	4.3120223503187	1.00711837700842	1.85600429741322e-05	maternal	TRUE	FALSE	NA	NA
1858	Hippocampus	Mouse 3	Slide-seq	Serinc1	Oligodendrocyte	4.28119270791606	0.274534320229436	0.0641256628606822	1.85894289172495e-05	maternal	FALSE	FALSE	NA	NA
1859	Hippocampus	Mouse 3	Slide-seq	Vps53	Oligodendrocyte	4.27736377494487	-1.14208227104206	0.26700611197297	1.89119617098931e-05	paternal	FALSE	FALSE	NA	NA
1860	Hippocampus	Mouse 3	Slide-seq	Ccdc59	Oligodendrocyte	4.27184440555828	-0.849810572062698	0.198932941227207	1.93862828850804e-05	paternal	FALSE	FALSE	NA	NA
1861	Hippocampus	Mouse 3	Slide-seq	Cox8a	Oligodendrocyte	4.25320200748611	-0.300156257947658	0.0705718320971705	2.1073531125221e-05	paternal	FALSE	FALSE	NA	NA
1862	Hippocampus	Mouse 3	Slide-seq	Svip	Oligodendrocyte	4.23468280824183	-1.13475709120834	0.267967435246815	2.28874532287015e-05	paternal	FALSE	FALSE	NA	NA
1863	Hippocampus	Mouse 3	Slide-seq	Snx12	Oligodendrocyte	4.22736246001412	3.06421706830855	0.724853167262671	2.36446616770364e-05	maternal	TRUE	FALSE	NA	NA
1864	Hippocampus	Mouse 3	Slide-seq	Psap	Oligodendrocyte	4.20395850343949	1.51159857954891	0.359565532892912	2.6228704370389e-05	maternal	FALSE	FALSE	NA	NA
1865	Hippocampus	Mouse 3	Slide-seq	Rps3a1	Oligodendrocyte	4.15152091316881	-0.178737043373125	0.0430533886523763	3.30273077979461e-05	paternal	FALSE	FALSE	NA	NA
1866	Hippocampus	Mouse 3	Slide-seq	Trappc2l	Oligodendrocyte	4.15022204751081	0.660479981263725	0.15914328768502	3.32152895013565e-05	maternal	FALSE	FALSE	NA	NA
1867	Hippocampus	Mouse 3	Slide-seq	Sap18	Oligodendrocyte	4.14540820780099	0.617278463345233	0.148906556942599	3.39208868356889e-05	maternal	FALSE	FALSE	NA	NA
1868	Hippocampus	Mouse 3	Slide-seq	Dbndd2	Oligodendrocyte	4.13261856695408	-0.268510980953817	0.0649735698089653	3.58653647036871e-05	paternal	FALSE	FALSE	NA	NA
1869	Hippocampus	Mouse 3	Slide-seq	Pdzd11	Oligodendrocyte	4.07339849278775	4.10896411335456	1.00873119107541	4.6332049844838e-05	maternal	TRUE	FALSE	NA	NA
1870	Hippocampus	Mouse 3	Slide-seq	Atp5e	Oligodendrocyte	4.06992326028298	0.533670360918186	0.13112541116588	4.70286261083108e-05	maternal	FALSE	FALSE	NA	NA
1871	Hippocampus	Mouse 3	Slide-seq	Cryab	Oligodendrocyte	4.05887529125091	0.775161894418235	0.190979480470645	4.9309637023329e-05	maternal	FALSE	FALSE	NA	NA
1872	Hippocampus	Mouse 3	Slide-seq	Prpf38b	Oligodendrocyte	4.05328704947156	-2.42960431728872	0.599415804416192	5.05029715474975e-05	paternal	FALSE	FALSE	NA	NA
1873	Hippocampus	Mouse 3	Slide-seq	Ak3	Oligodendrocyte	4.05149272984642	-0.711283308269438	0.175560800844977	5.08919077305898e-05	paternal	FALSE	FALSE	NA	NA
1874	Hippocampus	Mouse 3	Slide-seq	Tcp1	Oligodendrocyte	3.99870042317864	-2.12671730528835	0.531852121994621	6.3691234558815e-05	paternal	FALSE	FALSE	NA	NA
1875	Hippocampus	Mouse 3	Slide-seq	Nono	Oligodendrocyte	3.98911385446865	4.0263946047667	1.00934562202487	6.63205856627018e-05	maternal	TRUE	FALSE	NA	NA
1876	Hippocampus	Mouse 3	Slide-seq	Fam98b	Oligodendrocyte	3.9620598803199	0.704954830513864	0.177926344327978	7.43058974059402e-05	maternal	FALSE	FALSE	NA	NA
1877	Hippocampus	Mouse 3	Slide-seq	Trpc4ap	Oligodendrocyte	3.93295722222136	-0.800764459021922	0.203603653377558	8.39071744397067e-05	paternal	FALSE	FALSE	NA	NA
1878	Hippocampus	Mouse 3	Slide-seq	Hnrnpl	Oligodendrocyte	3.9205225599713	0.584904021793924	0.149190321659112	8.83571635546946e-05	maternal	FALSE	FALSE	NA	NA
1879	Hippocampus	Mouse 3	Slide-seq	Ankra2	Oligodendrocyte	3.9083994212287	0.956488265402864	0.244726334828432	9.29096116479249e-05	maternal	FALSE	FALSE	NA	NA
1880	Hippocampus	Mouse 3	Slide-seq	Kcna6	Oligodendrocyte	3.90513276436903	0.403731054908026	0.103384719360049	9.41736690540084e-05	maternal	FALSE	FALSE	NA	NA
1881	Hippocampus	Mouse 3	Slide-seq	Snhg20	Oligodendrocyte	3.898130009908	0.528255323540198	0.135515060348812	9.69383709410986e-05	maternal	FALSE	FALSE	NA	NA
1882	Hippocampus	Mouse 3	Slide-seq	Evi2a	Oligodendrocyte	3.89618882205014	0.258909939813277	0.0664521027184307	9.77182163916437e-05	maternal	FALSE	FALSE	NA	NA
1883	Hippocampus	Mouse 3	Slide-seq	Abhd17a	Oligodendrocyte	3.89519000149906	0.645994214039702	0.165844083033457	9.8121783041376e-05	maternal	FALSE	FALSE	NA	NA
1884	Hippocampus	Mouse 3	Slide-seq	March8	Oligodendrocyte	3.89469498344115	-0.462196472960311	0.118673342822841	9.83223744013574e-05	paternal	FALSE	FALSE	NA	NA
1885	Hippocampus	Mouse 3	Slide-seq	Chpt1	Oligodendrocyte	3.8930575477834	0.457502568225153	0.11751754568479	9.89886583948502e-05	maternal	FALSE	FALSE	NA	NA
1886	Hippocampus	Mouse 3	Slide-seq	1500011B03Rik	Oligodendrocyte	3.87717636712846	-0.460062329126498	0.118659118276642	0.000105675756058098	paternal	FALSE	FALSE	NA	NA
1887	Hippocampus	Mouse 3	Slide-seq	App	Oligodendrocyte	3.87666197347625	0.237341399349693	0.061223134999533	0.00010589932096591	maternal	FALSE	FALSE	NA	NA
1888	Hippocampus	Mouse 3	Slide-seq	Ndufs6	Oligodendrocyte	3.87342143879845	0.280703631581355	0.0724691686707942	0.000107318011499865	maternal	FALSE	FALSE	NA	NA
1889	Hippocampus	Mouse 3	Slide-seq	Daam1	Oligodendrocyte	3.86435522336295	0.513600775168312	0.132907236908038	0.000111383029702909	maternal	FALSE	FALSE	NA	NA
1890	Hippocampus	Mouse 3	Slide-seq	Malsu1	Oligodendrocyte	3.85921379994227	-2.8152517500263	0.729488412916749	0.000113752388609098	paternal	FALSE	FALSE	NA	NA
1891	Hippocampus	Mouse 3	Slide-seq	Lpar1	Oligodendrocyte	3.85541706093827	-0.280484448499086	0.0727507411171818	0.000115532495901215	paternal	FALSE	FALSE	NA	NA
1892	Hippocampus	Mouse 3	Slide-seq	Pdxk	Oligodendrocyte	3.85523767971492	1.20500864788714	0.312564035734432	0.000115617245639593	maternal	FALSE	FALSE	NA	NA
1893	Hippocampus	Mouse 3	Slide-seq	Olig1	Oligodendrocyte	3.85060719075694	0.235579284452632	0.0611797757553978	0.00011782534718771	maternal	FALSE	FALSE	NA	NA
1894	Hippocampus	Mouse 3	Slide-seq	Usp11	Oligodendrocyte	3.84465508521017	3.88806256731996	1.01129034494584	0.000120722118125037	maternal	TRUE	FALSE	NA	NA
1895	Hippocampus	Mouse 3	Slide-seq	Cyp2j6	Oligodendrocyte	3.84356623562102	0.916842600532205	0.238539560482966	0.00012125925245774	maternal	FALSE	FALSE	NA	NA
1896	Hippocampus	Mouse 3	Slide-seq	Anapc11	Oligodendrocyte	3.84234082943699	0.545326853465086	0.141925684803186	0.000121866445342576	maternal	FALSE	FALSE	NA	NA
1897	Hippocampus	Mouse 3	Slide-seq	Mapre1	Oligodendrocyte	3.83006591621982	-0.56490918264461	0.147493331708025	0.000128108937468901	paternal	FALSE	FALSE	NA	NA
1898	Hippocampus	Mouse 3	Slide-seq	Snf8	Oligodendrocyte	3.82693335425971	-1.12616466202013	0.294273392758881	0.000129749625966444	paternal	FALSE	FALSE	NA	NA
1899	Hippocampus	Mouse 3	Slide-seq	Sept4	Oligodendrocyte	3.82591490218445	-0.168734774412163	0.0441031174833036	0.000130287294838757	paternal	FALSE	FALSE	NA	NA
1900	Hippocampus	Mouse 3	Slide-seq	Cdk4	Oligodendrocyte	3.80466282476777	-0.811779075276328	0.213364261871452	0.000141997481506232	paternal	FALSE	FALSE	NA	NA
1901	Hippocampus	Mouse 3	Slide-seq	Hmgcs1	Oligodendrocyte	3.79390492076548	0.303769446716705	0.0800677542165222	0.000148296478897979	maternal	FALSE	FALSE	NA	NA
1902	Hippocampus	Mouse 3	Slide-seq	Rac1	Oligodendrocyte	3.7928726935404	-0.734154466664318	0.193561589323746	0.000148914510319976	paternal	FALSE	FALSE	NA	NA
1903	Hippocampus	Mouse 3	Slide-seq	Ift22	Oligodendrocyte	3.78699151542706	-0.747139916374707	0.197291151387872	0.000152482304786835	paternal	FALSE	FALSE	NA	NA
1904	Hippocampus	Mouse 3	Slide-seq	Neat1	Oligodendrocyte	3.75272590047551	-0.264754839667235	0.0705500072983448	0.000174922082798294	paternal	FALSE	FALSE	NA	NA
1905	Hippocampus	Mouse 3	Slide-seq	Ctdsp2	Oligodendrocyte	3.7515603487108	0.763116765199647	0.203413165261192	0.000175737439366516	maternal	FALSE	FALSE	NA	NA
1906	Hippocampus	Mouse 3	Slide-seq	Ogt	Oligodendrocyte	3.7499860467798	3.79281190514045	1.01142027138939	0.000176844410349432	maternal	TRUE	FALSE	NA	NA
1907	Hippocampus	Mouse 3	Slide-seq	Mgat3	Oligodendrocyte	3.74222303804832	-0.630679918951539	0.16853082046132	0.000182399513620844	paternal	FALSE	FALSE	NA	NA
1908	Hippocampus	Mouse 3	Slide-seq	Mzt1	Oligodendrocyte	3.73721255689098	-1.85244495107341	0.495675566447971	0.000186071617849707	paternal	FALSE	FALSE	NA	NA
1909	Hippocampus	Mouse 3	Slide-seq	Ctso	Oligodendrocyte	3.72991714036706	-0.77539766231403	0.207886028867045	0.000191542750490814	paternal	FALSE	FALSE	NA	NA
1910	Hippocampus	Mouse 3	Slide-seq	Gcsh	Oligodendrocyte	3.70326223024141	-0.505717779778066	0.136560078205723	0.000212844668766282	paternal	FALSE	FALSE	NA	NA
1911	Hippocampus	Mouse 3	Slide-seq	Oxr1	Oligodendrocyte	3.70105938608919	-0.583382293596793	0.157625758665072	0.000214701216103619	paternal	FALSE	FALSE	NA	NA
1912	Hippocampus	Mouse 3	Slide-seq	Nrbp2	Oligodendrocyte	3.69156536980872	-0.496423108494414	0.13447496082675	0.000222878095779087	paternal	FALSE	FALSE	NA	NA
1913	Hippocampus	Mouse 3	Slide-seq	Eml1	Oligodendrocyte	3.67577100849982	-0.435088766383228	0.118366667939089	0.000237132157569363	paternal	FALSE	FALSE	NA	NA
1914	Hippocampus	Mouse 3	Slide-seq	Ptov1	Oligodendrocyte	3.63203938153275	0.400523491282441	0.110275095947175	0.000281190195842627	maternal	FALSE	FALSE	NA	NA
1915	Hippocampus	Mouse 3	Slide-seq	Dek	Oligodendrocyte	3.60346372006065	0.434721087116787	0.120639784631846	0.000314004593564809	maternal	FALSE	FALSE	NA	NA
1916	Hippocampus	Mouse 3	Slide-seq	Odc1	Oligodendrocyte	3.59279487140632	-1.65755512342336	0.461355346673201	0.000327150120241885	paternal	FALSE	FALSE	NA	NA
1917	Hippocampus	Mouse 3	Slide-seq	Gna12	Oligodendrocyte	3.58069513144321	0.385410507140769	0.107635666537583	0.000342681312578856	maternal	FALSE	FALSE	NA	NA
1918	Hippocampus	Mouse 3	Slide-seq	Mal	Oligodendrocyte	3.57352977300099	-0.0891881004002343	0.0249579844203552	0.000352201175972349	paternal	FALSE	FALSE	NA	NA
1919	Hippocampus	Mouse 3	Slide-seq	Plekhb1	Oligodendrocyte	3.57325474922031	-0.148748267215587	0.0416282290670835	0.000352571454465495	paternal	FALSE	FALSE	NA	NA
1920	Hippocampus	Mouse 3	Slide-seq	Snx6	Oligodendrocyte	3.55901524137339	-0.597211524209956	0.167802463239662	0.000372247931411553	paternal	FALSE	FALSE	NA	NA
1921	Hippocampus	Mouse 3	Slide-seq	Atp5j2	Oligodendrocyte	3.5335730366068	-0.161536880237398	0.04571488365004	0.000409982796061142	paternal	FALSE	FALSE	NA	NA
1922	Hippocampus	Mouse 3	Slide-seq	Dhx30	Oligodendrocyte	3.52949703008669	0.648166386481833	0.183642706299689	0.000416350377621646	maternal	FALSE	FALSE	NA	NA
1923	Hippocampus	Mouse 3	Slide-seq	Hsd17b11	Oligodendrocyte	3.52599139836464	0.459227651332757	0.13024071798523	0.000421900671653847	maternal	FALSE	FALSE	NA	NA
1924	Hippocampus	Mouse 3	Slide-seq	H1f0	Oligodendrocyte	3.52387218801784	-0.43354449206161	0.123030708530174	0.000425289341715904	paternal	FALSE	FALSE	NA	NA
1925	Hippocampus	Mouse 3	Slide-seq	Sf3b6	Oligodendrocyte	3.49628609680382	0.408159896585209	0.116740988947768	0.000471782573689702	maternal	FALSE	FALSE	NA	NA
1926	Hippocampus	Mouse 3	Slide-seq	Mkks	Oligodendrocyte	3.47939906549742	-0.605424165988628	0.174002508649313	0.00050253963485481	paternal	FALSE	FALSE	NA	NA
1927	Hippocampus	Mouse 3	Slide-seq	Acp1	Oligodendrocyte	3.47660996109268	-0.505206486437732	0.145315837005468	0.000507795950681679	paternal	FALSE	FALSE	NA	NA
1928	Hippocampus	Mouse 3	Slide-seq	Arl16	Oligodendrocyte	3.47147431668448	0.880650314414286	0.253681932826561	0.000517608842648708	maternal	FALSE	FALSE	NA	NA
1929	Hippocampus	Mouse 3	Slide-seq	Nudt19	Oligodendrocyte	3.46535611983848	-0.463673274939929	0.133802489240714	0.000529529782276235	paternal	FALSE	FALSE	NA	NA
1930	Hippocampus	Mouse 3	Slide-seq	Cir1	Oligodendrocyte	3.46425138275204	0.714167619744003	0.206153520873148	0.000531709377852894	maternal	FALSE	FALSE	NA	NA
1931	Hippocampus	Mouse 3	Slide-seq	Tmem229a	Oligodendrocyte	3.4615312495733	0.396989535018374	0.114686104615497	0.000537111760153799	maternal	FALSE	FALSE	NA	NA
1932	Hippocampus	Mouse 3	Slide-seq	Hnrnpd	Oligodendrocyte	3.45908721541338	-1.41062055935077	0.407801385598251	0.000542009366982907	paternal	FALSE	FALSE	NA	NA
1933	Hippocampus	Mouse 3	Slide-seq	Faim2	Oligodendrocyte	3.452549273988	0.674858211232699	0.195466641509559	0.000555316043385002	maternal	FALSE	FALSE	NA	NA
1934	Hippocampus	Mouse 3	Slide-seq	Psmb6	Oligodendrocyte	3.44848493469956	-0.287445003808491	0.0833539972630136	0.000563740917061552	paternal	FALSE	FALSE	NA	NA
1935	Hippocampus	Mouse 3	Slide-seq	Msmo1	Oligodendrocyte	3.4357030186938	0.392977206834413	0.114380435298455	0.000591018457225714	maternal	FALSE	FALSE	NA	NA
1936	Hippocampus	Mouse 3	Slide-seq	Sra1	Oligodendrocyte	3.43046821825654	-0.544844395466282	0.158825081826057	0.000602540552643607	paternal	FALSE	FALSE	NA	NA
1937	Hippocampus	Mouse 3	Slide-seq	Scrn1	Oligodendrocyte	3.43023028547518	0.658100024501902	0.191853015609049	0.00060306919078728	maternal	FALSE	FALSE	NA	NA
1938	Hippocampus	Mouse 3	Slide-seq	Pllp	Oligodendrocyte	3.42417020193206	-0.212005087080491	0.0619142958959425	0.000616679849300402	paternal	FALSE	FALSE	NA	NA
1939	Hippocampus	Mouse 3	Slide-seq	Mff	Oligodendrocyte	3.40568241182947	-0.459889233714587	0.135035854229151	0.000659989064650536	paternal	FALSE	FALSE	NA	NA
1940	Hippocampus	Mouse 3	Slide-seq	Mrpl20	Oligodendrocyte	3.40456595280106	0.353235315384497	0.10375340653744	0.000662692953964815	maternal	FALSE	FALSE	NA	NA
1941	Hippocampus	Mouse 3	Slide-seq	Gpr37	Oligodendrocyte	3.40083975448983	-0.193653084760026	0.0569427255442904	0.000671791960043657	paternal	FALSE	FALSE	NA	NA
1942	Hippocampus	Mouse 3	Slide-seq	Phb	Oligodendrocyte	3.39780060361523	0.955917119158876	0.281334083625092	0.000679299120612394	maternal	FALSE	FALSE	NA	NA
1943	Hippocampus	Mouse 3	Slide-seq	Mon2	Oligodendrocyte	3.37390160687137	0.714246758383252	0.2116975660845	0.000741108527025831	maternal	FALSE	FALSE	NA	NA
1944	Hippocampus	Mouse 3	Slide-seq	Glrx3	Oligodendrocyte	3.36812163165011	0.354556786627541	0.105268403401998	0.000756821993465433	maternal	FALSE	FALSE	NA	NA
1945	Hippocampus	Mouse 3	Slide-seq	Rpl15	Oligodendrocyte	3.36692558316656	-0.334849180307314	0.0994525040830844	0.000760111968946668	paternal	FALSE	FALSE	NA	NA
1946	Hippocampus	Mouse 3	Slide-seq	Sdhaf4	Oligodendrocyte	3.34969860937495	0.531170170283972	0.15857252613634	0.000808995343336323	maternal	FALSE	FALSE	NA	NA
1947	Hippocampus	Mouse 3	Slide-seq	Rab5c	Oligodendrocyte	3.34673163125898	-0.867508924741905	0.259210782435986	0.000817703319368434	paternal	FALSE	FALSE	NA	NA
1948	Hippocampus	Mouse 3	Slide-seq	Nicn1	Oligodendrocyte	3.34436601069192	0.694552999414159	0.207678524776797	0.000824708557894062	maternal	FALSE	FALSE	NA	NA
1949	Hippocampus	Mouse 3	Slide-seq	Aplp2	Oligodendrocyte	3.34072159649682	-0.598026815916703	0.179011270063273	0.000835609679181271	paternal	FALSE	FALSE	NA	NA
1950	Hippocampus	Mouse 3	Slide-seq	Myl6	Oligodendrocyte	3.3313230174572	-1.02653262961665	0.30814562990058	0.000864342420984844	paternal	FALSE	FALSE	NA	NA
1951	Hippocampus	Mouse 3	Slide-seq	Mpv17	Oligodendrocyte	3.32056004544992	-0.602354529752175	0.181401486950241	0.000898370317764958	paternal	FALSE	FALSE	NA	NA
1952	Hippocampus	Mouse 3	Slide-seq	Kif1b	Oligodendrocyte	3.3127977329348	0.277552340568834	0.0837818553814789	0.000923677542053533	maternal	FALSE	FALSE	NA	NA
1953	Hippocampus	Mouse 3	Slide-seq	AA465934	Oligodendrocyte	3.31039109038094	-3.23786968443836	0.978092798112797	0.000931656997768135	paternal	FALSE	FALSE	NA	NA
1954	Hippocampus	Mouse 3	Slide-seq	Mpc1	Oligodendrocyte	3.27418775455246	-0.499633204375373	0.152597603384436	0.00105966177810355	paternal	FALSE	FALSE	NA	NA
1955	Hippocampus	Mouse 3	Slide-seq	Tmem65	Oligodendrocyte	3.26600741875976	0.712146474087086	0.21804802707935	0.00109075391770044	maternal	FALSE	FALSE	NA	NA
1956	Hippocampus	Mouse 3	Slide-seq	Crk	Oligodendrocyte	3.26464790878773	2.01279344793739	0.616542274748642	0.00109600223029654	maternal	FALSE	FALSE	NA	NA
1957	Hippocampus	Mouse 3	Slide-seq	Ythdc1	Oligodendrocyte	3.26145050230505	-0.465204185019064	0.142637205344762	0.00110843782603178	paternal	FALSE	FALSE	NA	NA
1958	Cerebellum	Mouse 3	Slide-seq	Rplp1	Fibroblast	15.1122154262311	-0.853211160500204	0.056458377308415	1.34539238017103e-51	paternal	FALSE	FALSE	NA	NA
1959	Cerebellum	Mouse 3	Slide-seq	Rpl37	Fibroblast	14.807772726408	1.71826612176284	0.116038120891638	1.30493038942983e-49	maternal	FALSE	FALSE	NA	NA
1960	Cerebellum	Mouse 3	Slide-seq	Rpl9	Fibroblast	14.6669511168873	3.87487605053605	0.264190970547013	1.04956215601106e-48	maternal	FALSE	FALSE	NA	NA
1961	Cerebellum	Mouse 3	Slide-seq	Rps19	Fibroblast	13.881966883108	-1.66920041625993	0.120242356887558	8.14770507152368e-44	paternal	FALSE	FALSE	NA	NA
1962	Cerebellum	Mouse 3	Slide-seq	Ndufs5	Fibroblast	11.7292811917094	-2.20668535184193	0.188134747200168	9.02215732653932e-32	paternal	FALSE	FALSE	NA	NA
1963	Cerebellum	Mouse 3	Slide-seq	Ndrg2	Fibroblast	11.4511931426014	-0.344340773924512	0.0300702965740291	2.31930943325738e-30	paternal	FALSE	FALSE	NA	NA
1964	Cerebellum	Mouse 3	Slide-seq	Rps13	Fibroblast	11.2507414024375	-3.33056547429807	0.296030755233295	2.29653471650257e-29	paternal	FALSE	FALSE	NA	NA
1965	Cerebellum	Mouse 3	Slide-seq	Rpl7a	Fibroblast	10.4040721400452	-2.44855606915454	0.235345933418711	2.37559053363172e-25	paternal	FALSE	FALSE	NA	NA
1966	Cerebellum	Mouse 3	Slide-seq	Gapdh	Fibroblast	9.90053035557236	-1.04175171305765	0.105221808897472	4.14073301758572e-23	paternal	FALSE	FALSE	NA	NA
1967	Cerebellum	Mouse 3	Slide-seq	Rpl29	Fibroblast	9.84981695921275	-3.25292528914897	0.330252359269117	6.86689187050819e-23	paternal	FALSE	FALSE	NA	NA
1968	Cerebellum	Mouse 3	Slide-seq	Rpl28	Fibroblast	9.70199173619773	-1.73348561271936	0.178673169371172	2.95669564778555e-22	paternal	FALSE	FALSE	NA	NA
1969	Cerebellum	Mouse 3	Slide-seq	Fau	Fibroblast	9.54504890970859	0.828287622771185	0.0867766766421391	1.36043394001798e-21	maternal	FALSE	FALSE	NA	NA
1970	Cerebellum	Mouse 3	Slide-seq	Rpl5	Fibroblast	9.09010815701318	1.1156158884758	0.122728560453385	9.89405839197411e-20	maternal	FALSE	FALSE	NA	NA
1971	Cerebellum	Mouse 3	Slide-seq	Apod	Fibroblast	8.89688956480196	6.29713054502694	0.707790121385767	5.74335989178754e-19	maternal	FALSE	FALSE	NA	NA
1972	Cerebellum	Mouse 3	Slide-seq	Hba-a2	Fibroblast	8.70256364150523	0.810073944899184	0.0930845183407438	3.24469568751521e-18	maternal	FALSE	FALSE	NA	NA
1973	Cerebellum	Mouse 3	Slide-seq	Morf4l1	Fibroblast	8.44170025960014	-1.43059210531056	0.169467294658283	3.12754525315139e-17	paternal	FALSE	FALSE	NA	NA
1974	Cerebellum	Mouse 3	Slide-seq	Psma7	Fibroblast	8.26667609237808	-2.05438462046962	0.248513985247804	1.37745544163766e-16	paternal	FALSE	FALSE	NA	NA
1975	Cerebellum	Mouse 3	Slide-seq	Usp34	Fibroblast	8.13799758311328	1.8703320161907	0.22982705476243	4.01868864810649e-16	maternal	FALSE	FALSE	NA	NA
1976	Cerebellum	Mouse 3	Slide-seq	Rps24	Fibroblast	8.10444206915401	-0.48978841144503	0.0604345625850291	5.29881099580351e-16	paternal	FALSE	FALSE	NA	NA
1977	Cerebellum	Mouse 3	Slide-seq	Mgp	Fibroblast	7.66952172741554	-0.917990389410609	0.119693303185928	1.72638858525504e-14	paternal	FALSE	FALSE	NA	NA
1978	Cerebellum	Mouse 3	Slide-seq	Fam98b	Fibroblast	7.42761291810325	2.13570830610022	0.287536295933634	1.10574977948969e-13	maternal	FALSE	FALSE	NA	NA
1979	Cerebellum	Mouse 3	Slide-seq	Pdhb	Fibroblast	7.41939713052441	-1.95368074379989	0.263320686226942	1.17654639697391e-13	paternal	FALSE	FALSE	NA	NA
1980	Cerebellum	Mouse 3	Slide-seq	Rps4x	Fibroblast	7.37245707064092	0.627138849879727	0.0850651070424215	1.67511544925115e-13	maternal	TRUE	FALSE	NA	NA
1981	Cerebellum	Mouse 3	Slide-seq	Ftl1	Fibroblast	7.31098033140365	-0.577587157318525	0.0790026961004876	2.65200354983323e-13	paternal	FALSE	FALSE	NA	NA
1982	Cerebellum	Mouse 3	Slide-seq	Synrg	Fibroblast	7.29620765487703	-1.55051301155752	0.212509441191837	2.95991968005654e-13	paternal	FALSE	FALSE	NA	NA
1983	Cerebellum	Mouse 3	Slide-seq	Rps9	Fibroblast	7.16822809042032	-0.561736510982316	0.0783647651688184	7.59746490161469e-13	paternal	FALSE	FALSE	NA	NA
1984	Cerebellum	Mouse 3	Slide-seq	Rpl11	Fibroblast	7.09211046346331	-2.89386386117647	0.408039874179188	1.32082013643009e-12	paternal	FALSE	FALSE	NA	NA
1985	Cerebellum	Mouse 3	Slide-seq	Rpl17	Fibroblast	7.07237550286771	-3.99931511946967	0.565483990188025	1.52303609504891e-12	paternal	FALSE	FALSE	NA	NA
1986	Cerebellum	Mouse 3	Slide-seq	Unc13d	Fibroblast	7.0403333366011	-3.18955184951167	0.453039891297463	1.91780476795178e-12	paternal	FALSE	FALSE	NA	NA
1987	Cerebellum	Mouse 3	Slide-seq	Dbi	Fibroblast	6.83552873392202	0.323227892806879	0.0472864507470837	8.17031197086636e-12	maternal	FALSE	FALSE	NA	NA
1988	Cerebellum	Mouse 3	Slide-seq	Rpl36	Fibroblast	6.81667071086736	0.972972747679784	0.142734303731093	9.31744951038696e-12	maternal	FALSE	FALSE	NA	NA
1989	Cerebellum	Mouse 3	Slide-seq	Sec61g	Fibroblast	6.58184127083667	3.35778403046559	0.510158767477958	4.64657509977769e-11	maternal	FALSE	FALSE	NA	NA
1990	Cerebellum	Mouse 3	Slide-seq	Rps8	Fibroblast	6.43209510100458	-0.488483840267354	0.0759447477993697	1.25856950047024e-10	paternal	FALSE	FALSE	NA	NA
1991	Cerebellum	Mouse 3	Slide-seq	Scaper	Fibroblast	6.40330630032406	-1.95558792081522	0.305402838642321	1.52047721771036e-10	paternal	FALSE	FALSE	NA	NA
1992	Cerebellum	Mouse 3	Slide-seq	Aldh1a1	Fibroblast	6.37420391828833	-0.59494331992437	0.0933360977387951	1.83915749078222e-10	paternal	FALSE	FALSE	NA	NA
1993	Cerebellum	Mouse 3	Slide-seq	Igf2	Fibroblast	6.22951364519148	1.40123588102555	0.224935036799727	4.6788540592687e-10	maternal	FALSE	TRUE	Imprinted	Paternal
1994	Cerebellum	Mouse 3	Slide-seq	Polr2l	Fibroblast	6.22583232154025	0.999300103154513	0.160508676036313	4.79006156689957e-10	maternal	FALSE	FALSE	NA	NA
1995	Cerebellum	Mouse 3	Slide-seq	Scoc	Fibroblast	5.93003392670045	1.38543194333028	0.233629682469818	3.02872094414723e-09	maternal	FALSE	FALSE	NA	NA
1996	Cerebellum	Mouse 3	Slide-seq	Sod1	Fibroblast	5.79035641081564	-0.766814848668837	0.132429645822237	7.02372214687311e-09	paternal	FALSE	FALSE	NA	NA
1997	Cerebellum	Mouse 3	Slide-seq	Lsm7	Fibroblast	5.6977341121896	1.51809807610645	0.26643891171732	1.21410200328662e-08	maternal	FALSE	FALSE	NA	NA
1998	Cerebellum	Mouse 3	Slide-seq	Utrn	Fibroblast	5.6106850731292	1.46941524182172	0.261895868805588	2.01527217229453e-08	maternal	FALSE	FALSE	NA	NA
1999	Cerebellum	Mouse 3	Slide-seq	Tma7	Fibroblast	5.58525050065828	1.28271783753263	0.229661648547625	2.33363594421305e-08	maternal	FALSE	FALSE	NA	NA
[truncated: 937 more rows]
