# Supplementary material for: Detection of allele-specific expression in spatial transcriptomics with spASE
Source: Genome Biol. 2024 Jul 8;25:180. doi: 10.1186/s13059-024-03317-4 (PMC11229351; doi:10.1186/s13059-024-03317-4)
Supplement: Supplementary file 4 — Additional file 4: Table S4 List of genes detected as having an overall spatial pattern at \documentclass[12pt]{minimal} \usepackage{amsmath} \usepackage{wasysym} \usepackage{amsfonts} \usepackage{amssymb} \usepackage{amsbsy} \usepackage{mathrsfs} \usepackage{upgreek} \setlength{\oddsidemargin}{-69pt} \begin{document}$$q < 0.01$$\end{document}q<0.01 for each sample. [file 13059_2024_3317_MOESM4_ESM.csv]

	tissue	sample	technology	gene	totalUMI	totalSpots	chisq.p	qval	xchr
1	Hippocampus	Mouse 1	Slide-seq	Arhgef9	1857	1556	3.74122954838185e-12	1.09083564403534e-09	TRUE
2	Hippocampus	Mouse 1	Slide-seq	Armcx3	646	600	9.38821329654616e-06	0.000798389305760446	TRUE
3	Hippocampus	Mouse 1	Slide-seq	Atp1a2	8717	5701	0.000112598517188478	0.00675922275240246	FALSE
4	Hippocampus	Mouse 1	Slide-seq	Atrx	2351	1893	3.26405569239796e-14	1.66548441704606e-11	TRUE
5	Hippocampus	Mouse 1	Slide-seq	Bex2	1570	1391	2.35968295481115e-06	0.000240805645538478	TRUE
6	Hippocampus	Mouse 1	Slide-seq	Chgb	7898	3923	2.43726261395238e-10	5.5271699945298e-08	FALSE
7	Hippocampus	Mouse 1	Slide-seq	Cpe	22568	11861	4.16149670279253e-10	7.72146797309051e-08	FALSE
8	Hippocampus	Mouse 1	Slide-seq	Crym	1241	940	3.61049844022077e-07	4.60564207280661e-05	FALSE
9	Hippocampus	Mouse 1	Slide-seq	Fam193a	558	533	4.75420478540656e-08	6.46888797800986e-06	FALSE
10	Hippocampus	Mouse 1	Slide-seq	Fgf13	954	869	0.00010999677228829	0.00675922275240246	TRUE
11	Hippocampus	Mouse 1	Slide-seq	Frrs1l	2992	2321	8.36126749894639e-05	0.00579642040492299	FALSE
12	Hippocampus	Mouse 1	Slide-seq	Gap43	2920	2282	5.07372061897549e-06	0.000470702899242226	FALSE
13	Hippocampus	Mouse 1	Slide-seq	Gpm6b	2203	1963	7.9512305661833e-07	9.36822512590098e-05	TRUE
14	Hippocampus	Mouse 1	Slide-seq	Gprasp1	2665	2177	2.95320323751014e-10	6.02748780775819e-08	TRUE
15	Hippocampus	Mouse 1	Slide-seq	Ids	1002	919	3.52551321469718e-12	1.09083564403534e-09	TRUE
16	Hippocampus	Mouse 1	Slide-seq	Maged1	1364	1235	2.0880140505497e-08	3.04402619797996e-06	TRUE
17	Hippocampus	Mouse 1	Slide-seq	Magee1	1698	1444	2.68889898857871e-06	0.000261335373128055	TRUE
18	Hippocampus	Mouse 1	Slide-seq	Mageh1	673	634	8.51997119782899e-05	0.00579642040492299	TRUE
19	Hippocampus	Mouse 1	Slide-seq	Malat1	72124	12172	1.88480680368697e-05	0.00149289694712113	FALSE
20	Hippocampus	Mouse 1	Slide-seq	Map1b	14912	7333	5.94464612613255e-06	0.000527522727975501	FALSE
21	Hippocampus	Mouse 1	Slide-seq	Meg3	18494	5727	1.36787894422508e-06	0.000146938996061231	FALSE
22	Hippocampus	Mouse 1	Slide-seq	Napa	1299	1184	0.000112472788682427	0.00675922275240246	FALSE
23	Hippocampus	Mouse 1	Slide-seq	Nrip3	4213	3060	9.10382880192628e-15	9.29045729236577e-12	FALSE
24	Hippocampus	Mouse 1	Slide-seq	Nrsn1	5220	4092	9.41578515156749e-09	1.6014681245291e-06	FALSE
25	Hippocampus	Mouse 1	Slide-seq	Pcsk1n	3208	2851	1.44495418963331e-08	2.26857807772429e-06	TRUE
26	Hippocampus	Mouse 1	Slide-seq	Prps1	879	790	2.02396290147622e-05	0.00149680801756056	TRUE
27	Hippocampus	Mouse 1	Slide-seq	Ptgds	2374	1321	9.81992265280951e-13	4.00849242687684e-10	FALSE
28	Hippocampus	Mouse 1	Slide-seq	Rgs4	2712	2097	6.02373706470871e-12	1.53680591863381e-09	FALSE
29	Hippocampus	Mouse 1	Slide-seq	Rprm	1107	796	1.90177955047277e-05	0.00149289694712113	FALSE
30	Hippocampus	Mouse 1	Slide-seq	Sparcl1	18578	10638	8.26203097825662e-07	9.36822512590098e-05	FALSE
31	Hippocampus	Mouse 1	Slide-seq	Sst	1429	745	3.10862446895044e-14	1.66548441704606e-11	FALSE
32	Hippocampus	Mouse 1	Slide-seq	Tceal3	1491	1271	0.000124353357954465	0.00725157724528754	TRUE
33	Hippocampus	Mouse 1	Slide-seq	Tceal5	2117	1781	2.05343579087192e-05	0.00149680801756056	TRUE
34	Hippocampus	Mouse 1	Slide-seq	Tspan7	9612	6667	0	0	TRUE
35	Hippocampus	Mouse 1	Slide-seq	Xist	537	449	9.67960654351119e-05	0.00637292805009882	TRUE
36	Hippocampus	Mouse 2	Slide-seq	Ptgds	910	635	5.19036433832554e-08	2.95850767284556e-05	FALSE
37	Hippocampus	Mouse 3	Slide-seq	2310058D17Rik	534	505	4.74367145397725e-06	0.000520762566203698	FALSE
38	Hippocampus	Mouse 3	Slide-seq	A830018L16Rik	1831	1483	1.77635683940025e-15	9.99422766767566e-13	FALSE
39	Hippocampus	Mouse 3	Slide-seq	Actr2	8748	6525	1.41400136488556e-07	2.05303875591933e-05	FALSE
40	Hippocampus	Mouse 3	Slide-seq	Akap5	196564	62287	9.88542581126239e-13	3.70785846470767e-10	FALSE
41	Hippocampus	Mouse 3	Slide-seq	Aldh1a1	5190	4006	1.13811878743597e-06	0.000142296462840258	FALSE
42	Hippocampus	Mouse 3	Slide-seq	Bok	2728	2336	4.56530468984084e-09	1.02742182044868e-06	FALSE
43	Hippocampus	Mouse 3	Slide-seq	Calb1	1604	1327	8.85953532758776e-11	2.49229803184203e-08	FALSE
44	Hippocampus	Mouse 3	Slide-seq	Car12	502	396	1.20733392172667e-08	2.36269999203989e-06	FALSE
45	Hippocampus	Mouse 3	Slide-seq	Cck	15170	10001	8.05912223622585e-08	1.34348552537972e-05	FALSE
46	Hippocampus	Mouse 3	Slide-seq	Ccng1	2158	1806	2.85691824641887e-08	5.14359561085254e-06	FALSE
47	Hippocampus	Mouse 3	Slide-seq	Cdo1	976	810	1.35205955070772e-05	0.00132296087776857	FALSE
48	Hippocampus	Mouse 3	Slide-seq	Chgb	17790	8654	0	0	FALSE
49	Hippocampus	Mouse 3	Slide-seq	Chst2	8951	6587	8.90411506748734e-08	1.43133649709859e-05	FALSE
50	Hippocampus	Mouse 3	Slide-seq	Cnih3	733	641	2.2612148831147e-07	3.18054005903103e-05	FALSE
51	Hippocampus	Mouse 3	Slide-seq	Cpe	54353	30714	5.76137185959169e-07	7.62703962941829e-05	FALSE
52	Hippocampus	Mouse 3	Slide-seq	Efhd2	4295	3551	5.22140098990764e-05	0.00435213441769894	FALSE
53	Hippocampus	Mouse 3	Slide-seq	Elp6	2587	2431	0.000134928372205745	0.00948925942653215	FALSE
54	Hippocampus	Mouse 3	Slide-seq	Etv1	2097	1582	1.27620127865491e-06	0.000155248160952047	FALSE
55	Hippocampus	Mouse 3	Slide-seq	Gaa	4307	3332	5.83219702532389e-08	1.00964303119165e-05	FALSE
56	Hippocampus	Mouse 3	Slide-seq	Gng5	1020	958	0.000144792553225859	0.0097341576052768	FALSE
57	Hippocampus	Mouse 3	Slide-seq	Golm1	665	565	8.49204199895315e-05	0.00682547875665859	FALSE
58	Hippocampus	Mouse 3	Slide-seq	Grb14	2591	2119	2.97000202209574e-10	7.86351711850172e-08	FALSE
59	Hippocampus	Mouse 3	Slide-seq	Gstm7	1150	1018	2.26596519325994e-12	7.28507809633072e-10	FALSE
60	Hippocampus	Mouse 3	Slide-seq	Igfbp4	2781	1787	9.773107941069e-05	0.0074557218377545	FALSE
61	Hippocampus	Mouse 3	Slide-seq	Itpr1	3409	2816	0.000121743016249898	0.00869786216096492	FALSE
62	Hippocampus	Mouse 3	Slide-seq	Klc1	1864	1553	0.000140351044103815	0.00971876999248108	FALSE
63	Hippocampus	Mouse 3	Slide-seq	Lmo7	2167	1661	0.000144898591324938	0.0097341576052768	FALSE
64	Hippocampus	Mouse 3	Slide-seq	Lypd1	2073	1585	6.66133814775094e-15	2.9982683003027e-12	FALSE
65	Hippocampus	Mouse 3	Slide-seq	Mrps11	2140	1715	1.0837331032576e-11	3.25192179850831e-09	FALSE
66	Hippocampus	Mouse 3	Slide-seq	Msh2	1565	1236	4.55235226951567e-05	0.00386606369152642	FALSE
67	Hippocampus	Mouse 3	Slide-seq	Myo5b	1480	1160	5.07341967137531e-06	0.000543701474782388	FALSE
68	Hippocampus	Mouse 3	Slide-seq	Ncald	16168	9706	4.87409768545888e-07	6.64797384310618e-05	FALSE
69	Hippocampus	Mouse 3	Slide-seq	Nefl	17453	10783	1.10944368025834e-07	1.66453533494759e-05	FALSE
70	Hippocampus	Mouse 3	Slide-seq	Nrip3	12045	8028	0	0	FALSE
71	Hippocampus	Mouse 3	Slide-seq	Nrsn1	10799	8182	1.12143627717387e-12	3.88275744889199e-10	FALSE
72	Hippocampus	Mouse 3	Slide-seq	Nudt4	8909	6478	5.75621580078955e-06	0.000602528542310553	FALSE
73	Hippocampus	Mouse 3	Slide-seq	Pcp4l1	13914	9034	1.87849735766576e-13	7.68646964259419e-11	FALSE
74	Hippocampus	Mouse 3	Slide-seq	Pik3r4	1370	1106	3.77836158267364e-05	0.0032704625930027	FALSE
75	Hippocampus	Mouse 3	Slide-seq	Ppp3ca	38830	13587	0.000121702825073511	0.00869786216096492	FALSE
76	Hippocampus	Mouse 3	Slide-seq	Prkcq	1487	1014	2.94541505347912e-05	0.0026514626311419	FALSE
77	Hippocampus	Mouse 3	Slide-seq	Ptgds	4863	3318	0	0	FALSE
78	Hippocampus	Mouse 3	Slide-seq	Rasgrf1	4462	3399	0	0	FALSE
79	Hippocampus	Mouse 3	Slide-seq	Rasgrp1	11580	7368	1.1826044588048e-08	2.36269999203989e-06	FALSE
80	Hippocampus	Mouse 3	Slide-seq	Resp18	4095	3182	1.80498236223015e-05	0.00169254700258289	FALSE
81	Hippocampus	Mouse 3	Slide-seq	Rgs4	6248	4578	0.000100546588213568	0.00754266989248783	FALSE
82	Hippocampus	Mouse 3	Slide-seq	Rhpn2	862	782	1.46961058877793e-08	2.75613219170393e-06	FALSE
83	Hippocampus	Mouse 3	Slide-seq	Ripor2	842	724	0.000116277235090334	0.00857973500232121	FALSE
84	Hippocampus	Mouse 3	Slide-seq	Rprm	2537	1678	9.65389759244317e-08	1.49835148495127e-05	FALSE
85	Hippocampus	Mouse 3	Slide-seq	Rps20	36917	23266	1.39601911756104e-05	0.00133691107407282	FALSE
86	Hippocampus	Mouse 3	Slide-seq	Rtn4	11088	8257	9.60492493061738e-05	0.0074557218377545	FALSE
87	Hippocampus	Mouse 3	Slide-seq	Selenop	21213	14535	1.20563492522763e-08	2.36269999203989e-06	FALSE
88	Hippocampus	Mouse 3	Slide-seq	Sema5a	1319	1059	9.65696114533232e-05	0.0074557218377545	FALSE
89	Hippocampus	Mouse 3	Slide-seq	Slc35c2	902	785	7.62281655627417e-05	0.00623823587632546	FALSE
90	Hippocampus	Mouse 3	Slide-seq	Snca	20846	10276	0	0	FALSE
91	Hippocampus	Mouse 3	Slide-seq	Sparcl1	40302	25100	4.82421436132086e-10	1.20632160223918e-07	FALSE
92	Hippocampus	Mouse 3	Slide-seq	Sphkap	2039	1653	8.42873383788412e-06	0.000862221159189009	FALSE
93	Hippocampus	Mouse 3	Slide-seq	Spon1	1941	1554	5.73472047626922e-10	1.35852509808883e-07	FALSE
94	Hippocampus	Mouse 3	Slide-seq	Sst	6781	3676	0	0	FALSE
95	Hippocampus	Mouse 3	Slide-seq	Stmn1	68985	30606	0	0	FALSE
96	Hippocampus	Mouse 3	Slide-seq	Stum	3774	3000	7.18153108203445e-07	9.23544897149631e-05	FALSE
97	Hippocampus	Mouse 3	Slide-seq	Synpr	1001	831	1.13798809712184e-05	0.00113824098336565	FALSE
98	Hippocampus	Mouse 3	Slide-seq	Syt13	5708	4378	1.32649979545096e-06	0.000157120409982231	FALSE
99	Hippocampus	Mouse 3	Slide-seq	Thrsp	1440	1210	1.54337814395333e-06	0.000173668625648349	FALSE
100	Hippocampus	Mouse 3	Slide-seq	Trim9	1997	1646	1.85715258659291e-05	0.00170592730454178	FALSE
101	Hippocampus	Mouse 3	Slide-seq	Tunar	1083	916	3.32534324003486e-05	0.00293477841635234	FALSE
102	Hippocampus	Mouse 3	Slide-seq	Uchl1	37040	20455	4.10782519111308e-15	2.05436902057777e-12	FALSE
103	Hippocampus	Mouse 3	Slide-seq	Zfp365	5896	4907	1.46476621543101e-06	0.000169049044503974	FALSE
104	Cerebellum	Mouse 3	Slide-seq	Aldoc	89897	26422	1.10753992282886e-05	0.00215970284951628	FALSE
105	Cerebellum	Mouse 3	Slide-seq	Atrx	4767	3617	2.77747766763703e-06	0.000732763961138357	TRUE
106	Cerebellum	Mouse 3	Slide-seq	Bex2	9202	7044	2.40374387061593e-12	2.69519781492811e-09	TRUE
107	Cerebellum	Mouse 3	Slide-seq	Bex3	12213	8369	1.30983668356066e-10	7.34327190721196e-08	TRUE
108	Cerebellum	Mouse 3	Slide-seq	Cdk16	3542	3133	5.73356093847011e-06	0.0012245248004304	TRUE
109	Cerebellum	Mouse 3	Slide-seq	Cdr1	2255	1945	7.28420657125639e-11	4.74459524050072e-08	TRUE
110	Cerebellum	Mouse 3	Slide-seq	Gprasp1	3373	2746	2.59059138751905e-06	0.000726175148313933	TRUE
111	Cerebellum	Mouse 3	Slide-seq	Hprt	2848	2429	4.39498995522536e-05	0.00730056664784657	TRUE
112	Cerebellum	Mouse 3	Slide-seq	Htatsf1	1277	1068	3.65341786823237e-08	1.63855791390222e-05	TRUE
113	Cerebellum	Mouse 3	Slide-seq	Idh3g	7591	5758	1.32848515199679e-06	0.000397217060447042	TRUE
114	Cerebellum	Mouse 3	Slide-seq	Kcnj9	3493	2655	4.30022545461206e-05	0.00730056664784657	FALSE
115	Cerebellum	Mouse 3	Slide-seq	Lpar1	1311	1021	3.62077043802866e-06	0.000902175300808809	FALSE
116	Cerebellum	Mouse 3	Slide-seq	Mageh1	3337	2566	4.76652357173091e-06	0.00112515043259016	TRUE
117	Cerebellum	Mouse 3	Slide-seq	Meg3	28544	14574	0	0	FALSE
118	Cerebellum	Mouse 3	Slide-seq	Ncald	2311	1804	3.85791176782391e-10	1.92252603096558e-07	FALSE
119	Cerebellum	Mouse 3	Slide-seq	Ndufb11	13950	9732	2.24480216748368e-07	9.11326090666242e-05	TRUE
120	Cerebellum	Mouse 3	Slide-seq	Nkap	962	783	7.32678793413655e-07	0.000234718884890017	TRUE
121	Cerebellum	Mouse 3	Slide-seq	Plp1	17084	5957	2.01323067176018e-05	0.00361173582513776	TRUE
122	Cerebellum	Mouse 3	Slide-seq	Psat1	1507	1237	8.91363734301098e-06	0.00181716652197292	FALSE
123	Cerebellum	Mouse 3	Slide-seq	Ptgds	6457	3277	0	0	FALSE
124	Cerebellum	Mouse 3	Slide-seq	Rps4x	12261	9019	2.22044604925031e-16	3.31956684362922e-13	TRUE
125	Cerebellum	Mouse 3	Slide-seq	Shank1	3427	2879	1.97796811687301e-05	0.00361173582513776	FALSE
126	Cerebellum	Mouse 3	Slide-seq	Tceal3	9503	6693	2.26438867656498e-11	2.03115664287878e-08	TRUE
127	Cerebellum	Mouse 3	Slide-seq	Tceal5	5929	4637	2.43833067736787e-07	9.11326090666242e-05	TRUE
128	Cerebellum	Mouse 3	Slide-seq	Tspan7	11409	8731	7.4051653697893e-11	4.74459524050072e-08	TRUE
129	Cerebellum	Mouse 3	Slide-seq	Uba1	7773	5728	5.02291966575363e-07	0.0001732907284685	TRUE
130	Cerebellum	Mouse 3	Slide-seq	Xist	1678	1373	5.41875683235382e-06	0.00121515621965534	TRUE
131	Cerebellum	Mouse 4	Visium	Meg3	5375	2175	8.54171936881531e-06	0.00556920102846759	FALSE
132	Cerebellum	Mouse 4	Visium	Rps8	5145	2173	1.63776953654438e-06	0.00213565147565387	FALSE
