# Supplementary material for: Detection of allele-specific expression in spatial transcriptomics with spASE
Source: Genome Biol. 2024 Jul 8;25:180. doi: 10.1186/s13059-024-03317-4 (PMC11229351; doi:10.1186/s13059-024-03317-4)
Supplement: Supplementary file 5 — Additional file 5: Table S5 List of genes detected as having an within cell type spatial pattern at \documentclass[12pt]{minimal} \usepackage{amsmath} \usepackage{wasysym} \usepackage{amsfonts} \usepackage{amssymb} \usepackage{amsbsy} \usepackage{mathrsfs} \usepackage{upgreek} \setlength{\oddsidemargin}{-69pt} \begin{document}$$q < 0.01$$\end{document}q<0.01 for each sample. [file 13059_2024_3317_MOESM5_ESM.csv]

	tissue	sample	technology	gene	cell_type	p_val	xchr
1	Cerebellum	Mouse 3	Slide-seq	Tceal3	Granule	3.58601771970167e-10	TRUE
2	Cerebellum	Mouse 3	Slide-seq	Uba1	Granule	4.60338070467812e-08	TRUE
3	Cerebellum	Mouse 3	Slide-seq	Cnksr2	Granule	2.50891101935049e-07	TRUE
4	Cerebellum	Mouse 3	Slide-seq	Bex2	Granule	3.88302443991558e-07	TRUE
5	Cerebellum	Mouse 3	Slide-seq	Tspan7	Granule	9.18931629576928e-07	TRUE
6	Cerebellum	Mouse 3	Slide-seq	Cdr1	Granule	1.44150615636543e-05	TRUE
